# Supplementary material for: Altered Gene Expression Associated with microRNA Binding Site Polymorphisms
Source: PLoS One. 2015 Oct 23;10(10):e0141351. doi: 10.1371/journal.pone.0141351 (PMC4619707; doi:10.1371/journal.pone.0141351)
Supplement: S1 Dataset — All reported cis-eQTL effects are significant after multiple testing correction (FDR < 0.05, [21]). (ZIP) [file pone.0141351.s001.zip › Dataset_S1.txt]

MRE_SNP	SNP_type	eQTL_proxy	SNP_MAF	Distance	MRE_Major	MRE_Minor	eQTL_SNP_Major	eQTL_SNP_Minor	Overall_Z_score_for_minor_allele	ArrayAddress	ILLUMINA_probe	HUGO_ID	REFSEQ_ID	ENSEMBL_ID	breaking_allele_adjusted_for_strand	miRNA_seed	Target_site	Wobble	Seed_type	Conserved_in_organisms	PolymiRTS_conservation	miR	polymiRTS	miRSNP	mrSNP	context_plus_score_change	miRSVR	miRanda_score	miRSNP_free_energy	AGO_CLIP	miR_blood_expression	miR_miRBase_high_conf	MRE_SNP_type	mean_overall_Z_score_for_LD_block	mean_overall_P_value_for_LD_block	Validated_MRE
rs10009	creating	rs10009	0.392	0	A	G	A	G	4.06238779230906	2750521	ILMN_1675273	PPIL2		ENST00000417788	A	NA	NA	NA	NA	NA	NA	hsa-miR-1234-3p	-	-	+	NA	NA	NA	NA	no	no	no	U-type	4.06238779230906	4.86123999904279e-05	-
rs10009	creating	rs10009	0.392	0	A	G	A	G	4.06238779230906	2750521	ILMN_1675273	PPIL2		ENST00000335025	A	NA	NA	NA	NA	NA	NA	hsa-miR-1234-3p	-	-	+	NA	NA	NA	NA	no	no	no	U-type	4.06238779230906	4.86123999904279e-05	-
rs10009	creating	rs10009	0.392	0	A	G	A	G	4.06238779230906	2750521	ILMN_1675273	PPIL2		ENST00000406385	A	NA	NA	NA	NA	NA	NA	hsa-miR-1234-3p	-	-	+	NA	NA	NA	NA	no	no	no	U-type	4.06238779230906	4.86123999904279e-05	-
rs10009	breaking	rs10009	0.392	0	A	G	A	G	4.06238779230906	2750521	ILMN_1675273	PPIL2		ENST00000417788	G	NA	NA	NA	NA	NA	NA	hsa-miR-2392	-	-	+	NA	NA	NA	NA	no	no	no	C-type	4.06238779230906	4.86123999904279e-05	-
rs10009	breaking	rs10009	0.392	0	A	G	A	G	4.06238779230906	2750521	ILMN_1675273	PPIL2		ENST00000335025	G	NA	NA	NA	NA	NA	NA	hsa-miR-2392	-	-	+	NA	NA	NA	NA	no	no	no	C-type	4.06238779230906	4.86123999904279e-05	-
rs10009	breaking	rs10009	0.392	0	A	G	A	G	4.06238779230906	2750521	ILMN_1675273	PPIL2		ENST00000406385	G	NA	NA	NA	NA	NA	NA	hsa-miR-2392	-	-	+	NA	NA	NA	NA	no	no	no	C-type	4.06238779230906	4.86123999904279e-05	-
rs10019	creating	rs10019	0.375	0	T	A	T	A	-22.0716889262627	5870746	ILMN_1738784	PPP2R5A	NM_006243	ENST00000261461	T	CACUCUC	atgataAGAGTGA	0	7mer-A1	galGal3,ornAna1,dasNov2,rheMac2,canFam2,felCat3,equCab2,bosTau4,mm9,rn4,monDom5	11	hsa-miR-4639-3p	+	-	-	-0.123	NA	NA	NA	yes	no	no	C-type	-22.3757068670047	5.1255080769393e-95	-
rs10019	creating	rs10019	0.375	0	T	A	T	A	-22.0716889262627	5870746	ILMN_1738784	PPP2R5A	NM_006243	ENST00000261461	T	UCACUCU	atgataAGAGTGA	0	7mer-A1	galGal3,ornAna1,dasNov2,rheMac2,canFam2,felCat3,equCab2,bosTau4,mm9,rn4,monDom5	11	hsa-miR-6794-3p	+	-	-	-0.224	NA	NA	NA	yes	no	no	C-type	-22.3757068670047	5.1255080769393e-95	-
rs10019	creating	rs3767861	0.375	3176	T	A	G	A	-22.0758953032153	5870746	ILMN_1738784	PPP2R5A	NM_006243	ENST00000261461	T	CACUCUC	atgataAGAGTGA	0	7mer-A1	galGal3,ornAna1,dasNov2,rheMac2,canFam2,felCat3,equCab2,bosTau4,mm9,rn4,monDom5	11	hsa-miR-4639-3p	+	-	-	-0.123	NA	NA	NA	yes	no	no	C-type	-22.3757068670047	5.1255080769393e-95	-
rs10019	creating	rs3767861	0.375	3176	T	A	G	A	-22.0758953032153	5870746	ILMN_1738784	PPP2R5A	NM_006243	ENST00000261461	T	UCACUCU	atgataAGAGTGA	0	7mer-A1	galGal3,ornAna1,dasNov2,rheMac2,canFam2,felCat3,equCab2,bosTau4,mm9,rn4,monDom5	11	hsa-miR-6794-3p	+	-	-	-0.224	NA	NA	NA	yes	no	no	C-type	-22.3757068670047	5.1255080769393e-95	-
rs10019	creating	rs3767862	0.375	3325	T	A	G	A	-22.0770991615507	5870746	ILMN_1738784	PPP2R5A	NM_006243	ENST00000261461	T	CACUCUC	atgataAGAGTGA	0	7mer-A1	galGal3,ornAna1,dasNov2,rheMac2,canFam2,felCat3,equCab2,bosTau4,mm9,rn4,monDom5	11	hsa-miR-4639-3p	+	-	-	-0.123	NA	NA	NA	yes	no	no	C-type	-22.3757068670047	5.1255080769393e-95	-
rs10019	creating	rs3767862	0.375	3325	T	A	G	A	-22.0770991615507	5870746	ILMN_1738784	PPP2R5A	NM_006243	ENST00000261461	T	UCACUCU	atgataAGAGTGA	0	7mer-A1	galGal3,ornAna1,dasNov2,rheMac2,canFam2,felCat3,equCab2,bosTau4,mm9,rn4,monDom5	11	hsa-miR-6794-3p	+	-	-	-0.224	NA	NA	NA	yes	no	no	C-type	-22.3757068670047	5.1255080769393e-95	-
rs10019	creating	rs1774249	0.375	18764	T	A	C	T	-20.5534715732078	5870746	ILMN_1738784	PPP2R5A	NM_006243	ENST00000261461	T	CACUCUC	atgataAGAGTGA	0	7mer-A1	galGal3,ornAna1,dasNov2,rheMac2,canFam2,felCat3,equCab2,bosTau4,mm9,rn4,monDom5	11	hsa-miR-4639-3p	+	-	-	-0.123	NA	NA	NA	yes	no	no	C-type	-22.3757068670047	5.1255080769393e-95	-
rs10019	creating	rs1774249	0.375	18764	T	A	C	T	-20.5534715732078	5870746	ILMN_1738784	PPP2R5A	NM_006243	ENST00000261461	T	UCACUCU	atgataAGAGTGA	0	7mer-A1	galGal3,ornAna1,dasNov2,rheMac2,canFam2,felCat3,equCab2,bosTau4,mm9,rn4,monDom5	11	hsa-miR-6794-3p	+	-	-	-0.224	NA	NA	NA	yes	no	no	C-type	-22.3757068670047	5.1255080769393e-95	-
rs10019	creating	rs12033246	0.375	21129	T	A	C	T	-22.0136474252418	5870746	ILMN_1738784	PPP2R5A	NM_006243	ENST00000261461	T	CACUCUC	atgataAGAGTGA	0	7mer-A1	galGal3,ornAna1,dasNov2,rheMac2,canFam2,felCat3,equCab2,bosTau4,mm9,rn4,monDom5	11	hsa-miR-4639-3p	+	-	-	-0.123	NA	NA	NA	yes	no	no	C-type	-22.3757068670047	5.1255080769393e-95	-
rs10019	creating	rs12033246	0.375	21129	T	A	C	T	-22.0136474252418	5870746	ILMN_1738784	PPP2R5A	NM_006243	ENST00000261461	T	UCACUCU	atgataAGAGTGA	0	7mer-A1	galGal3,ornAna1,dasNov2,rheMac2,canFam2,felCat3,equCab2,bosTau4,mm9,rn4,monDom5	11	hsa-miR-6794-3p	+	-	-	-0.224	NA	NA	NA	yes	no	no	C-type	-22.3757068670047	5.1255080769393e-95	-
rs10019	creating	rs7415843	0.375	24615	T	A	T	C	-22.0142553031984	5870746	ILMN_1738784	PPP2R5A	NM_006243	ENST00000261461	T	CACUCUC	atgataAGAGTGA	0	7mer-A1	galGal3,ornAna1,dasNov2,rheMac2,canFam2,felCat3,equCab2,bosTau4,mm9,rn4,monDom5	11	hsa-miR-4639-3p	+	-	-	-0.123	NA	NA	NA	yes	no	no	C-type	-22.3757068670047	5.1255080769393e-95	-
rs10019	creating	rs7415843	0.375	24615	T	A	T	C	-22.0142553031984	5870746	ILMN_1738784	PPP2R5A	NM_006243	ENST00000261461	T	UCACUCU	atgataAGAGTGA	0	7mer-A1	galGal3,ornAna1,dasNov2,rheMac2,canFam2,felCat3,equCab2,bosTau4,mm9,rn4,monDom5	11	hsa-miR-6794-3p	+	-	-	-0.224	NA	NA	NA	yes	no	no	C-type	-22.3757068670047	5.1255080769393e-95	-
rs10019	creating	rs4951589	0.375	33684	T	A	A	G	-22.0261578348201	5870746	ILMN_1738784	PPP2R5A	NM_006243	ENST00000261461	T	CACUCUC	atgataAGAGTGA	0	7mer-A1	galGal3,ornAna1,dasNov2,rheMac2,canFam2,felCat3,equCab2,bosTau4,mm9,rn4,monDom5	11	hsa-miR-4639-3p	+	-	-	-0.123	NA	NA	NA	yes	no	no	C-type	-22.3757068670047	5.1255080769393e-95	-
rs10019	creating	rs4951589	0.375	33684	T	A	A	G	-22.0261578348201	5870746	ILMN_1738784	PPP2R5A	NM_006243	ENST00000261461	T	UCACUCU	atgataAGAGTGA	0	7mer-A1	galGal3,ornAna1,dasNov2,rheMac2,canFam2,felCat3,equCab2,bosTau4,mm9,rn4,monDom5	11	hsa-miR-6794-3p	+	-	-	-0.224	NA	NA	NA	yes	no	no	C-type	-22.3757068670047	5.1255080769393e-95	-
rs10019	creating	rs7519959	0.375	35725	T	A	T	C	-22.0353162115202	5870746	ILMN_1738784	PPP2R5A	NM_006243	ENST00000261461	T	CACUCUC	atgataAGAGTGA	0	7mer-A1	galGal3,ornAna1,dasNov2,rheMac2,canFam2,felCat3,equCab2,bosTau4,mm9,rn4,monDom5	11	hsa-miR-4639-3p	+	-	-	-0.123	NA	NA	NA	yes	no	no	C-type	-22.3757068670047	5.1255080769393e-95	-
rs10019	creating	rs7519959	0.375	35725	T	A	T	C	-22.0353162115202	5870746	ILMN_1738784	PPP2R5A	NM_006243	ENST00000261461	T	UCACUCU	atgataAGAGTGA	0	7mer-A1	galGal3,ornAna1,dasNov2,rheMac2,canFam2,felCat3,equCab2,bosTau4,mm9,rn4,monDom5	11	hsa-miR-6794-3p	+	-	-	-0.224	NA	NA	NA	yes	no	no	C-type	-22.3757068670047	5.1255080769393e-95	-
rs10019	creating	rs351393	0.375	57858	T	A	A	G	-21.5118368691492	5870746	ILMN_1738784	PPP2R5A	NM_006243	ENST00000261461	T	CACUCUC	atgataAGAGTGA	0	7mer-A1	galGal3,ornAna1,dasNov2,rheMac2,canFam2,felCat3,equCab2,bosTau4,mm9,rn4,monDom5	11	hsa-miR-4639-3p	+	-	-	-0.123	NA	NA	NA	yes	no	no	C-type	-22.3757068670047	5.1255080769393e-95	-
rs10019	creating	rs351393	0.375	57858	T	A	A	G	-21.5118368691492	5870746	ILMN_1738784	PPP2R5A	NM_006243	ENST00000261461	T	UCACUCU	atgataAGAGTGA	0	7mer-A1	galGal3,ornAna1,dasNov2,rheMac2,canFam2,felCat3,equCab2,bosTau4,mm9,rn4,monDom5	11	hsa-miR-6794-3p	+	-	-	-0.224	NA	NA	NA	yes	no	no	C-type	-22.3757068670047	5.1255080769393e-95	-
rs10019	creating	rs351408	0.375	93249	T	A	G	A	-23.7801555947767	5870746	ILMN_1738784	PPP2R5A	NM_006243	ENST00000261461	T	CACUCUC	atgataAGAGTGA	0	7mer-A1	galGal3,ornAna1,dasNov2,rheMac2,canFam2,felCat3,equCab2,bosTau4,mm9,rn4,monDom5	11	hsa-miR-4639-3p	+	-	-	-0.123	NA	NA	NA	yes	no	no	C-type	-22.3757068670047	5.1255080769393e-95	-
rs10019	creating	rs351408	0.375	93249	T	A	G	A	-23.7801555947767	5870746	ILMN_1738784	PPP2R5A	NM_006243	ENST00000261461	T	UCACUCU	atgataAGAGTGA	0	7mer-A1	galGal3,ornAna1,dasNov2,rheMac2,canFam2,felCat3,equCab2,bosTau4,mm9,rn4,monDom5	11	hsa-miR-6794-3p	+	-	-	-0.224	NA	NA	NA	yes	no	no	C-type	-22.3757068670047	5.1255080769393e-95	-
rs10019	creating	rs351373	0.375	107746	T	A	G	T	-23.3135765903736	5870746	ILMN_1738784	PPP2R5A	NM_006243	ENST00000261461	T	CACUCUC	atgataAGAGTGA	0	7mer-A1	galGal3,ornAna1,dasNov2,rheMac2,canFam2,felCat3,equCab2,bosTau4,mm9,rn4,monDom5	11	hsa-miR-4639-3p	+	-	-	-0.123	NA	NA	NA	yes	no	no	C-type	-22.3757068670047	5.1255080769393e-95	-
rs10019	creating	rs351373	0.375	107746	T	A	G	T	-23.3135765903736	5870746	ILMN_1738784	PPP2R5A	NM_006243	ENST00000261461	T	UCACUCU	atgataAGAGTGA	0	7mer-A1	galGal3,ornAna1,dasNov2,rheMac2,canFam2,felCat3,equCab2,bosTau4,mm9,rn4,monDom5	11	hsa-miR-6794-3p	+	-	-	-0.224	NA	NA	NA	yes	no	no	C-type	-22.3757068670047	5.1255080769393e-95	-
rs10019	creating	rs351377	0.375	108606	T	A	G	C	-23.2743894767406	5870746	ILMN_1738784	PPP2R5A	NM_006243	ENST00000261461	T	CACUCUC	atgataAGAGTGA	0	7mer-A1	galGal3,ornAna1,dasNov2,rheMac2,canFam2,felCat3,equCab2,bosTau4,mm9,rn4,monDom5	11	hsa-miR-4639-3p	+	-	-	-0.123	NA	NA	NA	yes	no	no	C-type	-22.3757068670047	5.1255080769393e-95	-
rs10019	creating	rs351377	0.375	108606	T	A	G	C	-23.2743894767406	5870746	ILMN_1738784	PPP2R5A	NM_006243	ENST00000261461	T	UCACUCU	atgataAGAGTGA	0	7mer-A1	galGal3,ornAna1,dasNov2,rheMac2,canFam2,felCat3,equCab2,bosTau4,mm9,rn4,monDom5	11	hsa-miR-6794-3p	+	-	-	-0.224	NA	NA	NA	yes	no	no	C-type	-22.3757068670047	5.1255080769393e-95	-
rs10019	creating	rs351378	0.375	109181	T	A	T	C	-23.2433640862783	5870746	ILMN_1738784	PPP2R5A	NM_006243	ENST00000261461	T	CACUCUC	atgataAGAGTGA	0	7mer-A1	galGal3,ornAna1,dasNov2,rheMac2,canFam2,felCat3,equCab2,bosTau4,mm9,rn4,monDom5	11	hsa-miR-4639-3p	+	-	-	-0.123	NA	NA	NA	yes	no	no	C-type	-22.3757068670047	5.1255080769393e-95	-
rs10019	creating	rs351378	0.375	109181	T	A	T	C	-23.2433640862783	5870746	ILMN_1738784	PPP2R5A	NM_006243	ENST00000261461	T	UCACUCU	atgataAGAGTGA	0	7mer-A1	galGal3,ornAna1,dasNov2,rheMac2,canFam2,felCat3,equCab2,bosTau4,mm9,rn4,monDom5	11	hsa-miR-6794-3p	+	-	-	-0.224	NA	NA	NA	yes	no	no	C-type	-22.3757068670047	5.1255080769393e-95	-
rs10019	creating	rs351386	0.375	112606	T	A	C	T	-23.269041781731	5870746	ILMN_1738784	PPP2R5A	NM_006243	ENST00000261461	T	CACUCUC	atgataAGAGTGA	0	7mer-A1	galGal3,ornAna1,dasNov2,rheMac2,canFam2,felCat3,equCab2,bosTau4,mm9,rn4,monDom5	11	hsa-miR-4639-3p	+	-	-	-0.123	NA	NA	NA	yes	no	no	C-type	-22.3757068670047	5.1255080769393e-95	-
rs10019	creating	rs351386	0.375	112606	T	A	C	T	-23.269041781731	5870746	ILMN_1738784	PPP2R5A	NM_006243	ENST00000261461	T	UCACUCU	atgataAGAGTGA	0	7mer-A1	galGal3,ornAna1,dasNov2,rheMac2,canFam2,felCat3,equCab2,bosTau4,mm9,rn4,monDom5	11	hsa-miR-6794-3p	+	-	-	-0.224	NA	NA	NA	yes	no	no	C-type	-22.3757068670047	5.1255080769393e-95	-
rs10020551	creating	rs10020551	0.45	0	T	G	T	G	-4.66267503473406	7550639	ILMN_1691567	GNPDA2	NM_138335	ENST00000295448	T	NA	NA	NA	NA	NA	NA	hsa-miR-555	-	-	+	NA	NA	NA	NA	no	no	no	C-type	-4.64494693640949	3.90943183739823e-06	-
rs10020551	creating	rs10020551	0.45	0	T	G	T	G	-4.66267503473406	7550639	ILMN_1691567	GNPDA2		ENST00000509756	T	NA	NA	NA	NA	NA	NA	hsa-miR-555	-	-	+	NA	NA	NA	NA	no	no	no	C-type	-4.64494693640949	3.90943183739823e-06	-
rs10020551	breaking	rs10020551	0.45	0	T	G	T	G	-4.66267503473406	7550639	ILMN_1691567	GNPDA2	NM_138335	ENST00000295448	G	NA	NA	NA	NA	NA	NA	hsa-miR-9-5p	-	-	+	NA	NA	NA	NA	no	no	yes	U-type	-4.64494693640949	3.90943183739823e-06	-
rs10020551	breaking	rs10020551	0.45	0	T	G	T	G	-4.66267503473406	7550639	ILMN_1691567	GNPDA2		ENST00000509756	G	NA	NA	NA	NA	NA	NA	hsa-miR-9-5p	-	-	+	NA	NA	NA	NA	no	no	yes	U-type	-4.64494693640949	3.90943183739823e-06	-
rs10020551	creating	rs1547525	0.45	2531	T	G	G	A	-4.64927255281523	7550639	ILMN_1691567	GNPDA2	NM_138335	ENST00000295448	T	NA	NA	NA	NA	NA	NA	hsa-miR-555	-	-	+	NA	NA	NA	NA	no	no	no	C-type	-4.64494693640949	3.90943183739823e-06	-
rs10020551	creating	rs1547525	0.45	2531	T	G	G	A	-4.64927255281523	7550639	ILMN_1691567	GNPDA2		ENST00000509756	T	NA	NA	NA	NA	NA	NA	hsa-miR-555	-	-	+	NA	NA	NA	NA	no	no	no	C-type	-4.64494693640949	3.90943183739823e-06	-
rs10020551	breaking	rs1547525	0.45	2531	T	G	G	A	-4.64927255281523	7550639	ILMN_1691567	GNPDA2	NM_138335	ENST00000295448	G	NA	NA	NA	NA	NA	NA	hsa-miR-9-5p	-	-	+	NA	NA	NA	NA	no	no	yes	U-type	-4.64494693640949	3.90943183739823e-06	-
rs10020551	breaking	rs1547525	0.45	2531	T	G	G	A	-4.64927255281523	7550639	ILMN_1691567	GNPDA2		ENST00000509756	G	NA	NA	NA	NA	NA	NA	hsa-miR-9-5p	-	-	+	NA	NA	NA	NA	no	no	yes	U-type	-4.64494693640949	3.90943183739823e-06	-
rs10020551	creating	rs1128553	0.45	3609	T	G	G	A	-4.77892603391588	7550639	ILMN_1691567	GNPDA2	NM_138335	ENST00000295448	T	NA	NA	NA	NA	NA	NA	hsa-miR-555	-	-	+	NA	NA	NA	NA	no	no	no	C-type	-4.64494693640949	3.90943183739823e-06	-
rs10020551	creating	rs1128553	0.45	3609	T	G	G	A	-4.77892603391588	7550639	ILMN_1691567	GNPDA2		ENST00000509756	T	NA	NA	NA	NA	NA	NA	hsa-miR-555	-	-	+	NA	NA	NA	NA	no	no	no	C-type	-4.64494693640949	3.90943183739823e-06	-
rs10020551	breaking	rs1128553	0.45	3609	T	G	G	A	-4.77892603391588	7550639	ILMN_1691567	GNPDA2	NM_138335	ENST00000295448	G	NA	NA	NA	NA	NA	NA	hsa-miR-9-5p	-	-	+	NA	NA	NA	NA	no	no	yes	U-type	-4.64494693640949	3.90943183739823e-06	-
rs10020551	breaking	rs1128553	0.45	3609	T	G	G	A	-4.77892603391588	7550639	ILMN_1691567	GNPDA2		ENST00000509756	G	NA	NA	NA	NA	NA	NA	hsa-miR-9-5p	-	-	+	NA	NA	NA	NA	no	no	yes	U-type	-4.64494693640949	3.90943183739823e-06	-
rs10020551	creating	rs1124828	0.45	5420	T	G	G	A	-4.65983738616362	7550639	ILMN_1691567	GNPDA2	NM_138335	ENST00000295448	T	NA	NA	NA	NA	NA	NA	hsa-miR-555	-	-	+	NA	NA	NA	NA	no	no	no	C-type	-4.64494693640949	3.90943183739823e-06	-
rs10020551	creating	rs1124828	0.45	5420	T	G	G	A	-4.65983738616362	7550639	ILMN_1691567	GNPDA2		ENST00000509756	T	NA	NA	NA	NA	NA	NA	hsa-miR-555	-	-	+	NA	NA	NA	NA	no	no	no	C-type	-4.64494693640949	3.90943183739823e-06	-
rs10020551	breaking	rs1124828	0.45	5420	T	G	G	A	-4.65983738616362	7550639	ILMN_1691567	GNPDA2	NM_138335	ENST00000295448	G	NA	NA	NA	NA	NA	NA	hsa-miR-9-5p	-	-	+	NA	NA	NA	NA	no	no	yes	U-type	-4.64494693640949	3.90943183739823e-06	-
rs10020551	breaking	rs1124828	0.45	5420	T	G	G	A	-4.65983738616362	7550639	ILMN_1691567	GNPDA2		ENST00000509756	G	NA	NA	NA	NA	NA	NA	hsa-miR-9-5p	-	-	+	NA	NA	NA	NA	no	no	yes	U-type	-4.64494693640949	3.90943183739823e-06	-
rs10020551	creating	rs6812211	0.45	6065	T	G	C	A	-4.6401285762627	7550639	ILMN_1691567	GNPDA2	NM_138335	ENST00000295448	T	NA	NA	NA	NA	NA	NA	hsa-miR-555	-	-	+	NA	NA	NA	NA	no	no	no	C-type	-4.64494693640949	3.90943183739823e-06	-
rs10020551	creating	rs6812211	0.45	6065	T	G	C	A	-4.6401285762627	7550639	ILMN_1691567	GNPDA2		ENST00000509756	T	NA	NA	NA	NA	NA	NA	hsa-miR-555	-	-	+	NA	NA	NA	NA	no	no	no	C-type	-4.64494693640949	3.90943183739823e-06	-
rs10020551	breaking	rs6812211	0.45	6065	T	G	C	A	-4.6401285762627	7550639	ILMN_1691567	GNPDA2	NM_138335	ENST00000295448	G	NA	NA	NA	NA	NA	NA	hsa-miR-9-5p	-	-	+	NA	NA	NA	NA	no	no	yes	U-type	-4.64494693640949	3.90943183739823e-06	-
rs10020551	breaking	rs6812211	0.45	6065	T	G	C	A	-4.6401285762627	7550639	ILMN_1691567	GNPDA2		ENST00000509756	G	NA	NA	NA	NA	NA	NA	hsa-miR-9-5p	-	-	+	NA	NA	NA	NA	no	no	yes	U-type	-4.64494693640949	3.90943183739823e-06	-
rs10020551	creating	rs7670601	0.45	7526	T	G	C	T	-4.66477620640617	7550639	ILMN_1691567	GNPDA2	NM_138335	ENST00000295448	T	NA	NA	NA	NA	NA	NA	hsa-miR-555	-	-	+	NA	NA	NA	NA	no	no	no	C-type	-4.64494693640949	3.90943183739823e-06	-
rs10020551	creating	rs7670601	0.45	7526	T	G	C	T	-4.66477620640617	7550639	ILMN_1691567	GNPDA2		ENST00000509756	T	NA	NA	NA	NA	NA	NA	hsa-miR-555	-	-	+	NA	NA	NA	NA	no	no	no	C-type	-4.64494693640949	3.90943183739823e-06	-
rs10020551	breaking	rs7670601	0.45	7526	T	G	C	T	-4.66477620640617	7550639	ILMN_1691567	GNPDA2	NM_138335	ENST00000295448	G	NA	NA	NA	NA	NA	NA	hsa-miR-9-5p	-	-	+	NA	NA	NA	NA	no	no	yes	U-type	-4.64494693640949	3.90943183739823e-06	-
rs10020551	breaking	rs7670601	0.45	7526	T	G	C	T	-4.66477620640617	7550639	ILMN_1691567	GNPDA2		ENST00000509756	G	NA	NA	NA	NA	NA	NA	hsa-miR-9-5p	-	-	+	NA	NA	NA	NA	no	no	yes	U-type	-4.64494693640949	3.90943183739823e-06	-
rs10020551	creating	rs6851576	0.45	8331	T	G	G	T	-4.65353105818153	7550639	ILMN_1691567	GNPDA2	NM_138335	ENST00000295448	T	NA	NA	NA	NA	NA	NA	hsa-miR-555	-	-	+	NA	NA	NA	NA	no	no	no	C-type	-4.64494693640949	3.90943183739823e-06	-
rs10020551	creating	rs6851576	0.45	8331	T	G	G	T	-4.65353105818153	7550639	ILMN_1691567	GNPDA2		ENST00000509756	T	NA	NA	NA	NA	NA	NA	hsa-miR-555	-	-	+	NA	NA	NA	NA	no	no	no	C-type	-4.64494693640949	3.90943183739823e-06	-
rs10020551	breaking	rs6851576	0.45	8331	T	G	G	T	-4.65353105818153	7550639	ILMN_1691567	GNPDA2	NM_138335	ENST00000295448	G	NA	NA	NA	NA	NA	NA	hsa-miR-9-5p	-	-	+	NA	NA	NA	NA	no	no	yes	U-type	-4.64494693640949	3.90943183739823e-06	-
rs10020551	breaking	rs6851576	0.45	8331	T	G	G	T	-4.65353105818153	7550639	ILMN_1691567	GNPDA2		ENST00000509756	G	NA	NA	NA	NA	NA	NA	hsa-miR-9-5p	-	-	+	NA	NA	NA	NA	no	no	yes	U-type	-4.64494693640949	3.90943183739823e-06	-
rs10020551	creating	rs6447369	0.45	9527	T	G	A	C	-4.65353105818153	7550639	ILMN_1691567	GNPDA2	NM_138335	ENST00000295448	T	NA	NA	NA	NA	NA	NA	hsa-miR-555	-	-	+	NA	NA	NA	NA	no	no	no	C-type	-4.64494693640949	3.90943183739823e-06	-
rs10020551	creating	rs6447369	0.45	9527	T	G	A	C	-4.65353105818153	7550639	ILMN_1691567	GNPDA2		ENST00000509756	T	NA	NA	NA	NA	NA	NA	hsa-miR-555	-	-	+	NA	NA	NA	NA	no	no	no	C-type	-4.64494693640949	3.90943183739823e-06	-
rs10020551	breaking	rs6447369	0.45	9527	T	G	A	C	-4.65353105818153	7550639	ILMN_1691567	GNPDA2	NM_138335	ENST00000295448	G	NA	NA	NA	NA	NA	NA	hsa-miR-9-5p	-	-	+	NA	NA	NA	NA	no	no	yes	U-type	-4.64494693640949	3.90943183739823e-06	-
rs10020551	breaking	rs6447369	0.45	9527	T	G	A	C	-4.65353105818153	7550639	ILMN_1691567	GNPDA2		ENST00000509756	G	NA	NA	NA	NA	NA	NA	hsa-miR-9-5p	-	-	+	NA	NA	NA	NA	no	no	yes	U-type	-4.64494693640949	3.90943183739823e-06	-
rs10020551	creating	rs9291246	0.45	9894	T	G	G	A	-4.66199586346893	7550639	ILMN_1691567	GNPDA2	NM_138335	ENST00000295448	T	NA	NA	NA	NA	NA	NA	hsa-miR-555	-	-	+	NA	NA	NA	NA	no	no	no	C-type	-4.64494693640949	3.90943183739823e-06	-
rs10020551	creating	rs9291246	0.45	9894	T	G	G	A	-4.66199586346893	7550639	ILMN_1691567	GNPDA2		ENST00000509756	T	NA	NA	NA	NA	NA	NA	hsa-miR-555	-	-	+	NA	NA	NA	NA	no	no	no	C-type	-4.64494693640949	3.90943183739823e-06	-
rs10020551	breaking	rs9291246	0.45	9894	T	G	G	A	-4.66199586346893	7550639	ILMN_1691567	GNPDA2	NM_138335	ENST00000295448	G	NA	NA	NA	NA	NA	NA	hsa-miR-9-5p	-	-	+	NA	NA	NA	NA	no	no	yes	U-type	-4.64494693640949	3.90943183739823e-06	-
rs10020551	breaking	rs9291246	0.45	9894	T	G	G	A	-4.66199586346893	7550639	ILMN_1691567	GNPDA2		ENST00000509756	G	NA	NA	NA	NA	NA	NA	hsa-miR-9-5p	-	-	+	NA	NA	NA	NA	no	no	yes	U-type	-4.64494693640949	3.90943183739823e-06	-
rs10020551	creating	rs1873523	0.45	11193	T	G	T	C	-4.67818043170393	7550639	ILMN_1691567	GNPDA2	NM_138335	ENST00000295448	T	NA	NA	NA	NA	NA	NA	hsa-miR-555	-	-	+	NA	NA	NA	NA	no	no	no	C-type	-4.64494693640949	3.90943183739823e-06	-
rs10020551	creating	rs1873523	0.45	11193	T	G	T	C	-4.67818043170393	7550639	ILMN_1691567	GNPDA2		ENST00000509756	T	NA	NA	NA	NA	NA	NA	hsa-miR-555	-	-	+	NA	NA	NA	NA	no	no	no	C-type	-4.64494693640949	3.90943183739823e-06	-
rs10020551	breaking	rs1873523	0.45	11193	T	G	T	C	-4.67818043170393	7550639	ILMN_1691567	GNPDA2	NM_138335	ENST00000295448	G	NA	NA	NA	NA	NA	NA	hsa-miR-9-5p	-	-	+	NA	NA	NA	NA	no	no	yes	U-type	-4.64494693640949	3.90943183739823e-06	-
rs10020551	breaking	rs1873523	0.45	11193	T	G	T	C	-4.67818043170393	7550639	ILMN_1691567	GNPDA2		ENST00000509756	G	NA	NA	NA	NA	NA	NA	hsa-miR-9-5p	-	-	+	NA	NA	NA	NA	no	no	yes	U-type	-4.64494693640949	3.90943183739823e-06	-
rs10020551	creating	rs6447370	0.45	15409	T	G	G	C	-4.70215205474142	7550639	ILMN_1691567	GNPDA2	NM_138335	ENST00000295448	T	NA	NA	NA	NA	NA	NA	hsa-miR-555	-	-	+	NA	NA	NA	NA	no	no	no	C-type	-4.64494693640949	3.90943183739823e-06	-
rs10020551	creating	rs6447370	0.45	15409	T	G	G	C	-4.70215205474142	7550639	ILMN_1691567	GNPDA2		ENST00000509756	T	NA	NA	NA	NA	NA	NA	hsa-miR-555	-	-	+	NA	NA	NA	NA	no	no	no	C-type	-4.64494693640949	3.90943183739823e-06	-
rs10020551	breaking	rs6447370	0.45	15409	T	G	G	C	-4.70215205474142	7550639	ILMN_1691567	GNPDA2	NM_138335	ENST00000295448	G	NA	NA	NA	NA	NA	NA	hsa-miR-9-5p	-	-	+	NA	NA	NA	NA	no	no	yes	U-type	-4.64494693640949	3.90943183739823e-06	-
rs10020551	breaking	rs6447370	0.45	15409	T	G	G	C	-4.70215205474142	7550639	ILMN_1691567	GNPDA2		ENST00000509756	G	NA	NA	NA	NA	NA	NA	hsa-miR-9-5p	-	-	+	NA	NA	NA	NA	no	no	yes	U-type	-4.64494693640949	3.90943183739823e-06	-
rs10020551	creating	rs1491304	0.45	17495	T	G	T	A	-4.6549521063715	7550639	ILMN_1691567	GNPDA2	NM_138335	ENST00000295448	T	NA	NA	NA	NA	NA	NA	hsa-miR-555	-	-	+	NA	NA	NA	NA	no	no	no	C-type	-4.64494693640949	3.90943183739823e-06	-
rs10020551	creating	rs1491304	0.45	17495	T	G	T	A	-4.6549521063715	7550639	ILMN_1691567	GNPDA2		ENST00000509756	T	NA	NA	NA	NA	NA	NA	hsa-miR-555	-	-	+	NA	NA	NA	NA	no	no	no	C-type	-4.64494693640949	3.90943183739823e-06	-
rs10020551	breaking	rs1491304	0.45	17495	T	G	T	A	-4.6549521063715	7550639	ILMN_1691567	GNPDA2	NM_138335	ENST00000295448	G	NA	NA	NA	NA	NA	NA	hsa-miR-9-5p	-	-	+	NA	NA	NA	NA	no	no	yes	U-type	-4.64494693640949	3.90943183739823e-06	-
rs10020551	breaking	rs1491304	0.45	17495	T	G	T	A	-4.6549521063715	7550639	ILMN_1691567	GNPDA2		ENST00000509756	G	NA	NA	NA	NA	NA	NA	hsa-miR-9-5p	-	-	+	NA	NA	NA	NA	no	no	yes	U-type	-4.64494693640949	3.90943183739823e-06	-
rs10020551	creating	rs1110291	0.45	19303	T	G	C	T	-4.73317072619876	7550639	ILMN_1691567	GNPDA2	NM_138335	ENST00000295448	T	NA	NA	NA	NA	NA	NA	hsa-miR-555	-	-	+	NA	NA	NA	NA	no	no	no	C-type	-4.64494693640949	3.90943183739823e-06	-
rs10020551	creating	rs1110291	0.45	19303	T	G	C	T	-4.73317072619876	7550639	ILMN_1691567	GNPDA2		ENST00000509756	T	NA	NA	NA	NA	NA	NA	hsa-miR-555	-	-	+	NA	NA	NA	NA	no	no	no	C-type	-4.64494693640949	3.90943183739823e-06	-
rs10020551	breaking	rs1110291	0.45	19303	T	G	C	T	-4.73317072619876	7550639	ILMN_1691567	GNPDA2	NM_138335	ENST00000295448	G	NA	NA	NA	NA	NA	NA	hsa-miR-9-5p	-	-	+	NA	NA	NA	NA	no	no	yes	U-type	-4.64494693640949	3.90943183739823e-06	-
rs10020551	breaking	rs1110291	0.45	19303	T	G	C	T	-4.73317072619876	7550639	ILMN_1691567	GNPDA2		ENST00000509756	G	NA	NA	NA	NA	NA	NA	hsa-miR-9-5p	-	-	+	NA	NA	NA	NA	no	no	yes	U-type	-4.64494693640949	3.90943183739823e-06	-
rs10020551	creating	rs1110293	0.45	19593	T	G	A	G	-4.77544601803603	7550639	ILMN_1691567	GNPDA2	NM_138335	ENST00000295448	T	NA	NA	NA	NA	NA	NA	hsa-miR-555	-	-	+	NA	NA	NA	NA	no	no	no	C-type	-4.64494693640949	3.90943183739823e-06	-
rs10020551	creating	rs1110293	0.45	19593	T	G	A	G	-4.77544601803603	7550639	ILMN_1691567	GNPDA2		ENST00000509756	T	NA	NA	NA	NA	NA	NA	hsa-miR-555	-	-	+	NA	NA	NA	NA	no	no	no	C-type	-4.64494693640949	3.90943183739823e-06	-
rs10020551	breaking	rs1110293	0.45	19593	T	G	A	G	-4.77544601803603	7550639	ILMN_1691567	GNPDA2	NM_138335	ENST00000295448	G	NA	NA	NA	NA	NA	NA	hsa-miR-9-5p	-	-	+	NA	NA	NA	NA	no	no	yes	U-type	-4.64494693640949	3.90943183739823e-06	-
rs10020551	breaking	rs1110293	0.45	19593	T	G	A	G	-4.77544601803603	7550639	ILMN_1691567	GNPDA2		ENST00000509756	G	NA	NA	NA	NA	NA	NA	hsa-miR-9-5p	-	-	+	NA	NA	NA	NA	no	no	yes	U-type	-4.64494693640949	3.90943183739823e-06	-
rs10020551	breaking	rs1105272	0.45	19945	T	G	G	C	-4.78601336003346	7550639	ILMN_1691567	GNPDA2	NM_138335	ENST00000295448	G	NA	NA	NA	NA	NA	NA	hsa-miR-9-5p	-	-	+	NA	NA	NA	NA	no	no	yes	U-type	-4.64494693640949	3.90943183739823e-06	-
rs10020551	breaking	rs1105272	0.45	19945	T	G	G	C	-4.78601336003346	7550639	ILMN_1691567	GNPDA2		ENST00000509756	G	NA	NA	NA	NA	NA	NA	hsa-miR-9-5p	-	-	+	NA	NA	NA	NA	no	no	yes	U-type	-4.64494693640949	3.90943183739823e-06	-
rs10020551	creating	rs1105272	0.45	19945	T	G	G	C	-4.78601336003346	7550639	ILMN_1691567	GNPDA2	NM_138335	ENST00000295448	T	NA	NA	NA	NA	NA	NA	hsa-miR-555	-	-	+	NA	NA	NA	NA	no	no	no	C-type	-4.64494693640949	3.90943183739823e-06	-
rs10020551	creating	rs1105272	0.45	19945	T	G	G	C	-4.78601336003346	7550639	ILMN_1691567	GNPDA2		ENST00000509756	T	NA	NA	NA	NA	NA	NA	hsa-miR-555	-	-	+	NA	NA	NA	NA	no	no	no	C-type	-4.64494693640949	3.90943183739823e-06	-
rs10020551	creating	rs1491306	0.45	27458	T	G	G	C	-4.84267677713374	7550639	ILMN_1691567	GNPDA2	NM_138335	ENST00000295448	T	NA	NA	NA	NA	NA	NA	hsa-miR-555	-	-	+	NA	NA	NA	NA	no	no	no	C-type	-4.64494693640949	3.90943183739823e-06	-
rs10020551	creating	rs1491306	0.45	27458	T	G	G	C	-4.84267677713374	7550639	ILMN_1691567	GNPDA2		ENST00000509756	T	NA	NA	NA	NA	NA	NA	hsa-miR-555	-	-	+	NA	NA	NA	NA	no	no	no	C-type	-4.64494693640949	3.90943183739823e-06	-
rs10020551	breaking	rs1491306	0.45	27458	T	G	G	C	-4.84267677713374	7550639	ILMN_1691567	GNPDA2	NM_138335	ENST00000295448	G	NA	NA	NA	NA	NA	NA	hsa-miR-9-5p	-	-	+	NA	NA	NA	NA	no	no	yes	U-type	-4.64494693640949	3.90943183739823e-06	-
rs10020551	breaking	rs1491306	0.45	27458	T	G	G	C	-4.84267677713374	7550639	ILMN_1691567	GNPDA2		ENST00000509756	G	NA	NA	NA	NA	NA	NA	hsa-miR-9-5p	-	-	+	NA	NA	NA	NA	no	no	yes	U-type	-4.64494693640949	3.90943183739823e-06	-
rs10020551	creating	rs6833421	0.45	34714	T	G	A	C	-4.61968397807369	7550639	ILMN_1691567	GNPDA2	NM_138335	ENST00000295448	T	NA	NA	NA	NA	NA	NA	hsa-miR-555	-	-	+	NA	NA	NA	NA	no	no	no	C-type	-4.64494693640949	3.90943183739823e-06	-
rs10020551	creating	rs6833421	0.45	34714	T	G	A	C	-4.61968397807369	7550639	ILMN_1691567	GNPDA2		ENST00000509756	T	NA	NA	NA	NA	NA	NA	hsa-miR-555	-	-	+	NA	NA	NA	NA	no	no	no	C-type	-4.64494693640949	3.90943183739823e-06	-
rs10020551	breaking	rs6833421	0.45	34714	T	G	A	C	-4.61968397807369	7550639	ILMN_1691567	GNPDA2	NM_138335	ENST00000295448	G	NA	NA	NA	NA	NA	NA	hsa-miR-9-5p	-	-	+	NA	NA	NA	NA	no	no	yes	U-type	-4.64494693640949	3.90943183739823e-06	-
rs10020551	breaking	rs6833421	0.45	34714	T	G	A	C	-4.61968397807369	7550639	ILMN_1691567	GNPDA2		ENST00000509756	G	NA	NA	NA	NA	NA	NA	hsa-miR-9-5p	-	-	+	NA	NA	NA	NA	no	no	yes	U-type	-4.64494693640949	3.90943183739823e-06	-
rs10020551	creating	rs1491308	0.45	39672	T	G	T	C	-4.61968397807369	7550639	ILMN_1691567	GNPDA2	NM_138335	ENST00000295448	T	NA	NA	NA	NA	NA	NA	hsa-miR-555	-	-	+	NA	NA	NA	NA	no	no	no	C-type	-4.64494693640949	3.90943183739823e-06	-
rs10020551	creating	rs1491308	0.45	39672	T	G	T	C	-4.61968397807369	7550639	ILMN_1691567	GNPDA2		ENST00000509756	T	NA	NA	NA	NA	NA	NA	hsa-miR-555	-	-	+	NA	NA	NA	NA	no	no	no	C-type	-4.64494693640949	3.90943183739823e-06	-
rs10020551	breaking	rs1491308	0.45	39672	T	G	T	C	-4.61968397807369	7550639	ILMN_1691567	GNPDA2	NM_138335	ENST00000295448	G	NA	NA	NA	NA	NA	NA	hsa-miR-9-5p	-	-	+	NA	NA	NA	NA	no	no	yes	U-type	-4.64494693640949	3.90943183739823e-06	-
rs10020551	breaking	rs1491308	0.45	39672	T	G	T	C	-4.61968397807369	7550639	ILMN_1691567	GNPDA2		ENST00000509756	G	NA	NA	NA	NA	NA	NA	hsa-miR-9-5p	-	-	+	NA	NA	NA	NA	no	no	yes	U-type	-4.64494693640949	3.90943183739823e-06	-
rs10020551	creating	rs1352792	0.45	42473	T	G	C	T	-4.61968397807369	7550639	ILMN_1691567	GNPDA2	NM_138335	ENST00000295448	T	NA	NA	NA	NA	NA	NA	hsa-miR-555	-	-	+	NA	NA	NA	NA	no	no	no	C-type	-4.64494693640949	3.90943183739823e-06	-
rs10020551	creating	rs1352792	0.45	42473	T	G	C	T	-4.61968397807369	7550639	ILMN_1691567	GNPDA2		ENST00000509756	T	NA	NA	NA	NA	NA	NA	hsa-miR-555	-	-	+	NA	NA	NA	NA	no	no	no	C-type	-4.64494693640949	3.90943183739823e-06	-
rs10020551	breaking	rs1352792	0.45	42473	T	G	C	T	-4.61968397807369	7550639	ILMN_1691567	GNPDA2	NM_138335	ENST00000295448	G	NA	NA	NA	NA	NA	NA	hsa-miR-9-5p	-	-	+	NA	NA	NA	NA	no	no	yes	U-type	-4.64494693640949	3.90943183739823e-06	-
rs10020551	breaking	rs1352792	0.45	42473	T	G	C	T	-4.61968397807369	7550639	ILMN_1691567	GNPDA2		ENST00000509756	G	NA	NA	NA	NA	NA	NA	hsa-miR-9-5p	-	-	+	NA	NA	NA	NA	no	no	yes	U-type	-4.64494693640949	3.90943183739823e-06	-
rs10020551	creating	rs7682495	0.45	42592	T	G	C	A	-4.6112197854351	7550639	ILMN_1691567	GNPDA2	NM_138335	ENST00000295448	T	NA	NA	NA	NA	NA	NA	hsa-miR-555	-	-	+	NA	NA	NA	NA	no	no	no	C-type	-4.64494693640949	3.90943183739823e-06	-
rs10020551	creating	rs7682495	0.45	42592	T	G	C	A	-4.6112197854351	7550639	ILMN_1691567	GNPDA2		ENST00000509756	T	NA	NA	NA	NA	NA	NA	hsa-miR-555	-	-	+	NA	NA	NA	NA	no	no	no	C-type	-4.64494693640949	3.90943183739823e-06	-
rs10020551	breaking	rs7682495	0.45	42592	T	G	C	A	-4.6112197854351	7550639	ILMN_1691567	GNPDA2	NM_138335	ENST00000295448	G	NA	NA	NA	NA	NA	NA	hsa-miR-9-5p	-	-	+	NA	NA	NA	NA	no	no	yes	U-type	-4.64494693640949	3.90943183739823e-06	-
rs10020551	breaking	rs7682495	0.45	42592	T	G	C	A	-4.6112197854351	7550639	ILMN_1691567	GNPDA2		ENST00000509756	G	NA	NA	NA	NA	NA	NA	hsa-miR-9-5p	-	-	+	NA	NA	NA	NA	no	no	yes	U-type	-4.64494693640949	3.90943183739823e-06	-
rs10020551	creating	rs7698304	0.45	43626	T	G	A	C	-4.6112197854351	7550639	ILMN_1691567	GNPDA2	NM_138335	ENST00000295448	T	NA	NA	NA	NA	NA	NA	hsa-miR-555	-	-	+	NA	NA	NA	NA	no	no	no	C-type	-4.64494693640949	3.90943183739823e-06	-
rs10020551	creating	rs7698304	0.45	43626	T	G	A	C	-4.6112197854351	7550639	ILMN_1691567	GNPDA2		ENST00000509756	T	NA	NA	NA	NA	NA	NA	hsa-miR-555	-	-	+	NA	NA	NA	NA	no	no	no	C-type	-4.64494693640949	3.90943183739823e-06	-
rs10020551	breaking	rs7698304	0.45	43626	T	G	A	C	-4.6112197854351	7550639	ILMN_1691567	GNPDA2	NM_138335	ENST00000295448	G	NA	NA	NA	NA	NA	NA	hsa-miR-9-5p	-	-	+	NA	NA	NA	NA	no	no	yes	U-type	-4.64494693640949	3.90943183739823e-06	-
rs10020551	breaking	rs7698304	0.45	43626	T	G	A	C	-4.6112197854351	7550639	ILMN_1691567	GNPDA2		ENST00000509756	G	NA	NA	NA	NA	NA	NA	hsa-miR-9-5p	-	-	+	NA	NA	NA	NA	no	no	yes	U-type	-4.64494693640949	3.90943183739823e-06	-
rs10020551	creating	rs1491322	0.45	44163	T	G	C	T	-4.27323666851542	7550639	ILMN_1691567	GNPDA2	NM_138335	ENST00000295448	T	NA	NA	NA	NA	NA	NA	hsa-miR-555	-	-	+	NA	NA	NA	NA	no	no	no	C-type	-4.64494693640949	3.90943183739823e-06	-
rs10020551	creating	rs1491322	0.45	44163	T	G	C	T	-4.27323666851542	7550639	ILMN_1691567	GNPDA2		ENST00000509756	T	NA	NA	NA	NA	NA	NA	hsa-miR-555	-	-	+	NA	NA	NA	NA	no	no	no	C-type	-4.64494693640949	3.90943183739823e-06	-
rs10020551	breaking	rs1491322	0.45	44163	T	G	C	T	-4.27323666851542	7550639	ILMN_1691567	GNPDA2	NM_138335	ENST00000295448	G	NA	NA	NA	NA	NA	NA	hsa-miR-9-5p	-	-	+	NA	NA	NA	NA	no	no	yes	U-type	-4.64494693640949	3.90943183739823e-06	-
rs10020551	breaking	rs1491322	0.45	44163	T	G	C	T	-4.27323666851542	7550639	ILMN_1691567	GNPDA2		ENST00000509756	G	NA	NA	NA	NA	NA	NA	hsa-miR-9-5p	-	-	+	NA	NA	NA	NA	no	no	yes	U-type	-4.64494693640949	3.90943183739823e-06	-
rs10020551	creating	rs1491318	0.45	45369	T	G	A	G	-4.58583047497969	7550639	ILMN_1691567	GNPDA2	NM_138335	ENST00000295448	T	NA	NA	NA	NA	NA	NA	hsa-miR-555	-	-	+	NA	NA	NA	NA	no	no	no	C-type	-4.64494693640949	3.90943183739823e-06	-
rs10020551	creating	rs1491318	0.45	45369	T	G	A	G	-4.58583047497969	7550639	ILMN_1691567	GNPDA2		ENST00000509756	T	NA	NA	NA	NA	NA	NA	hsa-miR-555	-	-	+	NA	NA	NA	NA	no	no	no	C-type	-4.64494693640949	3.90943183739823e-06	-
rs10020551	breaking	rs1491318	0.45	45369	T	G	A	G	-4.58583047497969	7550639	ILMN_1691567	GNPDA2	NM_138335	ENST00000295448	G	NA	NA	NA	NA	NA	NA	hsa-miR-9-5p	-	-	+	NA	NA	NA	NA	no	no	yes	U-type	-4.64494693640949	3.90943183739823e-06	-
rs10020551	breaking	rs1491318	0.45	45369	T	G	A	G	-4.58583047497969	7550639	ILMN_1691567	GNPDA2		ENST00000509756	G	NA	NA	NA	NA	NA	NA	hsa-miR-9-5p	-	-	+	NA	NA	NA	NA	no	no	yes	U-type	-4.64494693640949	3.90943183739823e-06	-
rs10020551	creating	rs2881892	0.45	45508	T	G	T	C	-4.58583047497969	7550639	ILMN_1691567	GNPDA2	NM_138335	ENST00000295448	T	NA	NA	NA	NA	NA	NA	hsa-miR-555	-	-	+	NA	NA	NA	NA	no	no	no	C-type	-4.64494693640949	3.90943183739823e-06	-
rs10020551	creating	rs2881892	0.45	45508	T	G	T	C	-4.58583047497969	7550639	ILMN_1691567	GNPDA2		ENST00000509756	T	NA	NA	NA	NA	NA	NA	hsa-miR-555	-	-	+	NA	NA	NA	NA	no	no	no	C-type	-4.64494693640949	3.90943183739823e-06	-
rs10020551	breaking	rs2881892	0.45	45508	T	G	T	C	-4.58583047497969	7550639	ILMN_1691567	GNPDA2	NM_138335	ENST00000295448	G	NA	NA	NA	NA	NA	NA	hsa-miR-9-5p	-	-	+	NA	NA	NA	NA	no	no	yes	U-type	-4.64494693640949	3.90943183739823e-06	-
rs10020551	breaking	rs2881892	0.45	45508	T	G	T	C	-4.58583047497969	7550639	ILMN_1691567	GNPDA2		ENST00000509756	G	NA	NA	NA	NA	NA	NA	hsa-miR-9-5p	-	-	+	NA	NA	NA	NA	no	no	yes	U-type	-4.64494693640949	3.90943183739823e-06	-
rs10020551	creating	rs16857329	0.45	45644	T	G	C	T	-4.58583047497969	7550639	ILMN_1691567	GNPDA2	NM_138335	ENST00000295448	T	NA	NA	NA	NA	NA	NA	hsa-miR-555	-	-	+	NA	NA	NA	NA	no	no	no	C-type	-4.64494693640949	3.90943183739823e-06	-
rs10020551	creating	rs16857329	0.45	45644	T	G	C	T	-4.58583047497969	7550639	ILMN_1691567	GNPDA2		ENST00000509756	T	NA	NA	NA	NA	NA	NA	hsa-miR-555	-	-	+	NA	NA	NA	NA	no	no	no	C-type	-4.64494693640949	3.90943183739823e-06	-
rs10020551	breaking	rs16857329	0.45	45644	T	G	C	T	-4.58583047497969	7550639	ILMN_1691567	GNPDA2	NM_138335	ENST00000295448	G	NA	NA	NA	NA	NA	NA	hsa-miR-9-5p	-	-	+	NA	NA	NA	NA	no	no	yes	U-type	-4.64494693640949	3.90943183739823e-06	-
rs10020551	breaking	rs16857329	0.45	45644	T	G	C	T	-4.58583047497969	7550639	ILMN_1691567	GNPDA2		ENST00000509756	G	NA	NA	NA	NA	NA	NA	hsa-miR-9-5p	-	-	+	NA	NA	NA	NA	no	no	yes	U-type	-4.64494693640949	3.90943183739823e-06	-
rs10020551	creating	rs7661286	0.45	46497	T	G	C	T	-4.58583047497969	7550639	ILMN_1691567	GNPDA2	NM_138335	ENST00000295448	T	NA	NA	NA	NA	NA	NA	hsa-miR-555	-	-	+	NA	NA	NA	NA	no	no	no	C-type	-4.64494693640949	3.90943183739823e-06	-
rs10020551	creating	rs7661286	0.45	46497	T	G	C	T	-4.58583047497969	7550639	ILMN_1691567	GNPDA2		ENST00000509756	T	NA	NA	NA	NA	NA	NA	hsa-miR-555	-	-	+	NA	NA	NA	NA	no	no	no	C-type	-4.64494693640949	3.90943183739823e-06	-
rs10020551	breaking	rs7661286	0.45	46497	T	G	C	T	-4.58583047497969	7550639	ILMN_1691567	GNPDA2	NM_138335	ENST00000295448	G	NA	NA	NA	NA	NA	NA	hsa-miR-9-5p	-	-	+	NA	NA	NA	NA	no	no	yes	U-type	-4.64494693640949	3.90943183739823e-06	-
rs10020551	breaking	rs7661286	0.45	46497	T	G	C	T	-4.58583047497969	7550639	ILMN_1691567	GNPDA2		ENST00000509756	G	NA	NA	NA	NA	NA	NA	hsa-miR-9-5p	-	-	+	NA	NA	NA	NA	no	no	yes	U-type	-4.64494693640949	3.90943183739823e-06	-
rs10020551	creating	rs2201066	0.45	47596	T	G	T	G	-4.58583047497969	7550639	ILMN_1691567	GNPDA2	NM_138335	ENST00000295448	T	NA	NA	NA	NA	NA	NA	hsa-miR-555	-	-	+	NA	NA	NA	NA	no	no	no	C-type	-4.64494693640949	3.90943183739823e-06	-
rs10020551	creating	rs2201066	0.45	47596	T	G	T	G	-4.58583047497969	7550639	ILMN_1691567	GNPDA2		ENST00000509756	T	NA	NA	NA	NA	NA	NA	hsa-miR-555	-	-	+	NA	NA	NA	NA	no	no	no	C-type	-4.64494693640949	3.90943183739823e-06	-
rs10020551	breaking	rs2201066	0.45	47596	T	G	T	G	-4.58583047497969	7550639	ILMN_1691567	GNPDA2	NM_138335	ENST00000295448	G	NA	NA	NA	NA	NA	NA	hsa-miR-9-5p	-	-	+	NA	NA	NA	NA	no	no	yes	U-type	-4.64494693640949	3.90943183739823e-06	-
rs10020551	breaking	rs2201066	0.45	47596	T	G	T	G	-4.58583047497969	7550639	ILMN_1691567	GNPDA2		ENST00000509756	G	NA	NA	NA	NA	NA	NA	hsa-miR-9-5p	-	-	+	NA	NA	NA	NA	no	no	yes	U-type	-4.64494693640949	3.90943183739823e-06	-
rs10020551	creating	rs2046910	0.45	54576	T	G	C	T	-4.57736842661196	7550639	ILMN_1691567	GNPDA2	NM_138335	ENST00000295448	T	NA	NA	NA	NA	NA	NA	hsa-miR-555	-	-	+	NA	NA	NA	NA	no	no	no	C-type	-4.64494693640949	3.90943183739823e-06	-
rs10020551	creating	rs2046910	0.45	54576	T	G	C	T	-4.57736842661196	7550639	ILMN_1691567	GNPDA2		ENST00000509756	T	NA	NA	NA	NA	NA	NA	hsa-miR-555	-	-	+	NA	NA	NA	NA	no	no	no	C-type	-4.64494693640949	3.90943183739823e-06	-
rs10020551	breaking	rs2046910	0.45	54576	T	G	C	T	-4.57736842661196	7550639	ILMN_1691567	GNPDA2	NM_138335	ENST00000295448	G	NA	NA	NA	NA	NA	NA	hsa-miR-9-5p	-	-	+	NA	NA	NA	NA	no	no	yes	U-type	-4.64494693640949	3.90943183739823e-06	-
rs10020551	breaking	rs2046910	0.45	54576	T	G	C	T	-4.57736842661196	7550639	ILMN_1691567	GNPDA2		ENST00000509756	G	NA	NA	NA	NA	NA	NA	hsa-miR-9-5p	-	-	+	NA	NA	NA	NA	no	no	yes	U-type	-4.64494693640949	3.90943183739823e-06	-
rs10023	breaking	rs10023	0.167	0	A	G	A	G	-7.98009835619359	4210138	ILMN_1716728	SAYSD1	NM_018322	ENST00000229903	G	NA	NA	NA	NA	NA	NA	hsa-miR-3074-3p	-	+	+	NA	-0.3687	143	-10.02	no	no	yes	U-type	-7.98009835619359	1.46333290714499e-15	-
rs10023	breaking	rs10023	0.167	0	A	G	A	G	-7.98009835619359	4210138	ILMN_1716728	SAYSD1	NM_018322	ENST00000229903	G	NA	NA	NA	NA	NA	NA	hsa-miR-4789-3p	-	+	+	NA	NA	162	-12.67	no	no	no	U-type	-7.98009835619359	1.46333290714499e-15	-
rs10028490	creating	rs10028490	0.117	0	T	A	T	A	26.0513811419676	2650605	ILMN_1672124	FAM198B	NM_001128424	ENST00000585682	T	AAUUCUC	tGAGAATTggttc	0	7mer-m8	rheMac2,panTro2	2	hsa-miR-5571-5p	+	+	-	-0.011	NA	150	-14.95	no	no	no	U-type	26.0400205443202	1.69928691495313e-140	-
rs10028490	creating	rs10028490	0.117	0	T	A	T	A	33.2222088414154	3460014	ILMN_1761941	FAM198B	NM_001128424	ENST00000585682	T	AAUUCUC	tGAGAATTggttc	0	7mer-m8	rheMac2,panTro2	2	hsa-miR-5571-5p	+	+	-	-0.011	NA	150	-14.95	no	no	no	U-type	32.9459076770305	9.81342785429754e-198	-
rs10028490	creating	rs4691455	0.117	615	T	A	A	G	26.0206224013465	2650605	ILMN_1672124	FAM198B	NM_001128424	ENST00000585682	T	AAUUCUC	tGAGAATTggttc	0	7mer-m8	rheMac2,panTro2	2	hsa-miR-5571-5p	+	+	-	-0.011	NA	150	-14.95	no	no	no	U-type	26.0400205443202	1.69928691495313e-140	-
rs10028490	creating	rs4691455	0.117	615	T	A	A	G	33.2379908948506	3460014	ILMN_1761941	FAM198B	NM_001128424	ENST00000585682	T	AAUUCUC	tGAGAATTggttc	0	7mer-m8	rheMac2,panTro2	2	hsa-miR-5571-5p	+	+	-	-0.011	NA	150	-14.95	no	no	no	U-type	32.9459076770305	9.81342785429754e-198	-
rs10028490	creating	rs8370	0.117	1636	T	A	G	A	26.0686800788269	2650605	ILMN_1672124	FAM198B	NM_001128424	ENST00000585682	T	AAUUCUC	tGAGAATTggttc	0	7mer-m8	rheMac2,panTro2	2	hsa-miR-5571-5p	+	+	-	-0.011	NA	150	-14.95	no	no	no	U-type	26.0400205443202	1.69928691495313e-140	-
rs10028490	creating	rs8370	0.117	1636	T	A	G	A	33.2209807688722	3460014	ILMN_1761941	FAM198B	NM_001128424	ENST00000585682	T	AAUUCUC	tGAGAATTggttc	0	7mer-m8	rheMac2,panTro2	2	hsa-miR-5571-5p	+	+	-	-0.011	NA	150	-14.95	no	no	no	U-type	32.9459076770305	9.81342785429754e-198	-
rs10028490	creating	rs4345228	0.117	1961	T	A	G	A	26.0330786797155	2650605	ILMN_1672124	FAM198B	NM_001128424	ENST00000585682	T	AAUUCUC	tGAGAATTggttc	0	7mer-m8	rheMac2,panTro2	2	hsa-miR-5571-5p	+	+	-	-0.011	NA	150	-14.95	no	no	no	U-type	26.0400205443202	1.69928691495313e-140	-
rs10028490	creating	rs4345228	0.117	1961	T	A	G	A	33.2074944004777	3460014	ILMN_1761941	FAM198B	NM_001128424	ENST00000585682	T	AAUUCUC	tGAGAATTggttc	0	7mer-m8	rheMac2,panTro2	2	hsa-miR-5571-5p	+	+	-	-0.011	NA	150	-14.95	no	no	no	U-type	32.9459076770305	9.81342785429754e-198	-
rs10028490	creating	rs10012339	0.117	5248	T	A	T	A	26.1160534278349	2650605	ILMN_1672124	FAM198B	NM_001128424	ENST00000585682	T	AAUUCUC	tGAGAATTggttc	0	7mer-m8	rheMac2,panTro2	2	hsa-miR-5571-5p	+	+	-	-0.011	NA	150	-14.95	no	no	no	U-type	26.0400205443202	1.69928691495313e-140	-
rs10028490	creating	rs10012339	0.117	5248	T	A	T	A	33.2195971472634	3460014	ILMN_1761941	FAM198B	NM_001128424	ENST00000585682	T	AAUUCUC	tGAGAATTggttc	0	7mer-m8	rheMac2,panTro2	2	hsa-miR-5571-5p	+	+	-	-0.011	NA	150	-14.95	no	no	no	U-type	32.9459076770305	9.81342785429754e-198	-
rs10028490	creating	rs4317248	0.117	7053	T	A	G	A	26.070256846309	2650605	ILMN_1672124	FAM198B	NM_001128424	ENST00000585682	T	AAUUCUC	tGAGAATTggttc	0	7mer-m8	rheMac2,panTro2	2	hsa-miR-5571-5p	+	+	-	-0.011	NA	150	-14.95	no	no	no	U-type	26.0400205443202	1.69928691495313e-140	-
rs10028490	creating	rs4317248	0.117	7053	T	A	G	A	33.1489123250288	3460014	ILMN_1761941	FAM198B	NM_001128424	ENST00000585682	T	AAUUCUC	tGAGAATTggttc	0	7mer-m8	rheMac2,panTro2	2	hsa-miR-5571-5p	+	+	-	-0.011	NA	150	-14.95	no	no	no	U-type	32.9459076770305	9.81342785429754e-198	-
rs10028490	creating	rs4691461	0.117	11843	T	A	C	T	25.9446823659434	2650605	ILMN_1672124	FAM198B	NM_001128424	ENST00000585682	T	AAUUCUC	tGAGAATTggttc	0	7mer-m8	rheMac2,panTro2	2	hsa-miR-5571-5p	+	+	-	-0.011	NA	150	-14.95	no	no	no	U-type	26.0400205443202	1.69928691495313e-140	-
rs10028490	creating	rs4691461	0.117	11843	T	A	C	T	32.7336322469815	3460014	ILMN_1761941	FAM198B	NM_001128424	ENST00000585682	T	AAUUCUC	tGAGAATTggttc	0	7mer-m8	rheMac2,panTro2	2	hsa-miR-5571-5p	+	+	-	-0.011	NA	150	-14.95	no	no	no	U-type	32.9459076770305	9.81342785429754e-198	-
rs10028490	creating	rs10008208	0.117	16323	T	A	A	G	25.899215376262	2650605	ILMN_1672124	FAM198B	NM_001128424	ENST00000585682	T	AAUUCUC	tGAGAATTggttc	0	7mer-m8	rheMac2,panTro2	2	hsa-miR-5571-5p	+	+	-	-0.011	NA	150	-14.95	no	no	no	U-type	26.0400205443202	1.69928691495313e-140	-
rs10028490	creating	rs10008208	0.117	16323	T	A	A	G	32.7394585067527	3460014	ILMN_1761941	FAM198B	NM_001128424	ENST00000585682	T	AAUUCUC	tGAGAATTggttc	0	7mer-m8	rheMac2,panTro2	2	hsa-miR-5571-5p	+	+	-	-0.011	NA	150	-14.95	no	no	no	U-type	32.9459076770305	9.81342785429754e-198	-
rs10028490	creating	rs12645131	0.117	17029	T	A	T	C	25.899215376262	2650605	ILMN_1672124	FAM198B	NM_001128424	ENST00000585682	T	AAUUCUC	tGAGAATTggttc	0	7mer-m8	rheMac2,panTro2	2	hsa-miR-5571-5p	+	+	-	-0.011	NA	150	-14.95	no	no	no	U-type	26.0400205443202	1.69928691495313e-140	-
rs10028490	creating	rs12645131	0.117	17029	T	A	T	C	32.7394585067527	3460014	ILMN_1761941	FAM198B	NM_001128424	ENST00000585682	T	AAUUCUC	tGAGAATTggttc	0	7mer-m8	rheMac2,panTro2	2	hsa-miR-5571-5p	+	+	-	-0.011	NA	150	-14.95	no	no	no	U-type	32.9459076770305	9.81342785429754e-198	-
rs10028490	creating	rs6833198	0.117	17246	T	A	T	A	25.9098493706973	2650605	ILMN_1672124	FAM198B	NM_001128424	ENST00000585682	T	AAUUCUC	tGAGAATTggttc	0	7mer-m8	rheMac2,panTro2	2	hsa-miR-5571-5p	+	+	-	-0.011	NA	150	-14.95	no	no	no	U-type	26.0400205443202	1.69928691495313e-140	-
rs10028490	creating	rs6833198	0.117	17246	T	A	T	A	32.7459109539235	3460014	ILMN_1761941	FAM198B	NM_001128424	ENST00000585682	T	AAUUCUC	tGAGAATTggttc	0	7mer-m8	rheMac2,panTro2	2	hsa-miR-5571-5p	+	+	-	-0.011	NA	150	-14.95	no	no	no	U-type	32.9459076770305	9.81342785429754e-198	-
rs10028490	creating	rs2346784	0.117	18197	T	A	T	C	25.1217792632754	2650605	ILMN_1672124	FAM198B	NM_001128424	ENST00000585682	T	AAUUCUC	tGAGAATTggttc	0	7mer-m8	rheMac2,panTro2	2	hsa-miR-5571-5p	+	+	-	-0.011	NA	150	-14.95	no	no	no	U-type	26.0400205443202	1.69928691495313e-140	-
rs10028490	creating	rs2346784	0.117	18197	T	A	T	C	32.0323891491479	3460014	ILMN_1761941	FAM198B	NM_001128424	ENST00000585682	T	AAUUCUC	tGAGAATTggttc	0	7mer-m8	rheMac2,panTro2	2	hsa-miR-5571-5p	+	+	-	-0.011	NA	150	-14.95	no	no	no	U-type	32.9459076770305	9.81342785429754e-198	-
rs10028490	creating	rs6830702	0.117	29224	T	A	T	C	25.9387704355679	2650605	ILMN_1672124	FAM198B	NM_001128424	ENST00000585682	T	AAUUCUC	tGAGAATTggttc	0	7mer-m8	rheMac2,panTro2	2	hsa-miR-5571-5p	+	+	-	-0.011	NA	150	-14.95	no	no	no	U-type	26.0400205443202	1.69928691495313e-140	-
rs10028490	creating	rs6830702	0.117	29224	T	A	T	C	32.7344307066397	3460014	ILMN_1761941	FAM198B	NM_001128424	ENST00000585682	T	AAUUCUC	tGAGAATTggttc	0	7mer-m8	rheMac2,panTro2	2	hsa-miR-5571-5p	+	+	-	-0.011	NA	150	-14.95	no	no	no	U-type	32.9459076770305	9.81342785429754e-198	-
rs10028490	creating	rs2346321	0.117	39775	T	A	T	C	25.8867331788671	2650605	ILMN_1672124	FAM198B	NM_001128424	ENST00000585682	T	AAUUCUC	tGAGAATTggttc	0	7mer-m8	rheMac2,panTro2	2	hsa-miR-5571-5p	+	+	-	-0.011	NA	150	-14.95	no	no	no	U-type	26.0400205443202	1.69928691495313e-140	-
rs10028490	creating	rs2346321	0.117	39775	T	A	T	C	32.6117007643051	3460014	ILMN_1761941	FAM198B	NM_001128424	ENST00000585682	T	AAUUCUC	tGAGAATTggttc	0	7mer-m8	rheMac2,panTro2	2	hsa-miR-5571-5p	+	+	-	-0.011	NA	150	-14.95	no	no	no	U-type	32.9459076770305	9.81342785429754e-198	-
rs10028490	creating	rs2881373	0.117	45031	T	A	G	A	26.0073975547005	2650605	ILMN_1672124	FAM198B	NM_001128424	ENST00000585682	T	AAUUCUC	tGAGAATTggttc	0	7mer-m8	rheMac2,panTro2	2	hsa-miR-5571-5p	+	+	-	-0.011	NA	150	-14.95	no	no	no	U-type	26.0400205443202	1.69928691495313e-140	-
rs10028490	creating	rs2881373	0.117	45031	T	A	G	A	32.7120086471358	3460014	ILMN_1761941	FAM198B	NM_001128424	ENST00000585682	T	AAUUCUC	tGAGAATTggttc	0	7mer-m8	rheMac2,panTro2	2	hsa-miR-5571-5p	+	+	-	-0.011	NA	150	-14.95	no	no	no	U-type	32.9459076770305	9.81342785429754e-198	-
rs10028490	creating	rs12648410	0.117	47184	T	A	C	T	25.9623616480217	2650605	ILMN_1672124	FAM198B	NM_001128424	ENST00000585682	T	AAUUCUC	tGAGAATTggttc	0	7mer-m8	rheMac2,panTro2	2	hsa-miR-5571-5p	+	+	-	-0.011	NA	150	-14.95	no	no	no	U-type	26.0400205443202	1.69928691495313e-140	-
rs10028490	creating	rs12648410	0.117	47184	T	A	C	T	32.6161117946628	3460014	ILMN_1761941	FAM198B	NM_001128424	ENST00000585682	T	AAUUCUC	tGAGAATTggttc	0	7mer-m8	rheMac2,panTro2	2	hsa-miR-5571-5p	+	+	-	-0.011	NA	150	-14.95	no	no	no	U-type	32.9459076770305	9.81342785429754e-198	-
rs10028490	creating	rs10461245	0.117	123097	T	A	T	C	26.9296608866072	2650605	ILMN_1672124	FAM198B	NM_001128424	ENST00000585682	T	AAUUCUC	tGAGAATTggttc	0	7mer-m8	rheMac2,panTro2	2	hsa-miR-5571-5p	+	+	-	-0.011	NA	150	-14.95	no	no	no	U-type	26.0400205443202	1.69928691495313e-140	-
rs10028490	creating	rs10461245	0.117	123097	T	A	T	C	33.6098401653949	3460014	ILMN_1761941	FAM198B	NM_001128424	ENST00000585682	T	AAUUCUC	tGAGAATTggttc	0	7mer-m8	rheMac2,panTro2	2	hsa-miR-5571-5p	+	+	-	-0.011	NA	150	-14.95	no	no	no	U-type	32.9459076770305	9.81342785429754e-198	-
rs10028490	creating	rs4457000	0.117	146928	T	A	A	G	26.8206112212388	2650605	ILMN_1672124	FAM198B	NM_001128424	ENST00000585682	T	AAUUCUC	tGAGAATTggttc	0	7mer-m8	rheMac2,panTro2	2	hsa-miR-5571-5p	+	+	-	-0.011	NA	150	-14.95	no	no	no	U-type	26.0400205443202	1.69928691495313e-140	-
rs10028490	creating	rs4457000	0.117	146928	T	A	A	G	33.5483046899143	3460014	ILMN_1761941	FAM198B	NM_001128424	ENST00000585682	T	AAUUCUC	tGAGAATTggttc	0	7mer-m8	rheMac2,panTro2	2	hsa-miR-5571-5p	+	+	-	-0.011	NA	150	-14.95	no	no	no	U-type	32.9459076770305	9.81342785429754e-198	-
rs10039796	creating	rs10039796	0.483	0	C	G	C	G	4.28684698362177	4810307	ILMN_1658962	LCP2	NM_005565	ENST00000046794	C	AAUGCCC	tggGGGCATTttt	0	7mer-m8	-	0	hsa-miR-365b-3p	+	+	-	-0.293	NA	162	-18.01	no	yes	yes	U-type	4.28684698362177	1.81265352040924e-05	-
rs10039796	creating	rs10039796	0.483	0	C	G	C	G	4.28684698362177	4810307	ILMN_1658962	LCP2	NM_005565	ENST00000046794	C	GCCCCCU	tGGGGGCAttttt	0	7mer-A1	canFam2	1	hsa-miR-4313	+	-	-	-0.305	NA	NA	NA	no	no	no	U-type	4.28684698362177	1.81265352040924e-05	-
rs10039796	creating	rs10039796	0.483	0	C	G	C	G	4.28684698362177	4810307	ILMN_1658962	LCP2	NM_005565	ENST00000046794	C	AAUGCCC	tggGGGCATTttt	0	7mer-m8	-	0	hsa-miR-365a-3p	+	+	+	-0.293	-0.8388	162	-18.01	no	yes	yes	U-type	4.28684698362177	1.81265352040924e-05	-
rs10039796	breaking	rs10039796	0.483	0	C	G	C	G	4.28684698362177	4810307	ILMN_1658962	LCP2	NM_005565	ENST00000046794	G	AAAUCCC	tgggGGGATTTtt	0	7mer-m8	-	0	hsa-miR-605-5p	+	+	+	-0.151	NA	140	-11.7	no	no	no	C-type	4.28684698362177	1.81265352040924e-05	-
rs10039796	breaking	rs10039796	0.483	0	C	G	C	G	4.28684698362177	4810307	ILMN_1658962	LCP2	NM_005565	ENST00000046794	G	AAAAAUC	tgggggGATTTTT	0	7mer-m8	dasNov2,rheMac2,panTro2,felCat3,loxAfr3,equCab2,bosTau4,oryCun2,cavPor3,otoGar1,tupBel1	11	hsa-miR-548c-3p	+	+	+	-0.063	NA	146	-7.66	no	no	yes	C-type	4.28684698362177	1.81265352040924e-05	-
rs10039796	breaking	rs10039796	0.483	0	C	G	C	G	4.28684698362177	4810307	ILMN_1658962	LCP2	NM_005565	ENST00000046794	G	AAAAUCC	tggggGGATTTTt	0	7mer-m8	-	0	hsa-miR-4668-3p	+	+	+	-0.032	NA	146	-13.35	no	no	no	C-type	4.28684698362177	1.81265352040924e-05	-
rs1004134	breaking	rs1004134	0.133	0	T	A	T	A	3.85842153542781	3460278	ILMN_1764410	GUCD1	NM_031444	ENST00000435822	A	GGUGGUC	ACCACCAcctgcc	0	7mer-A1	-	0	hsa-miR-323a-5p	+	-	-	-0.089	NA	NA	NA	no	no	no	C-type	3.95517791016275	9.11430109964191e-05	-
rs1004134	breaking	rs1004134	0.133	0	T	A	T	A	3.85842153542781	3460278	ILMN_1764410	GUCD1	NM_031444	ENST00000435822	A	GCAGGUG	accacCACCTGCc	0	7mer-m8	-	0	hsa-miR-3665	+	+	+	-0.102	NA	150	-20.19	no	no	no	C-type	3.95517791016275	9.11430109964191e-05	-
rs1004134	creating	rs1004134	0.133	0	T	A	T	A	3.85842153542781	3460278	ILMN_1764410	GUCD1	NM_031444	ENST00000435822	T	GGAGGUG	acCACCTCCtgcc	0	7mer-m8	-	0	hsa-miR-3689d	+	+	+	-0.116	NA	156	-19.97	no	no	no	U-type	3.95517791016275	9.11430109964191e-05	-
rs1004134	creating	rs1004134	0.133	0	T	A	T	A	3.85842153542781	3460278	ILMN_1764410	GUCD1	NM_031444	ENST00000435822	T	GGAGGUG	acCACCTCCtgcc	0	7mer-m8	-	0	hsa-miR-6851-5p	+	-	-	-0.097	NA	NA	NA	no	no	no	U-type	3.95517791016275	9.11430109964191e-05	-
rs1004134	creating	rs1004134	0.133	0	T	A	T	A	3.85842153542781	3460278	ILMN_1764410	GUCD1	NM_031444	ENST00000435822	T	CAGGAGG	accaCCTCCTGcc	0	7mer-m8	-	0	hsa-miR-4459	+	+	+	-0.089	NA	154	-22.68	no	no	no	U-type	3.95517791016275	9.11430109964191e-05	-
rs1004134	creating	rs1004134	0.133	0	T	A	T	A	3.85842153542781	3460278	ILMN_1764410	GUCD1	NM_031444	ENST00000435822	T	GAGGUGG	aCCACCTCctgcc	0	7mer-m8	-	0	hsa-miR-6134	+	-	-	-0.123	NA	NA	NA	no	no	no	U-type	3.95517791016275	9.11430109964191e-05	-
rs1004134	creating	rs1004134	0.133	0	T	A	T	A	3.85842153542781	3460278	ILMN_1764410	GUCD1	NM_031444	ENST00000435822	T	GCAGGAG	accacCTCCTGCc	0	7mer-m8	-	0	hsa-miR-4722-5p	+	+	+	-0.105	NA	152	-23.8	no	no	no	U-type	3.95517791016275	9.11430109964191e-05	-
rs1004134	breaking	rs1004134	0.133	0	T	A	T	A	3.85842153542781	3460278	ILMN_1764410	GUCD1	NM_031444	ENST00000435822	A	GGUGGUU	ACCACCAcctgcc	0	7mer-A1	-	0	hsa-miR-876-3p	+	-	-	-0.089	NA	NA	NA	no	no	yes	C-type	3.95517791016275	9.11430109964191e-05	-
rs1004134	breaking	rs1004134	0.133	0	T	A	T	A	3.85842153542781	3460278	ILMN_1764410	GUCD1	NM_031444	ENST00000435822	A	GGCAGGU	accaccACCTGCC	0	7mer-m8	-	0	hsa-miR-4736	+	+	+	-0.126	NA	142	-18	no	no	no	C-type	3.95517791016275	9.11430109964191e-05	-
rs1004134	breaking	rs9704	0.133	1485	T	A	G	A	3.86539217395773	3460278	ILMN_1764410	GUCD1	NM_031444	ENST00000435822	A	GGUGGUC	ACCACCAcctgcc	0	7mer-A1	-	0	hsa-miR-323a-5p	+	-	-	-0.089	NA	NA	NA	no	no	no	C-type	3.95517791016275	9.11430109964191e-05	-
rs1004134	breaking	rs9704	0.133	1485	T	A	G	A	3.86539217395773	3460278	ILMN_1764410	GUCD1	NM_031444	ENST00000435822	A	GCAGGUG	accacCACCTGCc	0	7mer-m8	-	0	hsa-miR-3665	+	+	+	-0.102	NA	150	-20.19	no	no	no	C-type	3.95517791016275	9.11430109964191e-05	-
rs1004134	creating	rs9704	0.133	1485	T	A	G	A	3.86539217395773	3460278	ILMN_1764410	GUCD1	NM_031444	ENST00000435822	T	GGAGGUG	acCACCTCCtgcc	0	7mer-m8	-	0	hsa-miR-3689d	+	+	+	-0.116	NA	156	-19.97	no	no	no	U-type	3.95517791016275	9.11430109964191e-05	-
rs1004134	creating	rs9704	0.133	1485	T	A	G	A	3.86539217395773	3460278	ILMN_1764410	GUCD1	NM_031444	ENST00000435822	T	CAGGAGG	accaCCTCCTGcc	0	7mer-m8	-	0	hsa-miR-4459	+	+	+	-0.089	NA	154	-22.68	no	no	no	U-type	3.95517791016275	9.11430109964191e-05	-
rs1004134	breaking	rs9704	0.133	1485	T	A	G	A	3.86539217395773	3460278	ILMN_1764410	GUCD1	NM_031444	ENST00000435822	A	GGUGGUU	ACCACCAcctgcc	0	7mer-A1	-	0	hsa-miR-876-3p	+	-	-	-0.089	NA	NA	NA	no	no	yes	C-type	3.95517791016275	9.11430109964191e-05	-
rs1004134	breaking	rs9704	0.133	1485	T	A	G	A	3.86539217395773	3460278	ILMN_1764410	GUCD1	NM_031444	ENST00000435822	A	GGCAGGU	accaccACCTGCC	0	7mer-m8	-	0	hsa-miR-4736	+	+	+	-0.126	NA	142	-18	no	no	no	C-type	3.95517791016275	9.11430109964191e-05	-
rs1004134	creating	rs9704	0.133	1485	T	A	G	A	3.86539217395773	3460278	ILMN_1764410	GUCD1	NM_031444	ENST00000435822	T	GAGGUGG	aCCACCTCctgcc	0	7mer-m8	-	0	hsa-miR-6134	+	-	-	-0.123	NA	NA	NA	no	no	no	U-type	3.95517791016275	9.11430109964191e-05	-
rs1004134	creating	rs9704	0.133	1485	T	A	G	A	3.86539217395773	3460278	ILMN_1764410	GUCD1	NM_031444	ENST00000435822	T	GGAGGUG	acCACCTCCtgcc	0	7mer-m8	-	0	hsa-miR-6851-5p	+	-	-	-0.097	NA	NA	NA	no	no	no	U-type	3.95517791016275	9.11430109964191e-05	-
rs1004134	creating	rs9704	0.133	1485	T	A	G	A	3.86539217395773	3460278	ILMN_1764410	GUCD1	NM_031444	ENST00000435822	T	GCAGGAG	accacCTCCTGCc	0	7mer-m8	-	0	hsa-miR-4722-5p	+	+	+	-0.105	NA	152	-23.8	no	no	no	U-type	3.95517791016275	9.11430109964191e-05	-
rs1004134	breaking	rs743367	0.133	2504	T	A	T	C	3.84409460040041	3460278	ILMN_1764410	GUCD1	NM_031444	ENST00000435822	A	GGUGGUC	ACCACCAcctgcc	0	7mer-A1	-	0	hsa-miR-323a-5p	+	-	-	-0.089	NA	NA	NA	no	no	no	C-type	3.95517791016275	9.11430109964191e-05	-
rs1004134	creating	rs743367	0.133	2504	T	A	T	C	3.84409460040041	3460278	ILMN_1764410	GUCD1	NM_031444	ENST00000435822	T	GGAGGUG	acCACCTCCtgcc	0	7mer-m8	-	0	hsa-miR-3689d	+	+	+	-0.116	NA	156	-19.97	no	no	no	U-type	3.95517791016275	9.11430109964191e-05	-
rs1004134	breaking	rs743367	0.133	2504	T	A	T	C	3.84409460040041	3460278	ILMN_1764410	GUCD1	NM_031444	ENST00000435822	A	GCAGGUG	accacCACCTGCc	0	7mer-m8	-	0	hsa-miR-3665	+	+	+	-0.102	NA	150	-20.19	no	no	no	C-type	3.95517791016275	9.11430109964191e-05	-
rs1004134	breaking	rs743367	0.133	2504	T	A	T	C	3.84409460040041	3460278	ILMN_1764410	GUCD1	NM_031444	ENST00000435822	A	GGUGGUU	ACCACCAcctgcc	0	7mer-A1	-	0	hsa-miR-876-3p	+	-	-	-0.089	NA	NA	NA	no	no	yes	C-type	3.95517791016275	9.11430109964191e-05	-
rs1004134	creating	rs743367	0.133	2504	T	A	T	C	3.84409460040041	3460278	ILMN_1764410	GUCD1	NM_031444	ENST00000435822	T	GAGGUGG	aCCACCTCctgcc	0	7mer-m8	-	0	hsa-miR-6134	+	-	-	-0.123	NA	NA	NA	no	no	no	U-type	3.95517791016275	9.11430109964191e-05	-
rs1004134	creating	rs743367	0.133	2504	T	A	T	C	3.84409460040041	3460278	ILMN_1764410	GUCD1	NM_031444	ENST00000435822	T	CAGGAGG	accaCCTCCTGcc	0	7mer-m8	-	0	hsa-miR-4459	+	+	+	-0.089	NA	154	-22.68	no	no	no	U-type	3.95517791016275	9.11430109964191e-05	-
rs1004134	creating	rs743367	0.133	2504	T	A	T	C	3.84409460040041	3460278	ILMN_1764410	GUCD1	NM_031444	ENST00000435822	T	GGAGGUG	acCACCTCCtgcc	0	7mer-m8	-	0	hsa-miR-6851-5p	+	-	-	-0.097	NA	NA	NA	no	no	no	U-type	3.95517791016275	9.11430109964191e-05	-
rs1004134	creating	rs743367	0.133	2504	T	A	T	C	3.84409460040041	3460278	ILMN_1764410	GUCD1	NM_031444	ENST00000435822	T	GCAGGAG	accacCTCCTGCc	0	7mer-m8	-	0	hsa-miR-4722-5p	+	+	+	-0.105	NA	152	-23.8	no	no	no	U-type	3.95517791016275	9.11430109964191e-05	-
rs1004134	breaking	rs743367	0.133	2504	T	A	T	C	3.84409460040041	3460278	ILMN_1764410	GUCD1	NM_031444	ENST00000435822	A	GGCAGGU	accaccACCTGCC	0	7mer-m8	-	0	hsa-miR-4736	+	+	+	-0.126	NA	142	-18	no	no	no	C-type	3.95517791016275	9.11430109964191e-05	-
rs1004134	breaking	rs6004180	0.133	4100	T	A	C	G	4.40781524787984	3460278	ILMN_1764410	GUCD1	NM_031444	ENST00000435822	A	GGUGGUC	ACCACCAcctgcc	0	7mer-A1	-	0	hsa-miR-323a-5p	+	-	-	-0.089	NA	NA	NA	no	no	no	C-type	3.95517791016275	9.11430109964191e-05	-
rs1004134	breaking	rs6004180	0.133	4100	T	A	C	G	4.40781524787984	3460278	ILMN_1764410	GUCD1	NM_031444	ENST00000435822	A	GCAGGUG	accacCACCTGCc	0	7mer-m8	-	0	hsa-miR-3665	+	+	+	-0.102	NA	150	-20.19	no	no	no	C-type	3.95517791016275	9.11430109964191e-05	-
rs1004134	creating	rs6004180	0.133	4100	T	A	C	G	4.40781524787984	3460278	ILMN_1764410	GUCD1	NM_031444	ENST00000435822	T	GGAGGUG	acCACCTCCtgcc	0	7mer-m8	-	0	hsa-miR-6851-5p	+	-	-	-0.097	NA	NA	NA	no	no	no	U-type	3.95517791016275	9.11430109964191e-05	-
rs1004134	creating	rs6004180	0.133	4100	T	A	C	G	4.40781524787984	3460278	ILMN_1764410	GUCD1	NM_031444	ENST00000435822	T	GGAGGUG	acCACCTCCtgcc	0	7mer-m8	-	0	hsa-miR-3689d	+	+	+	-0.116	NA	156	-19.97	no	no	no	U-type	3.95517791016275	9.11430109964191e-05	-
rs1004134	creating	rs6004180	0.133	4100	T	A	C	G	4.40781524787984	3460278	ILMN_1764410	GUCD1	NM_031444	ENST00000435822	T	CAGGAGG	accaCCTCCTGcc	0	7mer-m8	-	0	hsa-miR-4459	+	+	+	-0.089	NA	154	-22.68	no	no	no	U-type	3.95517791016275	9.11430109964191e-05	-
rs1004134	creating	rs6004180	0.133	4100	T	A	C	G	4.40781524787984	3460278	ILMN_1764410	GUCD1	NM_031444	ENST00000435822	T	GCAGGAG	accacCTCCTGCc	0	7mer-m8	-	0	hsa-miR-4722-5p	+	+	+	-0.105	NA	152	-23.8	no	no	no	U-type	3.95517791016275	9.11430109964191e-05	-
rs1004134	breaking	rs6004180	0.133	4100	T	A	C	G	4.40781524787984	3460278	ILMN_1764410	GUCD1	NM_031444	ENST00000435822	A	GGUGGUU	ACCACCAcctgcc	0	7mer-A1	-	0	hsa-miR-876-3p	+	-	-	-0.089	NA	NA	NA	no	no	yes	C-type	3.95517791016275	9.11430109964191e-05	-
rs1004134	creating	rs6004180	0.133	4100	T	A	C	G	4.40781524787984	3460278	ILMN_1764410	GUCD1	NM_031444	ENST00000435822	T	GAGGUGG	aCCACCTCctgcc	0	7mer-m8	-	0	hsa-miR-6134	+	-	-	-0.123	NA	NA	NA	no	no	no	U-type	3.95517791016275	9.11430109964191e-05	-
rs1004134	breaking	rs6004180	0.133	4100	T	A	C	G	4.40781524787984	3460278	ILMN_1764410	GUCD1	NM_031444	ENST00000435822	A	GGCAGGU	accaccACCTGCC	0	7mer-m8	-	0	hsa-miR-4736	+	+	+	-0.126	NA	142	-18	no	no	no	C-type	3.95517791016275	9.11430109964191e-05	-
rs1004134	breaking	rs6004179	0.133	5386	T	A	C	T	3.90762181361968	3460278	ILMN_1764410	GUCD1	NM_031444	ENST00000435822	A	GGUGGUC	ACCACCAcctgcc	0	7mer-A1	-	0	hsa-miR-323a-5p	+	-	-	-0.089	NA	NA	NA	no	no	no	C-type	3.95517791016275	9.11430109964191e-05	-
rs1004134	creating	rs6004179	0.133	5386	T	A	C	T	3.90762181361968	3460278	ILMN_1764410	GUCD1	NM_031444	ENST00000435822	T	GGAGGUG	acCACCTCCtgcc	0	7mer-m8	-	0	hsa-miR-3689d	+	+	+	-0.116	NA	156	-19.97	no	no	no	U-type	3.95517791016275	9.11430109964191e-05	-
rs1004134	creating	rs6004179	0.133	5386	T	A	C	T	3.90762181361968	3460278	ILMN_1764410	GUCD1	NM_031444	ENST00000435822	T	CAGGAGG	accaCCTCCTGcc	0	7mer-m8	-	0	hsa-miR-4459	+	+	+	-0.089	NA	154	-22.68	no	no	no	U-type	3.95517791016275	9.11430109964191e-05	-
rs1004134	breaking	rs6004179	0.133	5386	T	A	C	T	3.90762181361968	3460278	ILMN_1764410	GUCD1	NM_031444	ENST00000435822	A	GCAGGUG	accacCACCTGCc	0	7mer-m8	-	0	hsa-miR-3665	+	+	+	-0.102	NA	150	-20.19	no	no	no	C-type	3.95517791016275	9.11430109964191e-05	-
rs1004134	breaking	rs6004179	0.133	5386	T	A	C	T	3.90762181361968	3460278	ILMN_1764410	GUCD1	NM_031444	ENST00000435822	A	GGUGGUU	ACCACCAcctgcc	0	7mer-A1	-	0	hsa-miR-876-3p	+	-	-	-0.089	NA	NA	NA	no	no	yes	C-type	3.95517791016275	9.11430109964191e-05	-
rs1004134	creating	rs6004179	0.133	5386	T	A	C	T	3.90762181361968	3460278	ILMN_1764410	GUCD1	NM_031444	ENST00000435822	T	GAGGUGG	aCCACCTCctgcc	0	7mer-m8	-	0	hsa-miR-6134	+	-	-	-0.123	NA	NA	NA	no	no	no	U-type	3.95517791016275	9.11430109964191e-05	-
rs1004134	creating	rs6004179	0.133	5386	T	A	C	T	3.90762181361968	3460278	ILMN_1764410	GUCD1	NM_031444	ENST00000435822	T	GCAGGAG	accacCTCCTGCc	0	7mer-m8	-	0	hsa-miR-4722-5p	+	+	+	-0.105	NA	152	-23.8	no	no	no	U-type	3.95517791016275	9.11430109964191e-05	-
rs1004134	creating	rs6004179	0.133	5386	T	A	C	T	3.90762181361968	3460278	ILMN_1764410	GUCD1	NM_031444	ENST00000435822	T	GGAGGUG	acCACCTCCtgcc	0	7mer-m8	-	0	hsa-miR-6851-5p	+	-	-	-0.097	NA	NA	NA	no	no	no	U-type	3.95517791016275	9.11430109964191e-05	-
rs1004134	breaking	rs6004179	0.133	5386	T	A	C	T	3.90762181361968	3460278	ILMN_1764410	GUCD1	NM_031444	ENST00000435822	A	GGCAGGU	accaccACCTGCC	0	7mer-m8	-	0	hsa-miR-4736	+	+	+	-0.126	NA	142	-18	no	no	no	C-type	3.95517791016275	9.11430109964191e-05	-
rs1004134	breaking	rs5996715	0.133	6241	T	A	G	A	3.90468010547749	3460278	ILMN_1764410	GUCD1	NM_031444	ENST00000435822	A	GCAGGUG	accacCACCTGCc	0	7mer-m8	-	0	hsa-miR-3665	+	+	+	-0.102	NA	150	-20.19	no	no	no	C-type	3.95517791016275	9.11430109964191e-05	-
rs1004134	creating	rs5996715	0.133	6241	T	A	G	A	3.90468010547749	3460278	ILMN_1764410	GUCD1	NM_031444	ENST00000435822	T	GGAGGUG	acCACCTCCtgcc	0	7mer-m8	-	0	hsa-miR-3689d	+	+	+	-0.116	NA	156	-19.97	no	no	no	U-type	3.95517791016275	9.11430109964191e-05	-
rs1004134	breaking	rs5996715	0.133	6241	T	A	G	A	3.90468010547749	3460278	ILMN_1764410	GUCD1	NM_031444	ENST00000435822	A	GGUGGUC	ACCACCAcctgcc	0	7mer-A1	-	0	hsa-miR-323a-5p	+	-	-	-0.089	NA	NA	NA	no	no	no	C-type	3.95517791016275	9.11430109964191e-05	-
rs1004134	creating	rs5996715	0.133	6241	T	A	G	A	3.90468010547749	3460278	ILMN_1764410	GUCD1	NM_031444	ENST00000435822	T	GCAGGAG	accacCTCCTGCc	0	7mer-m8	-	0	hsa-miR-4722-5p	+	+	+	-0.105	NA	152	-23.8	no	no	no	U-type	3.95517791016275	9.11430109964191e-05	-
rs1004134	creating	rs5996715	0.133	6241	T	A	G	A	3.90468010547749	3460278	ILMN_1764410	GUCD1	NM_031444	ENST00000435822	T	CAGGAGG	accaCCTCCTGcc	0	7mer-m8	-	0	hsa-miR-4459	+	+	+	-0.089	NA	154	-22.68	no	no	no	U-type	3.95517791016275	9.11430109964191e-05	-
rs1004134	breaking	rs5996715	0.133	6241	T	A	G	A	3.90468010547749	3460278	ILMN_1764410	GUCD1	NM_031444	ENST00000435822	A	GGUGGUU	ACCACCAcctgcc	0	7mer-A1	-	0	hsa-miR-876-3p	+	-	-	-0.089	NA	NA	NA	no	no	yes	C-type	3.95517791016275	9.11430109964191e-05	-
rs1004134	creating	rs5996715	0.133	6241	T	A	G	A	3.90468010547749	3460278	ILMN_1764410	GUCD1	NM_031444	ENST00000435822	T	GAGGUGG	aCCACCTCctgcc	0	7mer-m8	-	0	hsa-miR-6134	+	-	-	-0.123	NA	NA	NA	no	no	no	U-type	3.95517791016275	9.11430109964191e-05	-
rs1004134	creating	rs5996715	0.133	6241	T	A	G	A	3.90468010547749	3460278	ILMN_1764410	GUCD1	NM_031444	ENST00000435822	T	GGAGGUG	acCACCTCCtgcc	0	7mer-m8	-	0	hsa-miR-6851-5p	+	-	-	-0.097	NA	NA	NA	no	no	no	U-type	3.95517791016275	9.11430109964191e-05	-
rs1004134	breaking	rs5996715	0.133	6241	T	A	G	A	3.90468010547749	3460278	ILMN_1764410	GUCD1	NM_031444	ENST00000435822	A	GGCAGGU	accaccACCTGCC	0	7mer-m8	-	0	hsa-miR-4736	+	+	+	-0.126	NA	142	-18	no	no	no	C-type	3.95517791016275	9.11430109964191e-05	-
rs1004134	creating	rs1003580	0.133	6327	T	A	G	A	3.86619398602311	3460278	ILMN_1764410	GUCD1	NM_031444	ENST00000435822	T	GGAGGUG	acCACCTCCtgcc	0	7mer-m8	-	0	hsa-miR-3689d	+	+	+	-0.116	NA	156	-19.97	no	no	no	U-type	3.95517791016275	9.11430109964191e-05	-
rs1004134	breaking	rs1003580	0.133	6327	T	A	G	A	3.86619398602311	3460278	ILMN_1764410	GUCD1	NM_031444	ENST00000435822	A	GGUGGUC	ACCACCAcctgcc	0	7mer-A1	-	0	hsa-miR-323a-5p	+	-	-	-0.089	NA	NA	NA	no	no	no	C-type	3.95517791016275	9.11430109964191e-05	-
rs1004134	breaking	rs1003580	0.133	6327	T	A	G	A	3.86619398602311	3460278	ILMN_1764410	GUCD1	NM_031444	ENST00000435822	A	GCAGGUG	accacCACCTGCc	0	7mer-m8	-	0	hsa-miR-3665	+	+	+	-0.102	NA	150	-20.19	no	no	no	C-type	3.95517791016275	9.11430109964191e-05	-
rs1004134	creating	rs1003580	0.133	6327	T	A	G	A	3.86619398602311	3460278	ILMN_1764410	GUCD1	NM_031444	ENST00000435822	T	CAGGAGG	accaCCTCCTGcc	0	7mer-m8	-	0	hsa-miR-4459	+	+	+	-0.089	NA	154	-22.68	no	no	no	U-type	3.95517791016275	9.11430109964191e-05	-
rs1004134	creating	rs1003580	0.133	6327	T	A	G	A	3.86619398602311	3460278	ILMN_1764410	GUCD1	NM_031444	ENST00000435822	T	GAGGUGG	aCCACCTCctgcc	0	7mer-m8	-	0	hsa-miR-6134	+	-	-	-0.123	NA	NA	NA	no	no	no	U-type	3.95517791016275	9.11430109964191e-05	-
rs1004134	creating	rs1003580	0.133	6327	T	A	G	A	3.86619398602311	3460278	ILMN_1764410	GUCD1	NM_031444	ENST00000435822	T	GCAGGAG	accacCTCCTGCc	0	7mer-m8	-	0	hsa-miR-4722-5p	+	+	+	-0.105	NA	152	-23.8	no	no	no	U-type	3.95517791016275	9.11430109964191e-05	-
rs1004134	breaking	rs1003580	0.133	6327	T	A	G	A	3.86619398602311	3460278	ILMN_1764410	GUCD1	NM_031444	ENST00000435822	A	GGUGGUU	ACCACCAcctgcc	0	7mer-A1	-	0	hsa-miR-876-3p	+	-	-	-0.089	NA	NA	NA	no	no	yes	C-type	3.95517791016275	9.11430109964191e-05	-
rs1004134	creating	rs1003580	0.133	6327	T	A	G	A	3.86619398602311	3460278	ILMN_1764410	GUCD1	NM_031444	ENST00000435822	T	GGAGGUG	acCACCTCCtgcc	0	7mer-m8	-	0	hsa-miR-6851-5p	+	-	-	-0.097	NA	NA	NA	no	no	no	U-type	3.95517791016275	9.11430109964191e-05	-
rs1004134	breaking	rs1003580	0.133	6327	T	A	G	A	3.86619398602311	3460278	ILMN_1764410	GUCD1	NM_031444	ENST00000435822	A	GGCAGGU	accaccACCTGCC	0	7mer-m8	-	0	hsa-miR-4736	+	+	+	-0.126	NA	142	-18	no	no	no	C-type	3.95517791016275	9.11430109964191e-05	-
rs1004134	breaking	rs7292105	0.133	8067	T	A	G	C	3.87090455815186	3460278	ILMN_1764410	GUCD1	NM_031444	ENST00000435822	A	GGUGGUC	ACCACCAcctgcc	0	7mer-A1	-	0	hsa-miR-323a-5p	+	-	-	-0.089	NA	NA	NA	no	no	no	C-type	3.95517791016275	9.11430109964191e-05	-
rs1004134	creating	rs7292105	0.133	8067	T	A	G	C	3.87090455815186	3460278	ILMN_1764410	GUCD1	NM_031444	ENST00000435822	T	GGAGGUG	acCACCTCCtgcc	0	7mer-m8	-	0	hsa-miR-3689d	+	+	+	-0.116	NA	156	-19.97	no	no	no	U-type	3.95517791016275	9.11430109964191e-05	-
rs1004134	breaking	rs7292105	0.133	8067	T	A	G	C	3.87090455815186	3460278	ILMN_1764410	GUCD1	NM_031444	ENST00000435822	A	GCAGGUG	accacCACCTGCc	0	7mer-m8	-	0	hsa-miR-3665	+	+	+	-0.102	NA	150	-20.19	no	no	no	C-type	3.95517791016275	9.11430109964191e-05	-
rs1004134	breaking	rs7292105	0.133	8067	T	A	G	C	3.87090455815186	3460278	ILMN_1764410	GUCD1	NM_031444	ENST00000435822	A	GGUGGUU	ACCACCAcctgcc	0	7mer-A1	-	0	hsa-miR-876-3p	+	-	-	-0.089	NA	NA	NA	no	no	yes	C-type	3.95517791016275	9.11430109964191e-05	-
rs1004134	breaking	rs7292105	0.133	8067	T	A	G	C	3.87090455815186	3460278	ILMN_1764410	GUCD1	NM_031444	ENST00000435822	A	GGCAGGU	accaccACCTGCC	0	7mer-m8	-	0	hsa-miR-4736	+	+	+	-0.126	NA	142	-18	no	no	no	C-type	3.95517791016275	9.11430109964191e-05	-
rs1004134	creating	rs7292105	0.133	8067	T	A	G	C	3.87090455815186	3460278	ILMN_1764410	GUCD1	NM_031444	ENST00000435822	T	CAGGAGG	accaCCTCCTGcc	0	7mer-m8	-	0	hsa-miR-4459	+	+	+	-0.089	NA	154	-22.68	no	no	no	U-type	3.95517791016275	9.11430109964191e-05	-
rs1004134	creating	rs7292105	0.133	8067	T	A	G	C	3.87090455815186	3460278	ILMN_1764410	GUCD1	NM_031444	ENST00000435822	T	GCAGGAG	accacCTCCTGCc	0	7mer-m8	-	0	hsa-miR-4722-5p	+	+	+	-0.105	NA	152	-23.8	no	no	no	U-type	3.95517791016275	9.11430109964191e-05	-
rs1004134	creating	rs7292105	0.133	8067	T	A	G	C	3.87090455815186	3460278	ILMN_1764410	GUCD1	NM_031444	ENST00000435822	T	GAGGUGG	aCCACCTCctgcc	0	7mer-m8	-	0	hsa-miR-6134	+	-	-	-0.123	NA	NA	NA	no	no	no	U-type	3.95517791016275	9.11430109964191e-05	-
rs1004134	creating	rs7292105	0.133	8067	T	A	G	C	3.87090455815186	3460278	ILMN_1764410	GUCD1	NM_031444	ENST00000435822	T	GGAGGUG	acCACCTCCtgcc	0	7mer-m8	-	0	hsa-miR-6851-5p	+	-	-	-0.097	NA	NA	NA	no	no	no	U-type	3.95517791016275	9.11430109964191e-05	-
rs1004134	breaking	rs738820	0.133	8997	T	A	T	C	3.87549308580587	3460278	ILMN_1764410	GUCD1	NM_031444	ENST00000435822	A	GGUGGUC	ACCACCAcctgcc	0	7mer-A1	-	0	hsa-miR-323a-5p	+	-	-	-0.089	NA	NA	NA	no	no	no	C-type	3.95517791016275	9.11430109964191e-05	-
rs1004134	creating	rs738820	0.133	8997	T	A	T	C	3.87549308580587	3460278	ILMN_1764410	GUCD1	NM_031444	ENST00000435822	T	GGAGGUG	acCACCTCCtgcc	0	7mer-m8	-	0	hsa-miR-3689d	+	+	+	-0.116	NA	156	-19.97	no	no	no	U-type	3.95517791016275	9.11430109964191e-05	-
rs1004134	breaking	rs738820	0.133	8997	T	A	T	C	3.87549308580587	3460278	ILMN_1764410	GUCD1	NM_031444	ENST00000435822	A	GCAGGUG	accacCACCTGCc	0	7mer-m8	-	0	hsa-miR-3665	+	+	+	-0.102	NA	150	-20.19	no	no	no	C-type	3.95517791016275	9.11430109964191e-05	-
rs1004134	breaking	rs738820	0.133	8997	T	A	T	C	3.87549308580587	3460278	ILMN_1764410	GUCD1	NM_031444	ENST00000435822	A	GGCAGGU	accaccACCTGCC	0	7mer-m8	-	0	hsa-miR-4736	+	+	+	-0.126	NA	142	-18	no	no	no	C-type	3.95517791016275	9.11430109964191e-05	-
rs1004134	breaking	rs738820	0.133	8997	T	A	T	C	3.87549308580587	3460278	ILMN_1764410	GUCD1	NM_031444	ENST00000435822	A	GGUGGUU	ACCACCAcctgcc	0	7mer-A1	-	0	hsa-miR-876-3p	+	-	-	-0.089	NA	NA	NA	no	no	yes	C-type	3.95517791016275	9.11430109964191e-05	-
rs1004134	creating	rs738820	0.133	8997	T	A	T	C	3.87549308580587	3460278	ILMN_1764410	GUCD1	NM_031444	ENST00000435822	T	CAGGAGG	accaCCTCCTGcc	0	7mer-m8	-	0	hsa-miR-4459	+	+	+	-0.089	NA	154	-22.68	no	no	no	U-type	3.95517791016275	9.11430109964191e-05	-
rs1004134	creating	rs738820	0.133	8997	T	A	T	C	3.87549308580587	3460278	ILMN_1764410	GUCD1	NM_031444	ENST00000435822	T	GAGGUGG	aCCACCTCctgcc	0	7mer-m8	-	0	hsa-miR-6134	+	-	-	-0.123	NA	NA	NA	no	no	no	U-type	3.95517791016275	9.11430109964191e-05	-
rs1004134	creating	rs738820	0.133	8997	T	A	T	C	3.87549308580587	3460278	ILMN_1764410	GUCD1	NM_031444	ENST00000435822	T	GGAGGUG	acCACCTCCtgcc	0	7mer-m8	-	0	hsa-miR-6851-5p	+	-	-	-0.097	NA	NA	NA	no	no	no	U-type	3.95517791016275	9.11430109964191e-05	-
rs1004134	creating	rs738820	0.133	8997	T	A	T	C	3.87549308580587	3460278	ILMN_1764410	GUCD1	NM_031444	ENST00000435822	T	GCAGGAG	accacCTCCTGCc	0	7mer-m8	-	0	hsa-miR-4722-5p	+	+	+	-0.105	NA	152	-23.8	no	no	no	U-type	3.95517791016275	9.11430109964191e-05	-
rs1004134	breaking	rs7290144	0.133	11498	T	A	G	C	3.88594419171957	3460278	ILMN_1764410	GUCD1	NM_031444	ENST00000435822	A	GGUGGUC	ACCACCAcctgcc	0	7mer-A1	-	0	hsa-miR-323a-5p	+	-	-	-0.089	NA	NA	NA	no	no	no	C-type	3.95517791016275	9.11430109964191e-05	-
rs1004134	creating	rs7290144	0.133	11498	T	A	G	C	3.88594419171957	3460278	ILMN_1764410	GUCD1	NM_031444	ENST00000435822	T	GGAGGUG	acCACCTCCtgcc	0	7mer-m8	-	0	hsa-miR-3689d	+	+	+	-0.116	NA	156	-19.97	no	no	no	U-type	3.95517791016275	9.11430109964191e-05	-
rs1004134	breaking	rs7290144	0.133	11498	T	A	G	C	3.88594419171957	3460278	ILMN_1764410	GUCD1	NM_031444	ENST00000435822	A	GCAGGUG	accacCACCTGCc	0	7mer-m8	-	0	hsa-miR-3665	+	+	+	-0.102	NA	150	-20.19	no	no	no	C-type	3.95517791016275	9.11430109964191e-05	-
rs1004134	creating	rs7290144	0.133	11498	T	A	G	C	3.88594419171957	3460278	ILMN_1764410	GUCD1	NM_031444	ENST00000435822	T	CAGGAGG	accaCCTCCTGcc	0	7mer-m8	-	0	hsa-miR-4459	+	+	+	-0.089	NA	154	-22.68	no	no	no	U-type	3.95517791016275	9.11430109964191e-05	-
rs1004134	creating	rs7290144	0.133	11498	T	A	G	C	3.88594419171957	3460278	ILMN_1764410	GUCD1	NM_031444	ENST00000435822	T	GCAGGAG	accacCTCCTGCc	0	7mer-m8	-	0	hsa-miR-4722-5p	+	+	+	-0.105	NA	152	-23.8	no	no	no	U-type	3.95517791016275	9.11430109964191e-05	-
rs1004134	breaking	rs7290144	0.133	11498	T	A	G	C	3.88594419171957	3460278	ILMN_1764410	GUCD1	NM_031444	ENST00000435822	A	GGUGGUU	ACCACCAcctgcc	0	7mer-A1	-	0	hsa-miR-876-3p	+	-	-	-0.089	NA	NA	NA	no	no	yes	C-type	3.95517791016275	9.11430109964191e-05	-
rs1004134	creating	rs7290144	0.133	11498	T	A	G	C	3.88594419171957	3460278	ILMN_1764410	GUCD1	NM_031444	ENST00000435822	T	GAGGUGG	aCCACCTCctgcc	0	7mer-m8	-	0	hsa-miR-6134	+	-	-	-0.123	NA	NA	NA	no	no	no	U-type	3.95517791016275	9.11430109964191e-05	-
rs1004134	creating	rs7290144	0.133	11498	T	A	G	C	3.88594419171957	3460278	ILMN_1764410	GUCD1	NM_031444	ENST00000435822	T	GGAGGUG	acCACCTCCtgcc	0	7mer-m8	-	0	hsa-miR-6851-5p	+	-	-	-0.097	NA	NA	NA	no	no	no	U-type	3.95517791016275	9.11430109964191e-05	-
rs1004134	breaking	rs7290144	0.133	11498	T	A	G	C	3.88594419171957	3460278	ILMN_1764410	GUCD1	NM_031444	ENST00000435822	A	GGCAGGU	accaccACCTGCC	0	7mer-m8	-	0	hsa-miR-4736	+	+	+	-0.126	NA	142	-18	no	no	no	C-type	3.95517791016275	9.11430109964191e-05	-
rs1004134	creating	rs5996717	0.133	14043	T	A	C	A	4.34784935013674	3460278	ILMN_1764410	GUCD1	NM_031444	ENST00000435822	T	GGAGGUG	acCACCTCCtgcc	0	7mer-m8	-	0	hsa-miR-3689d	+	+	+	-0.116	NA	156	-19.97	no	no	no	U-type	3.95517791016275	9.11430109964191e-05	-
rs1004134	breaking	rs5996717	0.133	14043	T	A	C	A	4.34784935013674	3460278	ILMN_1764410	GUCD1	NM_031444	ENST00000435822	A	GGUGGUC	ACCACCAcctgcc	0	7mer-A1	-	0	hsa-miR-323a-5p	+	-	-	-0.089	NA	NA	NA	no	no	no	C-type	3.95517791016275	9.11430109964191e-05	-
rs1004134	breaking	rs5996717	0.133	14043	T	A	C	A	4.34784935013674	3460278	ILMN_1764410	GUCD1	NM_031444	ENST00000435822	A	GCAGGUG	accacCACCTGCc	0	7mer-m8	-	0	hsa-miR-3665	+	+	+	-0.102	NA	150	-20.19	no	no	no	C-type	3.95517791016275	9.11430109964191e-05	-
rs1004134	creating	rs5996717	0.133	14043	T	A	C	A	4.34784935013674	3460278	ILMN_1764410	GUCD1	NM_031444	ENST00000435822	T	CAGGAGG	accaCCTCCTGcc	0	7mer-m8	-	0	hsa-miR-4459	+	+	+	-0.089	NA	154	-22.68	no	no	no	U-type	3.95517791016275	9.11430109964191e-05	-
rs1004134	breaking	rs5996717	0.133	14043	T	A	C	A	4.34784935013674	3460278	ILMN_1764410	GUCD1	NM_031444	ENST00000435822	A	GGUGGUU	ACCACCAcctgcc	0	7mer-A1	-	0	hsa-miR-876-3p	+	-	-	-0.089	NA	NA	NA	no	no	yes	C-type	3.95517791016275	9.11430109964191e-05	-
rs1004134	creating	rs5996717	0.133	14043	T	A	C	A	4.34784935013674	3460278	ILMN_1764410	GUCD1	NM_031444	ENST00000435822	T	GCAGGAG	accacCTCCTGCc	0	7mer-m8	-	0	hsa-miR-4722-5p	+	+	+	-0.105	NA	152	-23.8	no	no	no	U-type	3.95517791016275	9.11430109964191e-05	-
rs1004134	breaking	rs5996717	0.133	14043	T	A	C	A	4.34784935013674	3460278	ILMN_1764410	GUCD1	NM_031444	ENST00000435822	A	GGCAGGU	accaccACCTGCC	0	7mer-m8	-	0	hsa-miR-4736	+	+	+	-0.126	NA	142	-18	no	no	no	C-type	3.95517791016275	9.11430109964191e-05	-
rs1004134	creating	rs5996717	0.133	14043	T	A	C	A	4.34784935013674	3460278	ILMN_1764410	GUCD1	NM_031444	ENST00000435822	T	GAGGUGG	aCCACCTCctgcc	0	7mer-m8	-	0	hsa-miR-6134	+	-	-	-0.123	NA	NA	NA	no	no	no	U-type	3.95517791016275	9.11430109964191e-05	-
rs1004134	creating	rs5996717	0.133	14043	T	A	C	A	4.34784935013674	3460278	ILMN_1764410	GUCD1	NM_031444	ENST00000435822	T	GGAGGUG	acCACCTCCtgcc	0	7mer-m8	-	0	hsa-miR-6851-5p	+	-	-	-0.097	NA	NA	NA	no	no	no	U-type	3.95517791016275	9.11430109964191e-05	-
rs1004134	creating	rs2298386	0.133	14772	T	A	G	A	3.89145109175785	3460278	ILMN_1764410	GUCD1	NM_031444	ENST00000435822	T	GGAGGUG	acCACCTCCtgcc	0	7mer-m8	-	0	hsa-miR-3689d	+	+	+	-0.116	NA	156	-19.97	no	no	no	U-type	3.95517791016275	9.11430109964191e-05	-
rs1004134	breaking	rs2298386	0.133	14772	T	A	G	A	3.89145109175785	3460278	ILMN_1764410	GUCD1	NM_031444	ENST00000435822	A	GGUGGUC	ACCACCAcctgcc	0	7mer-A1	-	0	hsa-miR-323a-5p	+	-	-	-0.089	NA	NA	NA	no	no	no	C-type	3.95517791016275	9.11430109964191e-05	-
rs1004134	breaking	rs2298386	0.133	14772	T	A	G	A	3.89145109175785	3460278	ILMN_1764410	GUCD1	NM_031444	ENST00000435822	A	GCAGGUG	accacCACCTGCc	0	7mer-m8	-	0	hsa-miR-3665	+	+	+	-0.102	NA	150	-20.19	no	no	no	C-type	3.95517791016275	9.11430109964191e-05	-
rs1004134	creating	rs2298386	0.133	14772	T	A	G	A	3.89145109175785	3460278	ILMN_1764410	GUCD1	NM_031444	ENST00000435822	T	CAGGAGG	accaCCTCCTGcc	0	7mer-m8	-	0	hsa-miR-4459	+	+	+	-0.089	NA	154	-22.68	no	no	no	U-type	3.95517791016275	9.11430109964191e-05	-
rs1004134	breaking	rs2298386	0.133	14772	T	A	G	A	3.89145109175785	3460278	ILMN_1764410	GUCD1	NM_031444	ENST00000435822	A	GGUGGUU	ACCACCAcctgcc	0	7mer-A1	-	0	hsa-miR-876-3p	+	-	-	-0.089	NA	NA	NA	no	no	yes	C-type	3.95517791016275	9.11430109964191e-05	-
rs1004134	creating	rs2298386	0.133	14772	T	A	G	A	3.89145109175785	3460278	ILMN_1764410	GUCD1	NM_031444	ENST00000435822	T	GCAGGAG	accacCTCCTGCc	0	7mer-m8	-	0	hsa-miR-4722-5p	+	+	+	-0.105	NA	152	-23.8	no	no	no	U-type	3.95517791016275	9.11430109964191e-05	-
rs1004134	creating	rs2298386	0.133	14772	T	A	G	A	3.89145109175785	3460278	ILMN_1764410	GUCD1	NM_031444	ENST00000435822	T	GAGGUGG	aCCACCTCctgcc	0	7mer-m8	-	0	hsa-miR-6134	+	-	-	-0.123	NA	NA	NA	no	no	no	U-type	3.95517791016275	9.11430109964191e-05	-
rs1004134	creating	rs2298386	0.133	14772	T	A	G	A	3.89145109175785	3460278	ILMN_1764410	GUCD1	NM_031444	ENST00000435822	T	GGAGGUG	acCACCTCCtgcc	0	7mer-m8	-	0	hsa-miR-6851-5p	+	-	-	-0.097	NA	NA	NA	no	no	no	U-type	3.95517791016275	9.11430109964191e-05	-
rs1004134	breaking	rs2298386	0.133	14772	T	A	G	A	3.89145109175785	3460278	ILMN_1764410	GUCD1	NM_031444	ENST00000435822	A	GGCAGGU	accaccACCTGCC	0	7mer-m8	-	0	hsa-miR-4736	+	+	+	-0.126	NA	142	-18	no	no	no	C-type	3.95517791016275	9.11430109964191e-05	-
rs1004134	creating	rs3788374	0.133	16377	T	A	T	C	3.89145109175785	3460278	ILMN_1764410	GUCD1	NM_031444	ENST00000435822	T	GGAGGUG	acCACCTCCtgcc	0	7mer-m8	-	0	hsa-miR-3689d	+	+	+	-0.116	NA	156	-19.97	no	no	no	U-type	3.95517791016275	9.11430109964191e-05	-
rs1004134	breaking	rs3788374	0.133	16377	T	A	T	C	3.89145109175785	3460278	ILMN_1764410	GUCD1	NM_031444	ENST00000435822	A	GGUGGUC	ACCACCAcctgcc	0	7mer-A1	-	0	hsa-miR-323a-5p	+	-	-	-0.089	NA	NA	NA	no	no	no	C-type	3.95517791016275	9.11430109964191e-05	-
rs1004134	breaking	rs3788374	0.133	16377	T	A	T	C	3.89145109175785	3460278	ILMN_1764410	GUCD1	NM_031444	ENST00000435822	A	GCAGGUG	accacCACCTGCc	0	7mer-m8	-	0	hsa-miR-3665	+	+	+	-0.102	NA	150	-20.19	no	no	no	C-type	3.95517791016275	9.11430109964191e-05	-
rs1004134	creating	rs3788374	0.133	16377	T	A	T	C	3.89145109175785	3460278	ILMN_1764410	GUCD1	NM_031444	ENST00000435822	T	CAGGAGG	accaCCTCCTGcc	0	7mer-m8	-	0	hsa-miR-4459	+	+	+	-0.089	NA	154	-22.68	no	no	no	U-type	3.95517791016275	9.11430109964191e-05	-
rs1004134	breaking	rs3788374	0.133	16377	T	A	T	C	3.89145109175785	3460278	ILMN_1764410	GUCD1	NM_031444	ENST00000435822	A	GGCAGGU	accaccACCTGCC	0	7mer-m8	-	0	hsa-miR-4736	+	+	+	-0.126	NA	142	-18	no	no	no	C-type	3.95517791016275	9.11430109964191e-05	-
rs1004134	creating	rs3788374	0.133	16377	T	A	T	C	3.89145109175785	3460278	ILMN_1764410	GUCD1	NM_031444	ENST00000435822	T	GAGGUGG	aCCACCTCctgcc	0	7mer-m8	-	0	hsa-miR-6134	+	-	-	-0.123	NA	NA	NA	no	no	no	U-type	3.95517791016275	9.11430109964191e-05	-
rs1004134	creating	rs3788374	0.133	16377	T	A	T	C	3.89145109175785	3460278	ILMN_1764410	GUCD1	NM_031444	ENST00000435822	T	GGAGGUG	acCACCTCCtgcc	0	7mer-m8	-	0	hsa-miR-6851-5p	+	-	-	-0.097	NA	NA	NA	no	no	no	U-type	3.95517791016275	9.11430109964191e-05	-
rs1004134	breaking	rs3788374	0.133	16377	T	A	T	C	3.89145109175785	3460278	ILMN_1764410	GUCD1	NM_031444	ENST00000435822	A	GGUGGUU	ACCACCAcctgcc	0	7mer-A1	-	0	hsa-miR-876-3p	+	-	-	-0.089	NA	NA	NA	no	no	yes	C-type	3.95517791016275	9.11430109964191e-05	-
rs1004134	creating	rs3788374	0.133	16377	T	A	T	C	3.89145109175785	3460278	ILMN_1764410	GUCD1	NM_031444	ENST00000435822	T	GCAGGAG	accacCTCCTGCc	0	7mer-m8	-	0	hsa-miR-4722-5p	+	+	+	-0.105	NA	152	-23.8	no	no	no	U-type	3.95517791016275	9.11430109964191e-05	-
rs1005900	creating	rs1005900	0.467	0	A	G	A	G	35.6975511114806	3170451	ILMN_1787885	NUDT18		ENST00000522405	A	GGGGAGA	gccTCTCCCCAgg	0	8mer	-	0	hsa-miR-3175	+	+	+	-0.273	NA	155	-27.27	no	no	yes	U-type	35.6275678599759	9.81342785429754e-198	-
rs1005900	creating	rs1005900	0.467	0	A	G	A	G	35.6975511114806	3170451	ILMN_1787885	NUDT18		ENST00000521807	A	GGGGAGA	gccTCTCCCCAgg	0	8mer	-	0	hsa-miR-3175	+	+	+	-0.273	NA	155	-27.27	no	no	yes	U-type	35.6275678599759	9.81342785429754e-198	-
rs1005900	creating	rs1005900	0.467	0	A	G	A	G	35.6975511114806	3170451	ILMN_1787885	NUDT18	NM_024815	ENST00000309188	A	GGGGAGA	gccTCTCCCCAgg	0	8mer	-	0	hsa-miR-3175	+	+	+	-0.273	NA	155	-27.27	no	no	yes	U-type	35.6275678599759	9.81342785429754e-198	-
rs1005900	creating	rs1005900	0.467	0	A	G	A	G	35.6975511114806	3170451	ILMN_1787885	NUDT18		ENST00000522405	A	CCUGGGG	gcctctCCCCAGG	0	7mer-m8	-	0	hsa-miR-6852-5p	+	-	-	-0.183	NA	NA	NA	no	no	no	U-type	35.6275678599759	9.81342785429754e-198	-
rs1005900	creating	rs1005900	0.467	0	A	G	A	G	35.6975511114806	3170451	ILMN_1787885	NUDT18		ENST00000521807	A	CCUGGGG	gcctctCCCCAGG	0	7mer-m8	-	0	hsa-miR-6852-5p	+	-	-	-0.183	NA	NA	NA	no	no	no	U-type	35.6275678599759	9.81342785429754e-198	-
rs1005900	creating	rs1005900	0.467	0	A	G	A	G	35.6975511114806	3170451	ILMN_1787885	NUDT18	NM_024815	ENST00000309188	A	CCUGGGG	gcctctCCCCAGG	0	7mer-m8	-	0	hsa-miR-6852-5p	+	-	-	-0.183	NA	NA	NA	no	no	no	U-type	35.6275678599759	9.81342785429754e-198	-
rs1005900	creating	rs1005900	0.467	0	A	G	A	G	35.6975511114806	3170451	ILMN_1787885	NUDT18		ENST00000522405	A	UGGGGAG	gcctCTCCCCAgg	0	7mer-A1	-	0	hsa-miR-3150a-3p	+	+	+	-0.114	NA	150	-22.87	no	no	no	U-type	35.6275678599759	9.81342785429754e-198	-
rs1005900	creating	rs1005900	0.467	0	A	G	A	G	35.6975511114806	3170451	ILMN_1787885	NUDT18		ENST00000521807	A	UGGGGAG	gcctCTCCCCAgg	0	7mer-A1	-	0	hsa-miR-3150a-3p	+	+	+	-0.114	NA	150	-22.87	no	no	no	U-type	35.6275678599759	9.81342785429754e-198	-
rs1005900	creating	rs1005900	0.467	0	A	G	A	G	35.6975511114806	3170451	ILMN_1787885	NUDT18	NM_024815	ENST00000309188	A	UGGGGAG	gcctCTCCCCAgg	0	7mer-A1	-	0	hsa-miR-3150a-3p	+	+	+	-0.114	NA	150	-22.87	no	no	no	U-type	35.6275678599759	9.81342785429754e-198	-
rs1005900	breaking	rs1005900	0.467	0	A	G	A	G	35.6975511114806	3170451	ILMN_1787885	NUDT18		ENST00000522405	G	CUGGGAA	gcctcTTCCCAGg	0	7mer-m8	-	0	hsa-miR-204-3p	+	+	-	-0.04	NA	146	-20.15	no	no	no	C-type	35.6275678599759	9.81342785429754e-198	-
rs1005900	breaking	rs1005900	0.467	0	A	G	A	G	35.6975511114806	3170451	ILMN_1787885	NUDT18		ENST00000521807	G	CUGGGAA	gcctcTTCCCAGg	0	7mer-m8	-	0	hsa-miR-204-3p	+	+	-	-0.04	NA	146	-20.15	no	no	no	C-type	35.6275678599759	9.81342785429754e-198	-
rs1005900	breaking	rs1005900	0.467	0	A	G	A	G	35.6975511114806	3170451	ILMN_1787885	NUDT18	NM_024815	ENST00000309188	G	CUGGGAA	gcctcTTCCCAGg	0	7mer-m8	-	0	hsa-miR-204-3p	+	+	-	-0.04	NA	146	-20.15	no	no	no	C-type	35.6275678599759	9.81342785429754e-198	-
rs1005900	breaking	rs1005900	0.467	0	A	G	A	G	35.6975511114806	3170451	ILMN_1787885	NUDT18		ENST00000522405	G	CUGGGAA	gcctcTTCCCAGg	0	7mer-m8	-	0	hsa-miR-4646-5p	+	+	+	-0.04	NA	165	-27.18	no	no	no	C-type	35.6275678599759	9.81342785429754e-198	-
rs1005900	breaking	rs1005900	0.467	0	A	G	A	G	35.6975511114806	3170451	ILMN_1787885	NUDT18		ENST00000521807	G	CUGGGAA	gcctcTTCCCAGg	0	7mer-m8	-	0	hsa-miR-4646-5p	+	+	+	-0.04	NA	165	-27.18	no	no	no	C-type	35.6275678599759	9.81342785429754e-198	-
rs1005900	breaking	rs1005900	0.467	0	A	G	A	G	35.6975511114806	3170451	ILMN_1787885	NUDT18	NM_024815	ENST00000309188	G	CUGGGAA	gcctcTTCCCAGg	0	7mer-m8	-	0	hsa-miR-4646-5p	+	+	+	-0.04	NA	165	-27.18	no	no	no	C-type	35.6275678599759	9.81342785429754e-198	-
rs1005900	breaking	rs1005900	0.467	0	A	G	A	G	35.6975511114806	3170451	ILMN_1787885	NUDT18		ENST00000522405	G	GGAAGAG	gcCTCTTCCcagg	0	7mer-m8	-	0	hsa-miR-6077	+	-	-	-0.028	NA	NA	NA	no	no	no	C-type	35.6275678599759	9.81342785429754e-198	-
rs1005900	breaking	rs1005900	0.467	0	A	G	A	G	35.6975511114806	3170451	ILMN_1787885	NUDT18		ENST00000521807	G	GGAAGAG	gcCTCTTCCcagg	0	7mer-m8	-	0	hsa-miR-6077	+	-	-	-0.028	NA	NA	NA	no	no	no	C-type	35.6275678599759	9.81342785429754e-198	-
rs1005900	breaking	rs1005900	0.467	0	A	G	A	G	35.6975511114806	3170451	ILMN_1787885	NUDT18	NM_024815	ENST00000309188	G	GGAAGAG	gcCTCTTCCcagg	0	7mer-m8	-	0	hsa-miR-6077	+	-	-	-0.028	NA	NA	NA	no	no	no	C-type	35.6275678599759	9.81342785429754e-198	-
rs1005900	creating	rs1005900	0.467	0	A	G	A	G	35.6975511114806	3170451	ILMN_1787885	NUDT18		ENST00000522405	A	GGGAGAG	gcCTCTCCCcagg	0	7mer-m8	-	0	hsa-miR-8085	+	-	-	-0.088	NA	NA	NA	no	no	no	U-type	35.6275678599759	9.81342785429754e-198	-
rs1005900	creating	rs1005900	0.467	0	A	G	A	G	35.6975511114806	3170451	ILMN_1787885	NUDT18		ENST00000521807	A	GGGAGAG	gcCTCTCCCcagg	0	7mer-m8	-	0	hsa-miR-8085	+	-	-	-0.088	NA	NA	NA	no	no	no	U-type	35.6275678599759	9.81342785429754e-198	-
rs1005900	creating	rs1005900	0.467	0	A	G	A	G	35.6975511114806	3170451	ILMN_1787885	NUDT18	NM_024815	ENST00000309188	A	GGGAGAG	gcCTCTCCCcagg	0	7mer-m8	-	0	hsa-miR-8085	+	-	-	-0.088	NA	NA	NA	no	no	no	U-type	35.6275678599759	9.81342785429754e-198	-
rs1005900	creating	rs1005900	0.467	0	A	G	A	G	35.6975511114806	3170451	ILMN_1787885	NUDT18		ENST00000522405	A	CUGGGGA	gcctcTCCCCAGg	0	7mer-m8	-	0	hsa-miR-8089	+	-	-	-0.088	NA	NA	NA	no	no	no	U-type	35.6275678599759	9.81342785429754e-198	-
rs1005900	creating	rs1005900	0.467	0	A	G	A	G	35.6975511114806	3170451	ILMN_1787885	NUDT18		ENST00000521807	A	CUGGGGA	gcctcTCCCCAGg	0	7mer-m8	-	0	hsa-miR-8089	+	-	-	-0.088	NA	NA	NA	no	no	no	U-type	35.6275678599759	9.81342785429754e-198	-
rs1005900	creating	rs1005900	0.467	0	A	G	A	G	35.6975511114806	3170451	ILMN_1787885	NUDT18	NM_024815	ENST00000309188	A	CUGGGGA	gcctcTCCCCAGg	0	7mer-m8	-	0	hsa-miR-8089	+	-	-	-0.088	NA	NA	NA	no	no	no	U-type	35.6275678599759	9.81342785429754e-198	-
rs1005900	creating	rs1005900	0.467	0	A	G	A	G	35.6975511114806	3170451	ILMN_1787885	NUDT18		ENST00000522405	A	GGGGAGC	gcctCTCCCCAgg	0	7mer-A1	-	0	hsa-miR-1343-5p	+	-	-	-0.099	NA	NA	NA	no	no	no	U-type	35.6275678599759	9.81342785429754e-198	-
rs1005900	creating	rs1005900	0.467	0	A	G	A	G	35.6975511114806	3170451	ILMN_1787885	NUDT18		ENST00000521807	A	GGGGAGC	gcctCTCCCCAgg	0	7mer-A1	-	0	hsa-miR-1343-5p	+	-	-	-0.099	NA	NA	NA	no	no	no	U-type	35.6275678599759	9.81342785429754e-198	-
rs1005900	creating	rs1005900	0.467	0	A	G	A	G	35.6975511114806	3170451	ILMN_1787885	NUDT18	NM_024815	ENST00000309188	A	GGGGAGC	gcctCTCCCCAgg	0	7mer-A1	-	0	hsa-miR-1343-5p	+	-	-	-0.099	NA	NA	NA	no	no	no	U-type	35.6275678599759	9.81342785429754e-198	-
rs1005900	creating	rs1005900	0.467	0	A	G	A	G	35.6975511114806	3170451	ILMN_1787885	NUDT18		ENST00000522405	A	GGGGAGC	gcctCTCCCCAgg	0	7mer-A1	-	0	hsa-miR-939-5p	+	-	-	-0.102	NA	NA	NA	no	no	no	U-type	35.6275678599759	9.81342785429754e-198	-
rs1005900	creating	rs1005900	0.467	0	A	G	A	G	35.6975511114806	3170451	ILMN_1787885	NUDT18		ENST00000521807	A	GGGGAGC	gcctCTCCCCAgg	0	7mer-A1	-	0	hsa-miR-939-5p	+	-	-	-0.102	NA	NA	NA	no	no	no	U-type	35.6275678599759	9.81342785429754e-198	-
rs1005900	creating	rs1005900	0.467	0	A	G	A	G	35.6975511114806	3170451	ILMN_1787885	NUDT18	NM_024815	ENST00000309188	A	GGGGAGC	gcctCTCCCCAgg	0	7mer-A1	-	0	hsa-miR-939-5p	+	-	-	-0.102	NA	NA	NA	no	no	no	U-type	35.6275678599759	9.81342785429754e-198	-
rs1005900	breaking	rs1005900	0.467	0	A	G	A	G	35.6975511114806	3170451	ILMN_1787885	NUDT18		ENST00000522405	G	GGGAAGG	gcctCTTCCCAgg	0	7mer-A1	-	0	hsa-miR-4747-5p	+	-	-	-0.034	NA	NA	NA	no	no	no	C-type	35.6275678599759	9.81342785429754e-198	-
rs1005900	breaking	rs1005900	0.467	0	A	G	A	G	35.6975511114806	3170451	ILMN_1787885	NUDT18		ENST00000521807	G	GGGAAGG	gcctCTTCCCAgg	0	7mer-A1	-	0	hsa-miR-4747-5p	+	-	-	-0.034	NA	NA	NA	no	no	no	C-type	35.6275678599759	9.81342785429754e-198	-
rs1005900	breaking	rs1005900	0.467	0	A	G	A	G	35.6975511114806	3170451	ILMN_1787885	NUDT18	NM_024815	ENST00000309188	G	GGGAAGG	gcctCTTCCCAgg	0	7mer-A1	-	0	hsa-miR-4747-5p	+	-	-	-0.034	NA	NA	NA	no	no	no	C-type	35.6275678599759	9.81342785429754e-198	-
rs1005900	creating	rs1005900	0.467	0	A	G	A	G	35.6975511114806	3170451	ILMN_1787885	NUDT18		ENST00000522405	A	CUGGGGA	gcctcTCCCCAGg	0	7mer-m8	-	0	hsa-miR-4667-5p	+	+	+	-0.088	NA	146	-20.82	no	no	no	U-type	35.6275678599759	9.81342785429754e-198	-
rs1005900	creating	rs1005900	0.467	0	A	G	A	G	35.6975511114806	3170451	ILMN_1787885	NUDT18		ENST00000521807	A	CUGGGGA	gcctcTCCCCAGg	0	7mer-m8	-	0	hsa-miR-4667-5p	+	+	+	-0.088	NA	146	-20.82	no	no	no	U-type	35.6275678599759	9.81342785429754e-198	-
rs1005900	creating	rs1005900	0.467	0	A	G	A	G	35.6975511114806	3170451	ILMN_1787885	NUDT18	NM_024815	ENST00000309188	A	CUGGGGA	gcctcTCCCCAGg	0	7mer-m8	-	0	hsa-miR-4667-5p	+	+	+	-0.088	NA	146	-20.82	no	no	no	U-type	35.6275678599759	9.81342785429754e-198	-
rs1005900	creating	rs1005900	0.467	0	A	G	A	G	35.6975511114806	3170451	ILMN_1787885	NUDT18		ENST00000522405	A	GGGAGAG	gcCTCTCCCcagg	0	7mer-m8	-	0	hsa-miR-6731-5p	+	-	-	-0.078	NA	NA	NA	no	no	no	U-type	35.6275678599759	9.81342785429754e-198	-
rs1005900	creating	rs1005900	0.467	0	A	G	A	G	35.6975511114806	3170451	ILMN_1787885	NUDT18		ENST00000521807	A	GGGAGAG	gcCTCTCCCcagg	0	7mer-m8	-	0	hsa-miR-6731-5p	+	-	-	-0.078	NA	NA	NA	no	no	no	U-type	35.6275678599759	9.81342785429754e-198	-
rs1005900	creating	rs1005900	0.467	0	A	G	A	G	35.6975511114806	3170451	ILMN_1787885	NUDT18	NM_024815	ENST00000309188	A	GGGAGAG	gcCTCTCCCcagg	0	7mer-m8	-	0	hsa-miR-6731-5p	+	-	-	-0.078	NA	NA	NA	no	no	no	U-type	35.6275678599759	9.81342785429754e-198	-
rs1005900	creating	rs1005900	0.467	0	A	G	A	G	35.6975511114806	3170451	ILMN_1787885	NUDT18		ENST00000522405	A	CUGGGGA	gcctcTCCCCAGg	0	7mer-m8	-	0	hsa-miR-4700-5p	+	+	+	-0.098	NA	161	-36.9	no	no	no	U-type	35.6275678599759	9.81342785429754e-198	-
rs1005900	creating	rs1005900	0.467	0	A	G	A	G	35.6975511114806	3170451	ILMN_1787885	NUDT18		ENST00000521807	A	CUGGGGA	gcctcTCCCCAGg	0	7mer-m8	-	0	hsa-miR-4700-5p	+	+	+	-0.098	NA	161	-36.9	no	no	no	U-type	35.6275678599759	9.81342785429754e-198	-
rs1005900	creating	rs1005900	0.467	0	A	G	A	G	35.6975511114806	3170451	ILMN_1787885	NUDT18	NM_024815	ENST00000309188	A	CUGGGGA	gcctcTCCCCAGg	0	7mer-m8	-	0	hsa-miR-4700-5p	+	+	+	-0.098	NA	161	-36.9	no	no	no	U-type	35.6275678599759	9.81342785429754e-198	-
rs1005900	creating	rs1005900	0.467	0	A	G	A	G	35.6975511114806	3170451	ILMN_1787885	NUDT18		ENST00000522405	A	GGGGAGG	gcctCTCCCCAgg	0	7mer-A1	-	0	hsa-miR-6825-5p	+	-	-	-0.095	NA	NA	NA	no	no	no	U-type	35.6275678599759	9.81342785429754e-198	-
rs1005900	creating	rs1005900	0.467	0	A	G	A	G	35.6975511114806	3170451	ILMN_1787885	NUDT18		ENST00000521807	A	GGGGAGG	gcctCTCCCCAgg	0	7mer-A1	-	0	hsa-miR-6825-5p	+	-	-	-0.095	NA	NA	NA	no	no	no	U-type	35.6275678599759	9.81342785429754e-198	-
rs1005900	creating	rs1005900	0.467	0	A	G	A	G	35.6975511114806	3170451	ILMN_1787885	NUDT18	NM_024815	ENST00000309188	A	GGGGAGG	gcctCTCCCCAgg	0	7mer-A1	-	0	hsa-miR-6825-5p	+	-	-	-0.095	NA	NA	NA	no	no	no	U-type	35.6275678599759	9.81342785429754e-198	-
rs1005900	breaking	rs1005900	0.467	0	A	G	A	G	35.6975511114806	3170451	ILMN_1787885	NUDT18		ENST00000522405	G	GGGAAGG	gcctCTTCCCAgg	0	7mer-A1	-	0	hsa-miR-5196-5p	+	-	-	-0.034	NA	NA	NA	no	no	yes	C-type	35.6275678599759	9.81342785429754e-198	-
rs1005900	breaking	rs1005900	0.467	0	A	G	A	G	35.6975511114806	3170451	ILMN_1787885	NUDT18		ENST00000521807	G	GGGAAGG	gcctCTTCCCAgg	0	7mer-A1	-	0	hsa-miR-5196-5p	+	-	-	-0.034	NA	NA	NA	no	no	yes	C-type	35.6275678599759	9.81342785429754e-198	-
rs1005900	breaking	rs1005900	0.467	0	A	G	A	G	35.6975511114806	3170451	ILMN_1787885	NUDT18	NM_024815	ENST00000309188	G	GGGAAGG	gcctCTTCCCAgg	0	7mer-A1	-	0	hsa-miR-5196-5p	+	-	-	-0.034	NA	NA	NA	no	no	yes	C-type	35.6275678599759	9.81342785429754e-198	-
rs1005900	creating	rs1005900	0.467	0	A	G	A	G	35.6975511114806	3170451	ILMN_1787885	NUDT18		ENST00000522405	A	UGGGGAG	gcctCTCCCCAgg	0	7mer-A1	-	0	hsa-miR-6763-5p	+	-	-	-0.105	NA	NA	NA	no	no	no	U-type	35.6275678599759	9.81342785429754e-198	-
rs1005900	creating	rs1005900	0.467	0	A	G	A	G	35.6975511114806	3170451	ILMN_1787885	NUDT18		ENST00000521807	A	UGGGGAG	gcctCTCCCCAgg	0	7mer-A1	-	0	hsa-miR-6763-5p	+	-	-	-0.105	NA	NA	NA	no	no	no	U-type	35.6275678599759	9.81342785429754e-198	-
rs1005900	creating	rs1005900	0.467	0	A	G	A	G	35.6975511114806	3170451	ILMN_1787885	NUDT18	NM_024815	ENST00000309188	A	UGGGGAG	gcctCTCCCCAgg	0	7mer-A1	-	0	hsa-miR-6763-5p	+	-	-	-0.105	NA	NA	NA	no	no	no	U-type	35.6275678599759	9.81342785429754e-198	-
rs1005900	creating	rs3739435	0.467	552	A	G	T	C	35.7046181513036	3170451	ILMN_1787885	NUDT18		ENST00000522405	A	UGGGGAG	gcctCTCCCCAgg	0	7mer-A1	-	0	hsa-miR-3150a-3p	+	+	+	-0.114	NA	150	-22.87	no	no	no	U-type	35.6275678599759	9.81342785429754e-198	-
rs1005900	creating	rs3739435	0.467	552	A	G	T	C	35.7046181513036	3170451	ILMN_1787885	NUDT18		ENST00000521807	A	UGGGGAG	gcctCTCCCCAgg	0	7mer-A1	-	0	hsa-miR-3150a-3p	+	+	+	-0.114	NA	150	-22.87	no	no	no	U-type	35.6275678599759	9.81342785429754e-198	-
rs1005900	creating	rs3739435	0.467	552	A	G	T	C	35.7046181513036	3170451	ILMN_1787885	NUDT18	NM_024815	ENST00000309188	A	UGGGGAG	gcctCTCCCCAgg	0	7mer-A1	-	0	hsa-miR-3150a-3p	+	+	+	-0.114	NA	150	-22.87	no	no	no	U-type	35.6275678599759	9.81342785429754e-198	-
rs1005900	creating	rs3739435	0.467	552	A	G	T	C	35.7046181513036	3170451	ILMN_1787885	NUDT18		ENST00000522405	A	GGGGAGC	gcctCTCCCCAgg	0	7mer-A1	-	0	hsa-miR-1343-5p	+	-	-	-0.099	NA	NA	NA	no	no	no	U-type	35.6275678599759	9.81342785429754e-198	-
rs1005900	creating	rs3739435	0.467	552	A	G	T	C	35.7046181513036	3170451	ILMN_1787885	NUDT18		ENST00000521807	A	GGGGAGC	gcctCTCCCCAgg	0	7mer-A1	-	0	hsa-miR-1343-5p	+	-	-	-0.099	NA	NA	NA	no	no	no	U-type	35.6275678599759	9.81342785429754e-198	-
rs1005900	creating	rs3739435	0.467	552	A	G	T	C	35.7046181513036	3170451	ILMN_1787885	NUDT18	NM_024815	ENST00000309188	A	GGGGAGC	gcctCTCCCCAgg	0	7mer-A1	-	0	hsa-miR-1343-5p	+	-	-	-0.099	NA	NA	NA	no	no	no	U-type	35.6275678599759	9.81342785429754e-198	-
rs1005900	breaking	rs3739435	0.467	552	A	G	T	C	35.7046181513036	3170451	ILMN_1787885	NUDT18		ENST00000522405	G	GGAAGAG	gcCTCTTCCcagg	0	7mer-m8	-	0	hsa-miR-6077	+	-	-	-0.028	NA	NA	NA	no	no	no	C-type	35.6275678599759	9.81342785429754e-198	-
rs1005900	breaking	rs3739435	0.467	552	A	G	T	C	35.7046181513036	3170451	ILMN_1787885	NUDT18		ENST00000521807	G	GGAAGAG	gcCTCTTCCcagg	0	7mer-m8	-	0	hsa-miR-6077	+	-	-	-0.028	NA	NA	NA	no	no	no	C-type	35.6275678599759	9.81342785429754e-198	-
rs1005900	breaking	rs3739435	0.467	552	A	G	T	C	35.7046181513036	3170451	ILMN_1787885	NUDT18	NM_024815	ENST00000309188	G	GGAAGAG	gcCTCTTCCcagg	0	7mer-m8	-	0	hsa-miR-6077	+	-	-	-0.028	NA	NA	NA	no	no	no	C-type	35.6275678599759	9.81342785429754e-198	-
rs1005900	creating	rs3739435	0.467	552	A	G	T	C	35.7046181513036	3170451	ILMN_1787885	NUDT18		ENST00000522405	A	GGGAGAG	gcCTCTCCCcagg	0	7mer-m8	-	0	hsa-miR-6731-5p	+	-	-	-0.078	NA	NA	NA	no	no	no	U-type	35.6275678599759	9.81342785429754e-198	-
rs1005900	creating	rs3739435	0.467	552	A	G	T	C	35.7046181513036	3170451	ILMN_1787885	NUDT18		ENST00000521807	A	GGGAGAG	gcCTCTCCCcagg	0	7mer-m8	-	0	hsa-miR-6731-5p	+	-	-	-0.078	NA	NA	NA	no	no	no	U-type	35.6275678599759	9.81342785429754e-198	-
rs1005900	creating	rs3739435	0.467	552	A	G	T	C	35.7046181513036	3170451	ILMN_1787885	NUDT18	NM_024815	ENST00000309188	A	GGGAGAG	gcCTCTCCCcagg	0	7mer-m8	-	0	hsa-miR-6731-5p	+	-	-	-0.078	NA	NA	NA	no	no	no	U-type	35.6275678599759	9.81342785429754e-198	-
rs1005900	breaking	rs3739435	0.467	552	A	G	T	C	35.7046181513036	3170451	ILMN_1787885	NUDT18		ENST00000522405	G	CUGGGAA	gcctcTTCCCAGg	0	7mer-m8	-	0	hsa-miR-204-3p	+	+	-	-0.04	NA	146	-20.15	no	no	no	C-type	35.6275678599759	9.81342785429754e-198	-
rs1005900	breaking	rs3739435	0.467	552	A	G	T	C	35.7046181513036	3170451	ILMN_1787885	NUDT18		ENST00000521807	G	CUGGGAA	gcctcTTCCCAGg	0	7mer-m8	-	0	hsa-miR-204-3p	+	+	-	-0.04	NA	146	-20.15	no	no	no	C-type	35.6275678599759	9.81342785429754e-198	-
rs1005900	breaking	rs3739435	0.467	552	A	G	T	C	35.7046181513036	3170451	ILMN_1787885	NUDT18	NM_024815	ENST00000309188	G	CUGGGAA	gcctcTTCCCAGg	0	7mer-m8	-	0	hsa-miR-204-3p	+	+	-	-0.04	NA	146	-20.15	no	no	no	C-type	35.6275678599759	9.81342785429754e-198	-
rs1005900	breaking	rs3739435	0.467	552	A	G	T	C	35.7046181513036	3170451	ILMN_1787885	NUDT18		ENST00000522405	G	CUGGGAA	gcctcTTCCCAGg	0	7mer-m8	-	0	hsa-miR-4646-5p	+	+	+	-0.04	NA	165	-27.18	no	no	no	C-type	35.6275678599759	9.81342785429754e-198	-
rs1005900	breaking	rs3739435	0.467	552	A	G	T	C	35.7046181513036	3170451	ILMN_1787885	NUDT18		ENST00000521807	G	CUGGGAA	gcctcTTCCCAGg	0	7mer-m8	-	0	hsa-miR-4646-5p	+	+	+	-0.04	NA	165	-27.18	no	no	no	C-type	35.6275678599759	9.81342785429754e-198	-
rs1005900	breaking	rs3739435	0.467	552	A	G	T	C	35.7046181513036	3170451	ILMN_1787885	NUDT18	NM_024815	ENST00000309188	G	CUGGGAA	gcctcTTCCCAGg	0	7mer-m8	-	0	hsa-miR-4646-5p	+	+	+	-0.04	NA	165	-27.18	no	no	no	C-type	35.6275678599759	9.81342785429754e-198	-
rs1005900	creating	rs3739435	0.467	552	A	G	T	C	35.7046181513036	3170451	ILMN_1787885	NUDT18		ENST00000522405	A	GGGAGAG	gcCTCTCCCcagg	0	7mer-m8	-	0	hsa-miR-8085	+	-	-	-0.088	NA	NA	NA	no	no	no	U-type	35.6275678599759	9.81342785429754e-198	-
rs1005900	creating	rs3739435	0.467	552	A	G	T	C	35.7046181513036	3170451	ILMN_1787885	NUDT18		ENST00000521807	A	GGGAGAG	gcCTCTCCCcagg	0	7mer-m8	-	0	hsa-miR-8085	+	-	-	-0.088	NA	NA	NA	no	no	no	U-type	35.6275678599759	9.81342785429754e-198	-
rs1005900	creating	rs3739435	0.467	552	A	G	T	C	35.7046181513036	3170451	ILMN_1787885	NUDT18	NM_024815	ENST00000309188	A	GGGAGAG	gcCTCTCCCcagg	0	7mer-m8	-	0	hsa-miR-8085	+	-	-	-0.088	NA	NA	NA	no	no	no	U-type	35.6275678599759	9.81342785429754e-198	-
rs1005900	creating	rs3739435	0.467	552	A	G	T	C	35.7046181513036	3170451	ILMN_1787885	NUDT18		ENST00000522405	A	CUGGGGA	gcctcTCCCCAGg	0	7mer-m8	-	0	hsa-miR-4700-5p	+	+	+	-0.098	NA	161	-36.9	no	no	no	U-type	35.6275678599759	9.81342785429754e-198	-
rs1005900	creating	rs3739435	0.467	552	A	G	T	C	35.7046181513036	3170451	ILMN_1787885	NUDT18		ENST00000521807	A	CUGGGGA	gcctcTCCCCAGg	0	7mer-m8	-	0	hsa-miR-4700-5p	+	+	+	-0.098	NA	161	-36.9	no	no	no	U-type	35.6275678599759	9.81342785429754e-198	-
rs1005900	creating	rs3739435	0.467	552	A	G	T	C	35.7046181513036	3170451	ILMN_1787885	NUDT18	NM_024815	ENST00000309188	A	CUGGGGA	gcctcTCCCCAGg	0	7mer-m8	-	0	hsa-miR-4700-5p	+	+	+	-0.098	NA	161	-36.9	no	no	no	U-type	35.6275678599759	9.81342785429754e-198	-
rs1005900	creating	rs3739435	0.467	552	A	G	T	C	35.7046181513036	3170451	ILMN_1787885	NUDT18		ENST00000522405	A	CUGGGGA	gcctcTCCCCAGg	0	7mer-m8	-	0	hsa-miR-8089	+	-	-	-0.088	NA	NA	NA	no	no	no	U-type	35.6275678599759	9.81342785429754e-198	-
rs1005900	creating	rs3739435	0.467	552	A	G	T	C	35.7046181513036	3170451	ILMN_1787885	NUDT18		ENST00000521807	A	CUGGGGA	gcctcTCCCCAGg	0	7mer-m8	-	0	hsa-miR-8089	+	-	-	-0.088	NA	NA	NA	no	no	no	U-type	35.6275678599759	9.81342785429754e-198	-
rs1005900	creating	rs3739435	0.467	552	A	G	T	C	35.7046181513036	3170451	ILMN_1787885	NUDT18	NM_024815	ENST00000309188	A	CUGGGGA	gcctcTCCCCAGg	0	7mer-m8	-	0	hsa-miR-8089	+	-	-	-0.088	NA	NA	NA	no	no	no	U-type	35.6275678599759	9.81342785429754e-198	-
rs1005900	creating	rs3739435	0.467	552	A	G	T	C	35.7046181513036	3170451	ILMN_1787885	NUDT18		ENST00000522405	A	GGGGAGA	gccTCTCCCCAgg	0	8mer	-	0	hsa-miR-3175	+	+	+	-0.273	NA	155	-27.27	no	no	yes	U-type	35.6275678599759	9.81342785429754e-198	-
rs1005900	creating	rs3739435	0.467	552	A	G	T	C	35.7046181513036	3170451	ILMN_1787885	NUDT18		ENST00000521807	A	GGGGAGA	gccTCTCCCCAgg	0	8mer	-	0	hsa-miR-3175	+	+	+	-0.273	NA	155	-27.27	no	no	yes	U-type	35.6275678599759	9.81342785429754e-198	-
rs1005900	creating	rs3739435	0.467	552	A	G	T	C	35.7046181513036	3170451	ILMN_1787885	NUDT18	NM_024815	ENST00000309188	A	GGGGAGA	gccTCTCCCCAgg	0	8mer	-	0	hsa-miR-3175	+	+	+	-0.273	NA	155	-27.27	no	no	yes	U-type	35.6275678599759	9.81342785429754e-198	-
rs1005900	creating	rs3739435	0.467	552	A	G	T	C	35.7046181513036	3170451	ILMN_1787885	NUDT18		ENST00000522405	A	CCUGGGG	gcctctCCCCAGG	0	7mer-m8	-	0	hsa-miR-6852-5p	+	-	-	-0.183	NA	NA	NA	no	no	no	U-type	35.6275678599759	9.81342785429754e-198	-
rs1005900	creating	rs3739435	0.467	552	A	G	T	C	35.7046181513036	3170451	ILMN_1787885	NUDT18		ENST00000521807	A	CCUGGGG	gcctctCCCCAGG	0	7mer-m8	-	0	hsa-miR-6852-5p	+	-	-	-0.183	NA	NA	NA	no	no	no	U-type	35.6275678599759	9.81342785429754e-198	-
rs1005900	creating	rs3739435	0.467	552	A	G	T	C	35.7046181513036	3170451	ILMN_1787885	NUDT18	NM_024815	ENST00000309188	A	CCUGGGG	gcctctCCCCAGG	0	7mer-m8	-	0	hsa-miR-6852-5p	+	-	-	-0.183	NA	NA	NA	no	no	no	U-type	35.6275678599759	9.81342785429754e-198	-
rs1005900	creating	rs3739435	0.467	552	A	G	T	C	35.7046181513036	3170451	ILMN_1787885	NUDT18		ENST00000522405	A	CUGGGGA	gcctcTCCCCAGg	0	7mer-m8	-	0	hsa-miR-4667-5p	+	+	+	-0.088	NA	146	-20.82	no	no	no	U-type	35.6275678599759	9.81342785429754e-198	-
rs1005900	creating	rs3739435	0.467	552	A	G	T	C	35.7046181513036	3170451	ILMN_1787885	NUDT18		ENST00000521807	A	CUGGGGA	gcctcTCCCCAGg	0	7mer-m8	-	0	hsa-miR-4667-5p	+	+	+	-0.088	NA	146	-20.82	no	no	no	U-type	35.6275678599759	9.81342785429754e-198	-
rs1005900	creating	rs3739435	0.467	552	A	G	T	C	35.7046181513036	3170451	ILMN_1787885	NUDT18	NM_024815	ENST00000309188	A	CUGGGGA	gcctcTCCCCAGg	0	7mer-m8	-	0	hsa-miR-4667-5p	+	+	+	-0.088	NA	146	-20.82	no	no	no	U-type	35.6275678599759	9.81342785429754e-198	-
rs1005900	breaking	rs3739435	0.467	552	A	G	T	C	35.7046181513036	3170451	ILMN_1787885	NUDT18		ENST00000522405	G	GGGAAGG	gcctCTTCCCAgg	0	7mer-A1	-	0	hsa-miR-4747-5p	+	-	-	-0.034	NA	NA	NA	no	no	no	C-type	35.6275678599759	9.81342785429754e-198	-
rs1005900	breaking	rs3739435	0.467	552	A	G	T	C	35.7046181513036	3170451	ILMN_1787885	NUDT18		ENST00000521807	G	GGGAAGG	gcctCTTCCCAgg	0	7mer-A1	-	0	hsa-miR-4747-5p	+	-	-	-0.034	NA	NA	NA	no	no	no	C-type	35.6275678599759	9.81342785429754e-198	-
rs1005900	breaking	rs3739435	0.467	552	A	G	T	C	35.7046181513036	3170451	ILMN_1787885	NUDT18	NM_024815	ENST00000309188	G	GGGAAGG	gcctCTTCCCAgg	0	7mer-A1	-	0	hsa-miR-4747-5p	+	-	-	-0.034	NA	NA	NA	no	no	no	C-type	35.6275678599759	9.81342785429754e-198	-
rs1005900	breaking	rs3739435	0.467	552	A	G	T	C	35.7046181513036	3170451	ILMN_1787885	NUDT18		ENST00000522405	G	GGGAAGG	gcctCTTCCCAgg	0	7mer-A1	-	0	hsa-miR-5196-5p	+	-	-	-0.034	NA	NA	NA	no	no	yes	C-type	35.6275678599759	9.81342785429754e-198	-
rs1005900	breaking	rs3739435	0.467	552	A	G	T	C	35.7046181513036	3170451	ILMN_1787885	NUDT18		ENST00000521807	G	GGGAAGG	gcctCTTCCCAgg	0	7mer-A1	-	0	hsa-miR-5196-5p	+	-	-	-0.034	NA	NA	NA	no	no	yes	C-type	35.6275678599759	9.81342785429754e-198	-
rs1005900	breaking	rs3739435	0.467	552	A	G	T	C	35.7046181513036	3170451	ILMN_1787885	NUDT18	NM_024815	ENST00000309188	G	GGGAAGG	gcctCTTCCCAgg	0	7mer-A1	-	0	hsa-miR-5196-5p	+	-	-	-0.034	NA	NA	NA	no	no	yes	C-type	35.6275678599759	9.81342785429754e-198	-
rs1005900	creating	rs3739435	0.467	552	A	G	T	C	35.7046181513036	3170451	ILMN_1787885	NUDT18		ENST00000522405	A	UGGGGAG	gcctCTCCCCAgg	0	7mer-A1	-	0	hsa-miR-6763-5p	+	-	-	-0.105	NA	NA	NA	no	no	no	U-type	35.6275678599759	9.81342785429754e-198	-
rs1005900	creating	rs3739435	0.467	552	A	G	T	C	35.7046181513036	3170451	ILMN_1787885	NUDT18		ENST00000521807	A	UGGGGAG	gcctCTCCCCAgg	0	7mer-A1	-	0	hsa-miR-6763-5p	+	-	-	-0.105	NA	NA	NA	no	no	no	U-type	35.6275678599759	9.81342785429754e-198	-
rs1005900	creating	rs3739435	0.467	552	A	G	T	C	35.7046181513036	3170451	ILMN_1787885	NUDT18	NM_024815	ENST00000309188	A	UGGGGAG	gcctCTCCCCAgg	0	7mer-A1	-	0	hsa-miR-6763-5p	+	-	-	-0.105	NA	NA	NA	no	no	no	U-type	35.6275678599759	9.81342785429754e-198	-
rs1005900	creating	rs3739435	0.467	552	A	G	T	C	35.7046181513036	3170451	ILMN_1787885	NUDT18		ENST00000522405	A	GGGGAGG	gcctCTCCCCAgg	0	7mer-A1	-	0	hsa-miR-6825-5p	+	-	-	-0.095	NA	NA	NA	no	no	no	U-type	35.6275678599759	9.81342785429754e-198	-
rs1005900	creating	rs3739435	0.467	552	A	G	T	C	35.7046181513036	3170451	ILMN_1787885	NUDT18		ENST00000521807	A	GGGGAGG	gcctCTCCCCAgg	0	7mer-A1	-	0	hsa-miR-6825-5p	+	-	-	-0.095	NA	NA	NA	no	no	no	U-type	35.6275678599759	9.81342785429754e-198	-
rs1005900	creating	rs3739435	0.467	552	A	G	T	C	35.7046181513036	3170451	ILMN_1787885	NUDT18	NM_024815	ENST00000309188	A	GGGGAGG	gcctCTCCCCAgg	0	7mer-A1	-	0	hsa-miR-6825-5p	+	-	-	-0.095	NA	NA	NA	no	no	no	U-type	35.6275678599759	9.81342785429754e-198	-
rs1005900	creating	rs3739435	0.467	552	A	G	T	C	35.7046181513036	3170451	ILMN_1787885	NUDT18		ENST00000522405	A	GGGGAGC	gcctCTCCCCAgg	0	7mer-A1	-	0	hsa-miR-939-5p	+	-	-	-0.102	NA	NA	NA	no	no	no	U-type	35.6275678599759	9.81342785429754e-198	-
rs1005900	creating	rs3739435	0.467	552	A	G	T	C	35.7046181513036	3170451	ILMN_1787885	NUDT18		ENST00000521807	A	GGGGAGC	gcctCTCCCCAgg	0	7mer-A1	-	0	hsa-miR-939-5p	+	-	-	-0.102	NA	NA	NA	no	no	no	U-type	35.6275678599759	9.81342785429754e-198	-
rs1005900	creating	rs3739435	0.467	552	A	G	T	C	35.7046181513036	3170451	ILMN_1787885	NUDT18	NM_024815	ENST00000309188	A	GGGGAGC	gcctCTCCCCAgg	0	7mer-A1	-	0	hsa-miR-939-5p	+	-	-	-0.102	NA	NA	NA	no	no	no	U-type	35.6275678599759	9.81342785429754e-198	-
rs1005900	breaking	rs7490	0.467	2727	A	G	G	A	35.4805343171434	3170451	ILMN_1787885	NUDT18		ENST00000522405	G	CUGGGAA	gcctcTTCCCAGg	0	7mer-m8	-	0	hsa-miR-204-3p	+	+	-	-0.04	NA	146	-20.15	no	no	no	C-type	35.6275678599759	9.81342785429754e-198	-
rs1005900	breaking	rs7490	0.467	2727	A	G	G	A	35.4805343171434	3170451	ILMN_1787885	NUDT18		ENST00000521807	G	CUGGGAA	gcctcTTCCCAGg	0	7mer-m8	-	0	hsa-miR-204-3p	+	+	-	-0.04	NA	146	-20.15	no	no	no	C-type	35.6275678599759	9.81342785429754e-198	-
rs1005900	breaking	rs7490	0.467	2727	A	G	G	A	35.4805343171434	3170451	ILMN_1787885	NUDT18	NM_024815	ENST00000309188	G	CUGGGAA	gcctcTTCCCAGg	0	7mer-m8	-	0	hsa-miR-204-3p	+	+	-	-0.04	NA	146	-20.15	no	no	no	C-type	35.6275678599759	9.81342785429754e-198	-
rs1005900	creating	rs7490	0.467	2727	A	G	G	A	35.4805343171434	3170451	ILMN_1787885	NUDT18		ENST00000522405	A	GGGGAGC	gcctCTCCCCAgg	0	7mer-A1	-	0	hsa-miR-1343-5p	+	-	-	-0.099	NA	NA	NA	no	no	no	U-type	35.6275678599759	9.81342785429754e-198	-
rs1005900	creating	rs7490	0.467	2727	A	G	G	A	35.4805343171434	3170451	ILMN_1787885	NUDT18		ENST00000521807	A	GGGGAGC	gcctCTCCCCAgg	0	7mer-A1	-	0	hsa-miR-1343-5p	+	-	-	-0.099	NA	NA	NA	no	no	no	U-type	35.6275678599759	9.81342785429754e-198	-
rs1005900	creating	rs7490	0.467	2727	A	G	G	A	35.4805343171434	3170451	ILMN_1787885	NUDT18	NM_024815	ENST00000309188	A	GGGGAGC	gcctCTCCCCAgg	0	7mer-A1	-	0	hsa-miR-1343-5p	+	-	-	-0.099	NA	NA	NA	no	no	no	U-type	35.6275678599759	9.81342785429754e-198	-
rs1005900	breaking	rs7490	0.467	2727	A	G	G	A	35.4805343171434	3170451	ILMN_1787885	NUDT18		ENST00000522405	G	GGAAGAG	gcCTCTTCCcagg	0	7mer-m8	-	0	hsa-miR-6077	+	-	-	-0.028	NA	NA	NA	no	no	no	C-type	35.6275678599759	9.81342785429754e-198	-
rs1005900	breaking	rs7490	0.467	2727	A	G	G	A	35.4805343171434	3170451	ILMN_1787885	NUDT18		ENST00000521807	G	GGAAGAG	gcCTCTTCCcagg	0	7mer-m8	-	0	hsa-miR-6077	+	-	-	-0.028	NA	NA	NA	no	no	no	C-type	35.6275678599759	9.81342785429754e-198	-
rs1005900	breaking	rs7490	0.467	2727	A	G	G	A	35.4805343171434	3170451	ILMN_1787885	NUDT18	NM_024815	ENST00000309188	G	GGAAGAG	gcCTCTTCCcagg	0	7mer-m8	-	0	hsa-miR-6077	+	-	-	-0.028	NA	NA	NA	no	no	no	C-type	35.6275678599759	9.81342785429754e-198	-
rs1005900	breaking	rs7490	0.467	2727	A	G	G	A	35.4805343171434	3170451	ILMN_1787885	NUDT18		ENST00000522405	G	CUGGGAA	gcctcTTCCCAGg	0	7mer-m8	-	0	hsa-miR-4646-5p	+	+	+	-0.04	NA	165	-27.18	no	no	no	C-type	35.6275678599759	9.81342785429754e-198	-
rs1005900	breaking	rs7490	0.467	2727	A	G	G	A	35.4805343171434	3170451	ILMN_1787885	NUDT18		ENST00000521807	G	CUGGGAA	gcctcTTCCCAGg	0	7mer-m8	-	0	hsa-miR-4646-5p	+	+	+	-0.04	NA	165	-27.18	no	no	no	C-type	35.6275678599759	9.81342785429754e-198	-
rs1005900	breaking	rs7490	0.467	2727	A	G	G	A	35.4805343171434	3170451	ILMN_1787885	NUDT18	NM_024815	ENST00000309188	G	CUGGGAA	gcctcTTCCCAGg	0	7mer-m8	-	0	hsa-miR-4646-5p	+	+	+	-0.04	NA	165	-27.18	no	no	no	C-type	35.6275678599759	9.81342785429754e-198	-
rs1005900	creating	rs7490	0.467	2727	A	G	G	A	35.4805343171434	3170451	ILMN_1787885	NUDT18		ENST00000522405	A	GGGGAGA	gccTCTCCCCAgg	0	8mer	-	0	hsa-miR-3175	+	+	+	-0.273	NA	155	-27.27	no	no	yes	U-type	35.6275678599759	9.81342785429754e-198	-
rs1005900	creating	rs7490	0.467	2727	A	G	G	A	35.4805343171434	3170451	ILMN_1787885	NUDT18		ENST00000521807	A	GGGGAGA	gccTCTCCCCAgg	0	8mer	-	0	hsa-miR-3175	+	+	+	-0.273	NA	155	-27.27	no	no	yes	U-type	35.6275678599759	9.81342785429754e-198	-
rs1005900	creating	rs7490	0.467	2727	A	G	G	A	35.4805343171434	3170451	ILMN_1787885	NUDT18	NM_024815	ENST00000309188	A	GGGGAGA	gccTCTCCCCAgg	0	8mer	-	0	hsa-miR-3175	+	+	+	-0.273	NA	155	-27.27	no	no	yes	U-type	35.6275678599759	9.81342785429754e-198	-
rs1005900	creating	rs7490	0.467	2727	A	G	G	A	35.4805343171434	3170451	ILMN_1787885	NUDT18		ENST00000522405	A	UGGGGAG	gcctCTCCCCAgg	0	7mer-A1	-	0	hsa-miR-3150a-3p	+	+	+	-0.114	NA	150	-22.87	no	no	no	U-type	35.6275678599759	9.81342785429754e-198	-
rs1005900	creating	rs7490	0.467	2727	A	G	G	A	35.4805343171434	3170451	ILMN_1787885	NUDT18		ENST00000521807	A	UGGGGAG	gcctCTCCCCAgg	0	7mer-A1	-	0	hsa-miR-3150a-3p	+	+	+	-0.114	NA	150	-22.87	no	no	no	U-type	35.6275678599759	9.81342785429754e-198	-
rs1005900	creating	rs7490	0.467	2727	A	G	G	A	35.4805343171434	3170451	ILMN_1787885	NUDT18	NM_024815	ENST00000309188	A	UGGGGAG	gcctCTCCCCAgg	0	7mer-A1	-	0	hsa-miR-3150a-3p	+	+	+	-0.114	NA	150	-22.87	no	no	no	U-type	35.6275678599759	9.81342785429754e-198	-
rs1005900	creating	rs7490	0.467	2727	A	G	G	A	35.4805343171434	3170451	ILMN_1787885	NUDT18		ENST00000522405	A	CUGGGGA	gcctcTCCCCAGg	0	7mer-m8	-	0	hsa-miR-8089	+	-	-	-0.088	NA	NA	NA	no	no	no	U-type	35.6275678599759	9.81342785429754e-198	-
rs1005900	creating	rs7490	0.467	2727	A	G	G	A	35.4805343171434	3170451	ILMN_1787885	NUDT18		ENST00000521807	A	CUGGGGA	gcctcTCCCCAGg	0	7mer-m8	-	0	hsa-miR-8089	+	-	-	-0.088	NA	NA	NA	no	no	no	U-type	35.6275678599759	9.81342785429754e-198	-
rs1005900	creating	rs7490	0.467	2727	A	G	G	A	35.4805343171434	3170451	ILMN_1787885	NUDT18	NM_024815	ENST00000309188	A	CUGGGGA	gcctcTCCCCAGg	0	7mer-m8	-	0	hsa-miR-8089	+	-	-	-0.088	NA	NA	NA	no	no	no	U-type	35.6275678599759	9.81342785429754e-198	-
rs1005900	creating	rs7490	0.467	2727	A	G	G	A	35.4805343171434	3170451	ILMN_1787885	NUDT18		ENST00000522405	A	GGGGAGG	gcctCTCCCCAgg	0	7mer-A1	-	0	hsa-miR-6825-5p	+	-	-	-0.095	NA	NA	NA	no	no	no	U-type	35.6275678599759	9.81342785429754e-198	-
rs1005900	creating	rs7490	0.467	2727	A	G	G	A	35.4805343171434	3170451	ILMN_1787885	NUDT18		ENST00000521807	A	GGGGAGG	gcctCTCCCCAgg	0	7mer-A1	-	0	hsa-miR-6825-5p	+	-	-	-0.095	NA	NA	NA	no	no	no	U-type	35.6275678599759	9.81342785429754e-198	-
rs1005900	creating	rs7490	0.467	2727	A	G	G	A	35.4805343171434	3170451	ILMN_1787885	NUDT18	NM_024815	ENST00000309188	A	GGGGAGG	gcctCTCCCCAgg	0	7mer-A1	-	0	hsa-miR-6825-5p	+	-	-	-0.095	NA	NA	NA	no	no	no	U-type	35.6275678599759	9.81342785429754e-198	-
rs1005900	creating	rs7490	0.467	2727	A	G	G	A	35.4805343171434	3170451	ILMN_1787885	NUDT18		ENST00000522405	A	GGGAGAG	gcCTCTCCCcagg	0	7mer-m8	-	0	hsa-miR-8085	+	-	-	-0.088	NA	NA	NA	no	no	no	U-type	35.6275678599759	9.81342785429754e-198	-
rs1005900	creating	rs7490	0.467	2727	A	G	G	A	35.4805343171434	3170451	ILMN_1787885	NUDT18		ENST00000521807	A	GGGAGAG	gcCTCTCCCcagg	0	7mer-m8	-	0	hsa-miR-8085	+	-	-	-0.088	NA	NA	NA	no	no	no	U-type	35.6275678599759	9.81342785429754e-198	-
rs1005900	creating	rs7490	0.467	2727	A	G	G	A	35.4805343171434	3170451	ILMN_1787885	NUDT18	NM_024815	ENST00000309188	A	GGGAGAG	gcCTCTCCCcagg	0	7mer-m8	-	0	hsa-miR-8085	+	-	-	-0.088	NA	NA	NA	no	no	no	U-type	35.6275678599759	9.81342785429754e-198	-
rs1005900	creating	rs7490	0.467	2727	A	G	G	A	35.4805343171434	3170451	ILMN_1787885	NUDT18		ENST00000522405	A	CCUGGGG	gcctctCCCCAGG	0	7mer-m8	-	0	hsa-miR-6852-5p	+	-	-	-0.183	NA	NA	NA	no	no	no	U-type	35.6275678599759	9.81342785429754e-198	-
rs1005900	creating	rs7490	0.467	2727	A	G	G	A	35.4805343171434	3170451	ILMN_1787885	NUDT18		ENST00000521807	A	CCUGGGG	gcctctCCCCAGG	0	7mer-m8	-	0	hsa-miR-6852-5p	+	-	-	-0.183	NA	NA	NA	no	no	no	U-type	35.6275678599759	9.81342785429754e-198	-
rs1005900	creating	rs7490	0.467	2727	A	G	G	A	35.4805343171434	3170451	ILMN_1787885	NUDT18	NM_024815	ENST00000309188	A	CCUGGGG	gcctctCCCCAGG	0	7mer-m8	-	0	hsa-miR-6852-5p	+	-	-	-0.183	NA	NA	NA	no	no	no	U-type	35.6275678599759	9.81342785429754e-198	-
rs1005900	creating	rs7490	0.467	2727	A	G	G	A	35.4805343171434	3170451	ILMN_1787885	NUDT18		ENST00000522405	A	CUGGGGA	gcctcTCCCCAGg	0	7mer-m8	-	0	hsa-miR-4667-5p	+	+	+	-0.088	NA	146	-20.82	no	no	no	U-type	35.6275678599759	9.81342785429754e-198	-
rs1005900	creating	rs7490	0.467	2727	A	G	G	A	35.4805343171434	3170451	ILMN_1787885	NUDT18		ENST00000521807	A	CUGGGGA	gcctcTCCCCAGg	0	7mer-m8	-	0	hsa-miR-4667-5p	+	+	+	-0.088	NA	146	-20.82	no	no	no	U-type	35.6275678599759	9.81342785429754e-198	-
rs1005900	creating	rs7490	0.467	2727	A	G	G	A	35.4805343171434	3170451	ILMN_1787885	NUDT18	NM_024815	ENST00000309188	A	CUGGGGA	gcctcTCCCCAGg	0	7mer-m8	-	0	hsa-miR-4667-5p	+	+	+	-0.088	NA	146	-20.82	no	no	no	U-type	35.6275678599759	9.81342785429754e-198	-
rs1005900	creating	rs7490	0.467	2727	A	G	G	A	35.4805343171434	3170451	ILMN_1787885	NUDT18		ENST00000522405	A	CUGGGGA	gcctcTCCCCAGg	0	7mer-m8	-	0	hsa-miR-4700-5p	+	+	+	-0.098	NA	161	-36.9	no	no	no	U-type	35.6275678599759	9.81342785429754e-198	-
rs1005900	creating	rs7490	0.467	2727	A	G	G	A	35.4805343171434	3170451	ILMN_1787885	NUDT18		ENST00000521807	A	CUGGGGA	gcctcTCCCCAGg	0	7mer-m8	-	0	hsa-miR-4700-5p	+	+	+	-0.098	NA	161	-36.9	no	no	no	U-type	35.6275678599759	9.81342785429754e-198	-
rs1005900	creating	rs7490	0.467	2727	A	G	G	A	35.4805343171434	3170451	ILMN_1787885	NUDT18	NM_024815	ENST00000309188	A	CUGGGGA	gcctcTCCCCAGg	0	7mer-m8	-	0	hsa-miR-4700-5p	+	+	+	-0.098	NA	161	-36.9	no	no	no	U-type	35.6275678599759	9.81342785429754e-198	-
rs1005900	creating	rs7490	0.467	2727	A	G	G	A	35.4805343171434	3170451	ILMN_1787885	NUDT18		ENST00000522405	A	GGGGAGC	gcctCTCCCCAgg	0	7mer-A1	-	0	hsa-miR-939-5p	+	-	-	-0.102	NA	NA	NA	no	no	no	U-type	35.6275678599759	9.81342785429754e-198	-
rs1005900	creating	rs7490	0.467	2727	A	G	G	A	35.4805343171434	3170451	ILMN_1787885	NUDT18		ENST00000521807	A	GGGGAGC	gcctCTCCCCAgg	0	7mer-A1	-	0	hsa-miR-939-5p	+	-	-	-0.102	NA	NA	NA	no	no	no	U-type	35.6275678599759	9.81342785429754e-198	-
rs1005900	creating	rs7490	0.467	2727	A	G	G	A	35.4805343171434	3170451	ILMN_1787885	NUDT18	NM_024815	ENST00000309188	A	GGGGAGC	gcctCTCCCCAgg	0	7mer-A1	-	0	hsa-miR-939-5p	+	-	-	-0.102	NA	NA	NA	no	no	no	U-type	35.6275678599759	9.81342785429754e-198	-
rs1005900	breaking	rs7490	0.467	2727	A	G	G	A	35.4805343171434	3170451	ILMN_1787885	NUDT18		ENST00000522405	G	GGGAAGG	gcctCTTCCCAgg	0	7mer-A1	-	0	hsa-miR-4747-5p	+	-	-	-0.034	NA	NA	NA	no	no	no	C-type	35.6275678599759	9.81342785429754e-198	-
rs1005900	breaking	rs7490	0.467	2727	A	G	G	A	35.4805343171434	3170451	ILMN_1787885	NUDT18		ENST00000521807	G	GGGAAGG	gcctCTTCCCAgg	0	7mer-A1	-	0	hsa-miR-4747-5p	+	-	-	-0.034	NA	NA	NA	no	no	no	C-type	35.6275678599759	9.81342785429754e-198	-
rs1005900	breaking	rs7490	0.467	2727	A	G	G	A	35.4805343171434	3170451	ILMN_1787885	NUDT18	NM_024815	ENST00000309188	G	GGGAAGG	gcctCTTCCCAgg	0	7mer-A1	-	0	hsa-miR-4747-5p	+	-	-	-0.034	NA	NA	NA	no	no	no	C-type	35.6275678599759	9.81342785429754e-198	-
rs1005900	creating	rs7490	0.467	2727	A	G	G	A	35.4805343171434	3170451	ILMN_1787885	NUDT18		ENST00000522405	A	UGGGGAG	gcctCTCCCCAgg	0	7mer-A1	-	0	hsa-miR-6763-5p	+	-	-	-0.105	NA	NA	NA	no	no	no	U-type	35.6275678599759	9.81342785429754e-198	-
rs1005900	creating	rs7490	0.467	2727	A	G	G	A	35.4805343171434	3170451	ILMN_1787885	NUDT18		ENST00000521807	A	UGGGGAG	gcctCTCCCCAgg	0	7mer-A1	-	0	hsa-miR-6763-5p	+	-	-	-0.105	NA	NA	NA	no	no	no	U-type	35.6275678599759	9.81342785429754e-198	-
rs1005900	creating	rs7490	0.467	2727	A	G	G	A	35.4805343171434	3170451	ILMN_1787885	NUDT18	NM_024815	ENST00000309188	A	UGGGGAG	gcctCTCCCCAgg	0	7mer-A1	-	0	hsa-miR-6763-5p	+	-	-	-0.105	NA	NA	NA	no	no	no	U-type	35.6275678599759	9.81342785429754e-198	-
rs1005900	creating	rs7490	0.467	2727	A	G	G	A	35.4805343171434	3170451	ILMN_1787885	NUDT18		ENST00000522405	A	GGGAGAG	gcCTCTCCCcagg	0	7mer-m8	-	0	hsa-miR-6731-5p	+	-	-	-0.078	NA	NA	NA	no	no	no	U-type	35.6275678599759	9.81342785429754e-198	-
rs1005900	creating	rs7490	0.467	2727	A	G	G	A	35.4805343171434	3170451	ILMN_1787885	NUDT18		ENST00000521807	A	GGGAGAG	gcCTCTCCCcagg	0	7mer-m8	-	0	hsa-miR-6731-5p	+	-	-	-0.078	NA	NA	NA	no	no	no	U-type	35.6275678599759	9.81342785429754e-198	-
rs1005900	creating	rs7490	0.467	2727	A	G	G	A	35.4805343171434	3170451	ILMN_1787885	NUDT18	NM_024815	ENST00000309188	A	GGGAGAG	gcCTCTCCCcagg	0	7mer-m8	-	0	hsa-miR-6731-5p	+	-	-	-0.078	NA	NA	NA	no	no	no	U-type	35.6275678599759	9.81342785429754e-198	-
rs1005900	breaking	rs7490	0.467	2727	A	G	G	A	35.4805343171434	3170451	ILMN_1787885	NUDT18		ENST00000522405	G	GGGAAGG	gcctCTTCCCAgg	0	7mer-A1	-	0	hsa-miR-5196-5p	+	-	-	-0.034	NA	NA	NA	no	no	yes	C-type	35.6275678599759	9.81342785429754e-198	-
rs1005900	breaking	rs7490	0.467	2727	A	G	G	A	35.4805343171434	3170451	ILMN_1787885	NUDT18		ENST00000521807	G	GGGAAGG	gcctCTTCCCAgg	0	7mer-A1	-	0	hsa-miR-5196-5p	+	-	-	-0.034	NA	NA	NA	no	no	yes	C-type	35.6275678599759	9.81342785429754e-198	-
rs1005900	breaking	rs7490	0.467	2727	A	G	G	A	35.4805343171434	3170451	ILMN_1787885	NUDT18	NM_024815	ENST00000309188	G	GGGAAGG	gcctCTTCCCAgg	0	7mer-A1	-	0	hsa-miR-5196-5p	+	-	-	-0.034	NA	NA	NA	no	no	yes	C-type	35.6275678599759	9.81342785429754e-198	-
rs10059928	breaking	rs10059928	0.192	0	G	C	G	C	6.38455553427888	2000162	ILMN_1701911	C5orf20	NM_130848	ENST00000503143	C	GGAGAGA	TCTCTCCAcccct	0	8mer	panTro2	1	hsa-miR-185-5p	+	+	+	-0.062	-0.0526	150	-21.94	no	no	yes	C-type	6.39481722368722	1.61220080672825e-10	-
rs10059928	breaking	rs10059928	0.192	0	G	C	G	C	6.38455553427888	2000162	ILMN_1701911	TIFAB	NM_001099221	ENST00000537858	C	GGAGAGA	TCTCTCCAcccct	0	8mer	panTro2	1	hsa-miR-185-5p	+	+	+	-0.062	-0.0526	150	-21.94	no	no	yes	C-type	6.39481722368722	1.61220080672825e-10	-
rs10059928	creating	rs10059928	0.192	0	G	C	G	C	6.38455553427888	2000162	ILMN_1701911	C5orf20	NM_130848	ENST00000503143	G	GGGGUCG	tctctCGACCCCt	0	7mer-m8	rheMac2	1	hsa-miR-7704	+	-	-	-0.147	NA	NA	NA	no	no	no	U-type	6.39481722368722	1.61220080672825e-10	-
rs10059928	creating	rs10059928	0.192	0	G	C	G	C	6.38455553427888	2000162	ILMN_1701911	TIFAB	NM_001099221	ENST00000537858	G	GGGGUCG	tctctCGACCCCt	0	7mer-m8	rheMac2	1	hsa-miR-7704	+	-	-	-0.147	NA	NA	NA	no	no	no	U-type	6.39481722368722	1.61220080672825e-10	-
rs10059928	breaking	rs10059928	0.192	0	G	C	G	C	6.38455553427888	2000162	ILMN_1701911	C5orf20	NM_130848	ENST00000503143	C	GGGUGGA	tctcTCCACCCct	0	7mer-m8	eriEur1,rheMac2,panTro2,canFam2,felCat3	5	hsa-miR-363-5p	+	+	-	-0.051	-0.0244	140	-13.12	no	no	yes	C-type	6.39481722368722	1.61220080672825e-10	-
rs10059928	breaking	rs10059928	0.192	0	G	C	G	C	6.38455553427888	2000162	ILMN_1701911	TIFAB	NM_001099221	ENST00000537858	C	GGGUGGA	tctcTCCACCCct	0	7mer-m8	eriEur1,rheMac2,panTro2,canFam2,felCat3	5	hsa-miR-363-5p	+	+	-	-0.051	-0.0244	140	-13.12	no	no	yes	C-type	6.39481722368722	1.61220080672825e-10	-
rs10059928	breaking	rs10059928	0.192	0	G	C	G	C	6.38455553427888	2000162	ILMN_1701911	C5orf20	NM_130848	ENST00000503143	C	GGUGGAG	tctCTCCACCcct	0	7mer-m8	rheMac2	1	hsa-miR-6880-5p	+	-	-	-0.123	NA	NA	NA	no	no	no	C-type	6.39481722368722	1.61220080672825e-10	-
rs10059928	breaking	rs10059928	0.192	0	G	C	G	C	6.38455553427888	2000162	ILMN_1701911	TIFAB	NM_001099221	ENST00000537858	C	GGUGGAG	tctCTCCACCcct	0	7mer-m8	rheMac2	1	hsa-miR-6880-5p	+	-	-	-0.123	NA	NA	NA	no	no	no	C-type	6.39481722368722	1.61220080672825e-10	-
rs10059928	breaking	rs10059928	0.192	0	G	C	G	C	6.38455553427888	2000162	ILMN_1701911	C5orf20	NM_130848	ENST00000503143	C	GGAGAGA	TCTCTCCAcccct	0	8mer	panTro2	1	hsa-miR-4644	+	+	+	-0.062	NA	156	-25.37	no	no	no	C-type	6.39481722368722	1.61220080672825e-10	-
rs10059928	breaking	rs10059928	0.192	0	G	C	G	C	6.38455553427888	2000162	ILMN_1701911	TIFAB	NM_001099221	ENST00000537858	C	GGAGAGA	TCTCTCCAcccct	0	8mer	panTro2	1	hsa-miR-4644	+	+	+	-0.062	NA	156	-25.37	no	no	no	C-type	6.39481722368722	1.61220080672825e-10	-
rs10059928	breaking	rs10059928	0.192	0	G	C	G	C	6.38455553427888	2000162	ILMN_1701911	C5orf20	NM_130848	ENST00000503143	C	GGAGAGA	TCTCTCCAcccct	0	8mer	panTro2	1	hsa-miR-4306	+	+	+	-0.062	-0.0526	150	-20.8	no	no	no	C-type	6.39481722368722	1.61220080672825e-10	-
rs10059928	breaking	rs10059928	0.192	0	G	C	G	C	6.38455553427888	2000162	ILMN_1701911	TIFAB	NM_001099221	ENST00000537858	C	GGAGAGA	TCTCTCCAcccct	0	8mer	panTro2	1	hsa-miR-4306	+	+	+	-0.062	-0.0526	150	-20.8	no	no	no	C-type	6.39481722368722	1.61220080672825e-10	-
rs10059928	creating	rs10059928	0.192	0	G	C	G	C	6.38455553427888	2000162	ILMN_1701911	C5orf20	NM_130848	ENST00000503143	G	NA	NA	NA	NA	NA	NA	hsa-miR-4419a	-	-	+	NA	NA	NA	NA	no	no	no	U-type	6.39481722368722	1.61220080672825e-10	-
rs10059928	creating	rs10059928	0.192	0	G	C	G	C	6.38455553427888	2000162	ILMN_1701911	TIFAB	NM_001099221	ENST00000537858	G	NA	NA	NA	NA	NA	NA	hsa-miR-4419a	-	-	+	NA	NA	NA	NA	no	no	no	U-type	6.39481722368722	1.61220080672825e-10	-
rs10059928	breaking	rs10059928	0.192	0	G	C	G	C	6.38455553427888	2000162	ILMN_1701911	C5orf20	NM_130848	ENST00000503143	C	GGGGUGG	tctctCCACCCCt	0	7mer-m8	eriEur1,rheMac2,panTro2,canFam2,felCat3	5	hsa-miR-4651	+	+	+	-0.145	NA	156	-29.24	no	no	no	C-type	6.39481722368722	1.61220080672825e-10	-
rs10059928	breaking	rs10059928	0.192	0	G	C	G	C	6.38455553427888	2000162	ILMN_1701911	TIFAB	NM_001099221	ENST00000537858	C	GGGGUGG	tctctCCACCCCt	0	7mer-m8	eriEur1,rheMac2,panTro2,canFam2,felCat3	5	hsa-miR-4651	+	+	+	-0.145	NA	156	-29.24	no	no	no	C-type	6.39481722368722	1.61220080672825e-10	-
rs10059928	breaking	rs10059928	0.192	0	G	C	G	C	6.38455553427888	2000162	ILMN_1701911	C5orf20	NM_130848	ENST00000503143	C	GGGUGGA	tctcTCCACCCct	0	7mer-m8	eriEur1,rheMac2,panTro2,canFam2,felCat3	5	hsa-miR-6745	+	-	-	-0.089	NA	NA	NA	no	no	no	C-type	6.39481722368722	1.61220080672825e-10	-
rs10059928	breaking	rs10059928	0.192	0	G	C	G	C	6.38455553427888	2000162	ILMN_1701911	TIFAB	NM_001099221	ENST00000537858	C	GGGUGGA	tctcTCCACCCct	0	7mer-m8	eriEur1,rheMac2,panTro2,canFam2,felCat3	5	hsa-miR-6745	+	-	-	-0.089	NA	NA	NA	no	no	no	C-type	6.39481722368722	1.61220080672825e-10	-
rs10059928	breaking	rs10059928	0.192	0	G	C	G	C	6.38455553427888	2000162	ILMN_1701911	C5orf20	NM_130848	ENST00000503143	C	AGGGGUG	tctctcCACCCCT	0	7mer-m8	eriEur1,rheMac2,panTro2,canFam2,felCat3	5	hsa-miR-6782-5p	+	-	-	-0.05	NA	NA	NA	no	no	no	C-type	6.39481722368722	1.61220080672825e-10	-
rs10059928	breaking	rs10059928	0.192	0	G	C	G	C	6.38455553427888	2000162	ILMN_1701911	TIFAB	NM_001099221	ENST00000537858	C	AGGGGUG	tctctcCACCCCT	0	7mer-m8	eriEur1,rheMac2,panTro2,canFam2,felCat3	5	hsa-miR-6782-5p	+	-	-	-0.05	NA	NA	NA	no	no	no	C-type	6.39481722368722	1.61220080672825e-10	-
rs10059928	breaking	rs10059928	0.192	0	G	C	G	C	6.38455553427888	2000162	ILMN_1701911	C5orf20	NM_130848	ENST00000503143	C	GGAGAGU	tCTCTCCAcccct	0	7mer-A1	panTro2	1	hsa-miR-5192	+	-	-	-0.007	NA	NA	NA	no	no	no	C-type	6.39481722368722	1.61220080672825e-10	-
rs10059928	breaking	rs10059928	0.192	0	G	C	G	C	6.38455553427888	2000162	ILMN_1701911	TIFAB	NM_001099221	ENST00000537858	C	GGAGAGU	tCTCTCCAcccct	0	7mer-A1	panTro2	1	hsa-miR-5192	+	-	-	-0.007	NA	NA	NA	no	no	no	C-type	6.39481722368722	1.61220080672825e-10	-
rs10059928	breaking	rs10059928	0.192	0	G	C	G	C	6.38455553427888	2000162	ILMN_1701911	C5orf20	NM_130848	ENST00000503143	C	GGGGUGG	tctctCCACCCCt	0	7mer-m8	eriEur1,rheMac2,panTro2,canFam2,felCat3	5	hsa-miR-608	+	+	+	-0.136	-0.059	151	-27.84	no	no	no	C-type	6.39481722368722	1.61220080672825e-10	-
rs10059928	breaking	rs10059928	0.192	0	G	C	G	C	6.38455553427888	2000162	ILMN_1701911	TIFAB	NM_001099221	ENST00000537858	C	GGGGUGG	tctctCCACCCCt	0	7mer-m8	eriEur1,rheMac2,panTro2,canFam2,felCat3	5	hsa-miR-608	+	+	+	-0.136	-0.059	151	-27.84	no	no	no	C-type	6.39481722368722	1.61220080672825e-10	-
rs10059928	breaking	rs874157	0.192	1242	G	C	C	A	6.40507891309556	2000162	ILMN_1701911	C5orf20	NM_130848	ENST00000503143	C	GGAGAGA	TCTCTCCAcccct	0	8mer	panTro2	1	hsa-miR-185-5p	+	+	+	-0.062	-0.0526	150	-21.94	no	no	yes	C-type	6.39481722368722	1.61220080672825e-10	-
rs10059928	breaking	rs874157	0.192	1242	G	C	C	A	6.40507891309556	2000162	ILMN_1701911	TIFAB	NM_001099221	ENST00000537858	C	GGAGAGA	TCTCTCCAcccct	0	8mer	panTro2	1	hsa-miR-185-5p	+	+	+	-0.062	-0.0526	150	-21.94	no	no	yes	C-type	6.39481722368722	1.61220080672825e-10	-
rs10059928	creating	rs874157	0.192	1242	G	C	C	A	6.40507891309556	2000162	ILMN_1701911	C5orf20	NM_130848	ENST00000503143	G	GGGGUCG	tctctCGACCCCt	0	7mer-m8	rheMac2	1	hsa-miR-7704	+	-	-	-0.147	NA	NA	NA	no	no	no	U-type	6.39481722368722	1.61220080672825e-10	-
rs10059928	creating	rs874157	0.192	1242	G	C	C	A	6.40507891309556	2000162	ILMN_1701911	TIFAB	NM_001099221	ENST00000537858	G	GGGGUCG	tctctCGACCCCt	0	7mer-m8	rheMac2	1	hsa-miR-7704	+	-	-	-0.147	NA	NA	NA	no	no	no	U-type	6.39481722368722	1.61220080672825e-10	-
rs10059928	breaking	rs874157	0.192	1242	G	C	C	A	6.40507891309556	2000162	ILMN_1701911	C5orf20	NM_130848	ENST00000503143	C	GGUGGAG	tctCTCCACCcct	0	7mer-m8	rheMac2	1	hsa-miR-6880-5p	+	-	-	-0.123	NA	NA	NA	no	no	no	C-type	6.39481722368722	1.61220080672825e-10	-
rs10059928	breaking	rs874157	0.192	1242	G	C	C	A	6.40507891309556	2000162	ILMN_1701911	TIFAB	NM_001099221	ENST00000537858	C	GGUGGAG	tctCTCCACCcct	0	7mer-m8	rheMac2	1	hsa-miR-6880-5p	+	-	-	-0.123	NA	NA	NA	no	no	no	C-type	6.39481722368722	1.61220080672825e-10	-
rs10059928	breaking	rs874157	0.192	1242	G	C	C	A	6.40507891309556	2000162	ILMN_1701911	C5orf20	NM_130848	ENST00000503143	C	GGGUGGA	tctcTCCACCCct	0	7mer-m8	eriEur1,rheMac2,panTro2,canFam2,felCat3	5	hsa-miR-363-5p	+	+	-	-0.051	-0.0244	140	-13.12	no	no	yes	C-type	6.39481722368722	1.61220080672825e-10	-
rs10059928	breaking	rs874157	0.192	1242	G	C	C	A	6.40507891309556	2000162	ILMN_1701911	TIFAB	NM_001099221	ENST00000537858	C	GGGUGGA	tctcTCCACCCct	0	7mer-m8	eriEur1,rheMac2,panTro2,canFam2,felCat3	5	hsa-miR-363-5p	+	+	-	-0.051	-0.0244	140	-13.12	no	no	yes	C-type	6.39481722368722	1.61220080672825e-10	-
rs10059928	breaking	rs874157	0.192	1242	G	C	C	A	6.40507891309556	2000162	ILMN_1701911	C5orf20	NM_130848	ENST00000503143	C	GGAGAGA	TCTCTCCAcccct	0	8mer	panTro2	1	hsa-miR-4306	+	+	+	-0.062	-0.0526	150	-20.8	no	no	no	C-type	6.39481722368722	1.61220080672825e-10	-
rs10059928	breaking	rs874157	0.192	1242	G	C	C	A	6.40507891309556	2000162	ILMN_1701911	TIFAB	NM_001099221	ENST00000537858	C	GGAGAGA	TCTCTCCAcccct	0	8mer	panTro2	1	hsa-miR-4306	+	+	+	-0.062	-0.0526	150	-20.8	no	no	no	C-type	6.39481722368722	1.61220080672825e-10	-
rs10059928	creating	rs874157	0.192	1242	G	C	C	A	6.40507891309556	2000162	ILMN_1701911	C5orf20	NM_130848	ENST00000503143	G	NA	NA	NA	NA	NA	NA	hsa-miR-4419a	-	-	+	NA	NA	NA	NA	no	no	no	U-type	6.39481722368722	1.61220080672825e-10	-
rs10059928	creating	rs874157	0.192	1242	G	C	C	A	6.40507891309556	2000162	ILMN_1701911	TIFAB	NM_001099221	ENST00000537858	G	NA	NA	NA	NA	NA	NA	hsa-miR-4419a	-	-	+	NA	NA	NA	NA	no	no	no	U-type	6.39481722368722	1.61220080672825e-10	-
rs10059928	breaking	rs874157	0.192	1242	G	C	C	A	6.40507891309556	2000162	ILMN_1701911	C5orf20	NM_130848	ENST00000503143	C	GGAGAGA	TCTCTCCAcccct	0	8mer	panTro2	1	hsa-miR-4644	+	+	+	-0.062	NA	156	-25.37	no	no	no	C-type	6.39481722368722	1.61220080672825e-10	-
rs10059928	breaking	rs874157	0.192	1242	G	C	C	A	6.40507891309556	2000162	ILMN_1701911	TIFAB	NM_001099221	ENST00000537858	C	GGAGAGA	TCTCTCCAcccct	0	8mer	panTro2	1	hsa-miR-4644	+	+	+	-0.062	NA	156	-25.37	no	no	no	C-type	6.39481722368722	1.61220080672825e-10	-
rs10059928	breaking	rs874157	0.192	1242	G	C	C	A	6.40507891309556	2000162	ILMN_1701911	C5orf20	NM_130848	ENST00000503143	C	GGGGUGG	tctctCCACCCCt	0	7mer-m8	eriEur1,rheMac2,panTro2,canFam2,felCat3	5	hsa-miR-4651	+	+	+	-0.145	NA	156	-29.24	no	no	no	C-type	6.39481722368722	1.61220080672825e-10	-
rs10059928	breaking	rs874157	0.192	1242	G	C	C	A	6.40507891309556	2000162	ILMN_1701911	TIFAB	NM_001099221	ENST00000537858	C	GGGGUGG	tctctCCACCCCt	0	7mer-m8	eriEur1,rheMac2,panTro2,canFam2,felCat3	5	hsa-miR-4651	+	+	+	-0.145	NA	156	-29.24	no	no	no	C-type	6.39481722368722	1.61220080672825e-10	-
rs10059928	breaking	rs874157	0.192	1242	G	C	C	A	6.40507891309556	2000162	ILMN_1701911	C5orf20	NM_130848	ENST00000503143	C	AGGGGUG	tctctcCACCCCT	0	7mer-m8	eriEur1,rheMac2,panTro2,canFam2,felCat3	5	hsa-miR-6782-5p	+	-	-	-0.05	NA	NA	NA	no	no	no	C-type	6.39481722368722	1.61220080672825e-10	-
rs10059928	breaking	rs874157	0.192	1242	G	C	C	A	6.40507891309556	2000162	ILMN_1701911	TIFAB	NM_001099221	ENST00000537858	C	AGGGGUG	tctctcCACCCCT	0	7mer-m8	eriEur1,rheMac2,panTro2,canFam2,felCat3	5	hsa-miR-6782-5p	+	-	-	-0.05	NA	NA	NA	no	no	no	C-type	6.39481722368722	1.61220080672825e-10	-
rs10059928	breaking	rs874157	0.192	1242	G	C	C	A	6.40507891309556	2000162	ILMN_1701911	C5orf20	NM_130848	ENST00000503143	C	GGGUGGA	tctcTCCACCCct	0	7mer-m8	eriEur1,rheMac2,panTro2,canFam2,felCat3	5	hsa-miR-6745	+	-	-	-0.089	NA	NA	NA	no	no	no	C-type	6.39481722368722	1.61220080672825e-10	-
rs10059928	breaking	rs874157	0.192	1242	G	C	C	A	6.40507891309556	2000162	ILMN_1701911	TIFAB	NM_001099221	ENST00000537858	C	GGGUGGA	tctcTCCACCCct	0	7mer-m8	eriEur1,rheMac2,panTro2,canFam2,felCat3	5	hsa-miR-6745	+	-	-	-0.089	NA	NA	NA	no	no	no	C-type	6.39481722368722	1.61220080672825e-10	-
rs10059928	breaking	rs874157	0.192	1242	G	C	C	A	6.40507891309556	2000162	ILMN_1701911	C5orf20	NM_130848	ENST00000503143	C	GGAGAGU	tCTCTCCAcccct	0	7mer-A1	panTro2	1	hsa-miR-5192	+	-	-	-0.007	NA	NA	NA	no	no	no	C-type	6.39481722368722	1.61220080672825e-10	-
rs10059928	breaking	rs874157	0.192	1242	G	C	C	A	6.40507891309556	2000162	ILMN_1701911	TIFAB	NM_001099221	ENST00000537858	C	GGAGAGU	tCTCTCCAcccct	0	7mer-A1	panTro2	1	hsa-miR-5192	+	-	-	-0.007	NA	NA	NA	no	no	no	C-type	6.39481722368722	1.61220080672825e-10	-
rs10059928	breaking	rs874157	0.192	1242	G	C	C	A	6.40507891309556	2000162	ILMN_1701911	C5orf20	NM_130848	ENST00000503143	C	GGGGUGG	tctctCCACCCCt	0	7mer-m8	eriEur1,rheMac2,panTro2,canFam2,felCat3	5	hsa-miR-608	+	+	+	-0.136	-0.059	151	-27.84	no	no	no	C-type	6.39481722368722	1.61220080672825e-10	-
rs10059928	breaking	rs874157	0.192	1242	G	C	C	A	6.40507891309556	2000162	ILMN_1701911	TIFAB	NM_001099221	ENST00000537858	C	GGGGUGG	tctctCCACCCCt	0	7mer-m8	eriEur1,rheMac2,panTro2,canFam2,felCat3	5	hsa-miR-608	+	+	+	-0.136	-0.059	151	-27.84	no	no	no	C-type	6.39481722368722	1.61220080672825e-10	-
rs10061623	breaking	rs10061623	0.2	0	G	A	G	A	6.3760967255367	2000162	ILMN_1701911	C5orf20	NM_130848	ENST00000503143	A	GGAGGCA	tctcTGCCTCCtg	0	7mer-m8	rheMac2,panTro2,oryCun2,otoGar1,tupBel1	5	hsa-miR-3612	+	+	+	-0.072	NA	146	-17.86	no	no	no	C-type	6.37971458898459	1.77599044905599e-10	-
rs10061623	breaking	rs10061623	0.2	0	G	A	G	A	6.3760967255367	2000162	ILMN_1701911	TIFAB	NM_001099221	ENST00000537858	A	GGAGGCA	tctcTGCCTCCtg	0	7mer-m8	rheMac2,panTro2,oryCun2,otoGar1,tupBel1	5	hsa-miR-3612	+	+	+	-0.072	NA	146	-17.86	no	no	no	C-type	6.37971458898459	1.77599044905599e-10	-
rs10061623	breaking	rs10061623	0.2	0	G	A	G	A	6.3760967255367	2000162	ILMN_1701911	C5orf20	NM_130848	ENST00000503143	A	AGGCAGA	tcTCTGCCTcctg	0	7mer-m8	rheMac2,panTro2,oryCun2,otoGar1,tupBel1	5	hsa-miR-1910-3p	+	-	-	0.013	NA	NA	NA	no	no	yes	C-type	6.37971458898459	1.77599044905599e-10	-
rs10061623	breaking	rs10061623	0.2	0	G	A	G	A	6.3760967255367	2000162	ILMN_1701911	TIFAB	NM_001099221	ENST00000537858	A	AGGCAGA	tcTCTGCCTcctg	0	7mer-m8	rheMac2,panTro2,oryCun2,otoGar1,tupBel1	5	hsa-miR-1910-3p	+	-	-	0.013	NA	NA	NA	no	no	yes	C-type	6.37971458898459	1.77599044905599e-10	-
rs10061623	breaking	rs10061623	0.2	0	G	A	G	A	6.3760967255367	2000162	ILMN_1701911	C5orf20	NM_130848	ENST00000503143	A	GAGGCAG	tctCTGCCTCctg	0	7mer-m8	rheMac2,panTro2,oryCun2,otoGar1,tupBel1	5	hsa-miR-1827	+	+	+	-0.063	-0.0705	147	-15.76	no	no	no	C-type	6.37971458898459	1.77599044905599e-10	-
rs10061623	breaking	rs10061623	0.2	0	G	A	G	A	6.3760967255367	2000162	ILMN_1701911	TIFAB	NM_001099221	ENST00000537858	A	GAGGCAG	tctCTGCCTCctg	0	7mer-m8	rheMac2,panTro2,oryCun2,otoGar1,tupBel1	5	hsa-miR-1827	+	+	+	-0.063	-0.0705	147	-15.76	no	no	no	C-type	6.37971458898459	1.77599044905599e-10	-
rs10061623	breaking	rs10061623	0.2	0	G	A	G	A	6.3760967255367	2000162	ILMN_1701911	C5orf20	NM_130848	ENST00000503143	A	CAGGAGG	tctctgCCTCCTG	0	7mer-m8	rheMac2,panTro2,oryCun2,otoGar1,tupBel1	5	hsa-miR-4459	+	+	+	-0.031	NA	162	-26.4	no	no	no	C-type	6.37971458898459	1.77599044905599e-10	-
rs10061623	breaking	rs10061623	0.2	0	G	A	G	A	6.3760967255367	2000162	ILMN_1701911	TIFAB	NM_001099221	ENST00000537858	A	CAGGAGG	tctctgCCTCCTG	0	7mer-m8	rheMac2,panTro2,oryCun2,otoGar1,tupBel1	5	hsa-miR-4459	+	+	+	-0.031	NA	162	-26.4	no	no	no	C-type	6.37971458898459	1.77599044905599e-10	-
rs10061623	creating	rs10061623	0.2	0	G	A	G	A	6.3760967255367	2000162	ILMN_1701911	C5orf20	NM_130848	ENST00000503143	G	GAGACAG	tctCTGTCTCctg	0	7mer-m8	rheMac2,panTro2,oryCun2,otoGar1,tupBel1	5	hsa-miR-4524a-3p	+	+	-	-0.019	NA	152	-14.79	no	no	yes	U-type	6.37971458898459	1.77599044905599e-10	-
rs10061623	creating	rs10061623	0.2	0	G	A	G	A	6.3760967255367	2000162	ILMN_1701911	TIFAB	NM_001099221	ENST00000537858	G	GAGACAG	tctCTGTCTCctg	0	7mer-m8	rheMac2,panTro2,oryCun2,otoGar1,tupBel1	5	hsa-miR-4524a-3p	+	+	-	-0.019	NA	152	-14.79	no	no	yes	U-type	6.37971458898459	1.77599044905599e-10	-
rs10061623	breaking	rs10061623	0.2	0	G	A	G	A	6.3760967255367	2000162	ILMN_1701911	C5orf20	NM_130848	ENST00000503143	A	GGAGGCA	tctcTGCCTCCtg	0	7mer-m8	rheMac2,panTro2,oryCun2,otoGar1,tupBel1	5	hsa-miR-650	+	+	+	-0.063	-0.0625	152	-21.73	no	no	no	C-type	6.37971458898459	1.77599044905599e-10	-
rs10061623	breaking	rs10061623	0.2	0	G	A	G	A	6.3760967255367	2000162	ILMN_1701911	TIFAB	NM_001099221	ENST00000537858	A	GGAGGCA	tctcTGCCTCCtg	0	7mer-m8	rheMac2,panTro2,oryCun2,otoGar1,tupBel1	5	hsa-miR-650	+	+	+	-0.063	-0.0625	152	-21.73	no	no	no	C-type	6.37971458898459	1.77599044905599e-10	-
rs10061623	breaking	rs10061623	0.2	0	G	A	G	A	6.3760967255367	2000162	ILMN_1701911	C5orf20	NM_130848	ENST00000503143	A	AGGAGGC	tctctGCCTCCTg	0	7mer-m8	rheMac2,panTro2,oryCun2,otoGar1,tupBel1	5	hsa-miR-4695-5p	+	+	+	-0.068	NA	158	-29.84	no	no	no	C-type	6.37971458898459	1.77599044905599e-10	-
rs10061623	breaking	rs10061623	0.2	0	G	A	G	A	6.3760967255367	2000162	ILMN_1701911	TIFAB	NM_001099221	ENST00000537858	A	AGGAGGC	tctctGCCTCCTg	0	7mer-m8	rheMac2,panTro2,oryCun2,otoGar1,tupBel1	5	hsa-miR-4695-5p	+	+	+	-0.068	NA	158	-29.84	no	no	no	C-type	6.37971458898459	1.77599044905599e-10	-
rs10061623	creating	rs10061623	0.2	0	G	A	G	A	6.3760967255367	2000162	ILMN_1701911	C5orf20	NM_130848	ENST00000503143	G	CAGGAGA	tctctgTCTCCTG	0	7mer-m8	rheMac2,panTro2,oryCun2,mm9,rn4,otoGar1,tupBel1	7	hsa-miR-4768-3p	+	+	+	-0.049	NA	159	-20.32	no	no	no	U-type	6.37971458898459	1.77599044905599e-10	-
rs10061623	creating	rs10061623	0.2	0	G	A	G	A	6.3760967255367	2000162	ILMN_1701911	TIFAB	NM_001099221	ENST00000537858	G	CAGGAGA	tctctgTCTCCTG	0	7mer-m8	rheMac2,panTro2,oryCun2,mm9,rn4,otoGar1,tupBel1	7	hsa-miR-4768-3p	+	+	+	-0.049	NA	159	-20.32	no	no	no	U-type	6.37971458898459	1.77599044905599e-10	-
rs10061623	breaking	rs10061623	0.2	0	G	A	G	A	6.3760967255367	2000162	ILMN_1701911	C5orf20	NM_130848	ENST00000503143	A	AGGCAGA	tcTCTGCCTcctg	0	7mer-m8	rheMac2,panTro2,oryCun2,otoGar1,tupBel1	5	hsa-miR-6511a-5p	+	-	-	0.013	NA	NA	NA	no	no	yes	C-type	6.37971458898459	1.77599044905599e-10	-
rs10061623	breaking	rs10061623	0.2	0	G	A	G	A	6.3760967255367	2000162	ILMN_1701911	TIFAB	NM_001099221	ENST00000537858	A	AGGCAGA	tcTCTGCCTcctg	0	7mer-m8	rheMac2,panTro2,oryCun2,otoGar1,tupBel1	5	hsa-miR-6511a-5p	+	-	-	0.013	NA	NA	NA	no	no	yes	C-type	6.37971458898459	1.77599044905599e-10	-
rs10061623	breaking	rs17168353	0.2	172	G	A	A	G	6.38333245243249	2000162	ILMN_1701911	C5orf20	NM_130848	ENST00000503143	A	CAGGAGG	tctctgCCTCCTG	0	7mer-m8	rheMac2,panTro2,oryCun2,otoGar1,tupBel1	5	hsa-miR-4459	+	+	+	-0.031	NA	162	-26.4	no	no	no	C-type	6.37971458898459	1.77599044905599e-10	-
rs10061623	breaking	rs17168353	0.2	172	G	A	A	G	6.38333245243249	2000162	ILMN_1701911	TIFAB	NM_001099221	ENST00000537858	A	CAGGAGG	tctctgCCTCCTG	0	7mer-m8	rheMac2,panTro2,oryCun2,otoGar1,tupBel1	5	hsa-miR-4459	+	+	+	-0.031	NA	162	-26.4	no	no	no	C-type	6.37971458898459	1.77599044905599e-10	-
rs10061623	breaking	rs17168353	0.2	172	G	A	A	G	6.38333245243249	2000162	ILMN_1701911	C5orf20	NM_130848	ENST00000503143	A	AGGCAGA	tcTCTGCCTcctg	0	7mer-m8	rheMac2,panTro2,oryCun2,otoGar1,tupBel1	5	hsa-miR-1910-3p	+	-	-	0.013	NA	NA	NA	no	no	yes	C-type	6.37971458898459	1.77599044905599e-10	-
rs10061623	breaking	rs17168353	0.2	172	G	A	A	G	6.38333245243249	2000162	ILMN_1701911	TIFAB	NM_001099221	ENST00000537858	A	AGGCAGA	tcTCTGCCTcctg	0	7mer-m8	rheMac2,panTro2,oryCun2,otoGar1,tupBel1	5	hsa-miR-1910-3p	+	-	-	0.013	NA	NA	NA	no	no	yes	C-type	6.37971458898459	1.77599044905599e-10	-
rs10061623	breaking	rs17168353	0.2	172	G	A	A	G	6.38333245243249	2000162	ILMN_1701911	C5orf20	NM_130848	ENST00000503143	A	GGAGGCA	tctcTGCCTCCtg	0	7mer-m8	rheMac2,panTro2,oryCun2,otoGar1,tupBel1	5	hsa-miR-3612	+	+	+	-0.072	NA	146	-17.86	no	no	no	C-type	6.37971458898459	1.77599044905599e-10	-
rs10061623	breaking	rs17168353	0.2	172	G	A	A	G	6.38333245243249	2000162	ILMN_1701911	TIFAB	NM_001099221	ENST00000537858	A	GGAGGCA	tctcTGCCTCCtg	0	7mer-m8	rheMac2,panTro2,oryCun2,otoGar1,tupBel1	5	hsa-miR-3612	+	+	+	-0.072	NA	146	-17.86	no	no	no	C-type	6.37971458898459	1.77599044905599e-10	-
rs10061623	breaking	rs17168353	0.2	172	G	A	A	G	6.38333245243249	2000162	ILMN_1701911	C5orf20	NM_130848	ENST00000503143	A	GAGGCAG	tctCTGCCTCctg	0	7mer-m8	rheMac2,panTro2,oryCun2,otoGar1,tupBel1	5	hsa-miR-1827	+	+	+	-0.063	-0.0705	147	-15.76	no	no	no	C-type	6.37971458898459	1.77599044905599e-10	-
rs10061623	breaking	rs17168353	0.2	172	G	A	A	G	6.38333245243249	2000162	ILMN_1701911	TIFAB	NM_001099221	ENST00000537858	A	GAGGCAG	tctCTGCCTCctg	0	7mer-m8	rheMac2,panTro2,oryCun2,otoGar1,tupBel1	5	hsa-miR-1827	+	+	+	-0.063	-0.0705	147	-15.76	no	no	no	C-type	6.37971458898459	1.77599044905599e-10	-
rs10061623	creating	rs17168353	0.2	172	G	A	A	G	6.38333245243249	2000162	ILMN_1701911	C5orf20	NM_130848	ENST00000503143	G	GAGACAG	tctCTGTCTCctg	0	7mer-m8	rheMac2,panTro2,oryCun2,otoGar1,tupBel1	5	hsa-miR-4524a-3p	+	+	-	-0.019	NA	152	-14.79	no	no	yes	U-type	6.37971458898459	1.77599044905599e-10	-
rs10061623	creating	rs17168353	0.2	172	G	A	A	G	6.38333245243249	2000162	ILMN_1701911	TIFAB	NM_001099221	ENST00000537858	G	GAGACAG	tctCTGTCTCctg	0	7mer-m8	rheMac2,panTro2,oryCun2,otoGar1,tupBel1	5	hsa-miR-4524a-3p	+	+	-	-0.019	NA	152	-14.79	no	no	yes	U-type	6.37971458898459	1.77599044905599e-10	-
rs10061623	breaking	rs17168353	0.2	172	G	A	A	G	6.38333245243249	2000162	ILMN_1701911	C5orf20	NM_130848	ENST00000503143	A	AGGAGGC	tctctGCCTCCTg	0	7mer-m8	rheMac2,panTro2,oryCun2,otoGar1,tupBel1	5	hsa-miR-4695-5p	+	+	+	-0.068	NA	158	-29.84	no	no	no	C-type	6.37971458898459	1.77599044905599e-10	-
rs10061623	breaking	rs17168353	0.2	172	G	A	A	G	6.38333245243249	2000162	ILMN_1701911	TIFAB	NM_001099221	ENST00000537858	A	AGGAGGC	tctctGCCTCCTg	0	7mer-m8	rheMac2,panTro2,oryCun2,otoGar1,tupBel1	5	hsa-miR-4695-5p	+	+	+	-0.068	NA	158	-29.84	no	no	no	C-type	6.37971458898459	1.77599044905599e-10	-
rs10061623	breaking	rs17168353	0.2	172	G	A	A	G	6.38333245243249	2000162	ILMN_1701911	C5orf20	NM_130848	ENST00000503143	A	GGAGGCA	tctcTGCCTCCtg	0	7mer-m8	rheMac2,panTro2,oryCun2,otoGar1,tupBel1	5	hsa-miR-650	+	+	+	-0.063	-0.0625	152	-21.73	no	no	no	C-type	6.37971458898459	1.77599044905599e-10	-
rs10061623	breaking	rs17168353	0.2	172	G	A	A	G	6.38333245243249	2000162	ILMN_1701911	TIFAB	NM_001099221	ENST00000537858	A	GGAGGCA	tctcTGCCTCCtg	0	7mer-m8	rheMac2,panTro2,oryCun2,otoGar1,tupBel1	5	hsa-miR-650	+	+	+	-0.063	-0.0625	152	-21.73	no	no	no	C-type	6.37971458898459	1.77599044905599e-10	-
rs10061623	creating	rs17168353	0.2	172	G	A	A	G	6.38333245243249	2000162	ILMN_1701911	C5orf20	NM_130848	ENST00000503143	G	CAGGAGA	tctctgTCTCCTG	0	7mer-m8	rheMac2,panTro2,oryCun2,mm9,rn4,otoGar1,tupBel1	7	hsa-miR-4768-3p	+	+	+	-0.049	NA	159	-20.32	no	no	no	U-type	6.37971458898459	1.77599044905599e-10	-
rs10061623	creating	rs17168353	0.2	172	G	A	A	G	6.38333245243249	2000162	ILMN_1701911	TIFAB	NM_001099221	ENST00000537858	G	CAGGAGA	tctctgTCTCCTG	0	7mer-m8	rheMac2,panTro2,oryCun2,mm9,rn4,otoGar1,tupBel1	7	hsa-miR-4768-3p	+	+	+	-0.049	NA	159	-20.32	no	no	no	U-type	6.37971458898459	1.77599044905599e-10	-
rs10061623	breaking	rs17168353	0.2	172	G	A	A	G	6.38333245243249	2000162	ILMN_1701911	C5orf20	NM_130848	ENST00000503143	A	AGGCAGA	tcTCTGCCTcctg	0	7mer-m8	rheMac2,panTro2,oryCun2,otoGar1,tupBel1	5	hsa-miR-6511a-5p	+	-	-	0.013	NA	NA	NA	no	no	yes	C-type	6.37971458898459	1.77599044905599e-10	-
rs10061623	breaking	rs17168353	0.2	172	G	A	A	G	6.38333245243249	2000162	ILMN_1701911	TIFAB	NM_001099221	ENST00000537858	A	AGGCAGA	tcTCTGCCTcctg	0	7mer-m8	rheMac2,panTro2,oryCun2,otoGar1,tupBel1	5	hsa-miR-6511a-5p	+	-	-	0.013	NA	NA	NA	no	no	yes	C-type	6.37971458898459	1.77599044905599e-10	-
rs1006896	breaking	rs1006896	0.142	0	A	C	A	C	-15.0376725517685	3370687	ILMN_1752631	CGGBP1	NM_001195308	ENST00000309534	C	CUCUAAA	cctaggTTTAGAG	0	7mer-m8	dasNov2,echTel1,rheMac2,panTro2,canFam2,loxAfr3,equCab2,bosTau4,oryCun2,otoGar1,tupBel1	11	hsa-miR-520f-5p	+	-	-	-0.061	NA	NA	NA	yes	no	no	U-type	-15.8677802906083	3.2089337474932e-52	-
rs1006896	breaking	rs1006896	0.142	0	A	C	A	C	-15.0376725517685	3370687	ILMN_1752631	CGGBP1	NM_003663	ENST00000309534	C	CUCUAAA	cctaggTTTAGAG	0	7mer-m8	dasNov2,echTel1,rheMac2,panTro2,canFam2,loxAfr3,equCab2,bosTau4,oryCun2,otoGar1,tupBel1	11	hsa-miR-520f-5p	+	-	-	-0.061	NA	NA	NA	yes	no	no	U-type	-15.8677802906083	3.2089337474932e-52	-
rs1006896	breaking	rs1006896	0.142	0	A	C	A	C	-15.0376725517685	3370687	ILMN_1752631	CGGBP1	NM_001008390	ENST00000309534	C	CUCUAAA	cctaggTTTAGAG	0	7mer-m8	dasNov2,echTel1,rheMac2,panTro2,canFam2,loxAfr3,equCab2,bosTau4,oryCun2,otoGar1,tupBel1	11	hsa-miR-520f-5p	+	-	-	-0.061	NA	NA	NA	yes	no	no	U-type	-15.8677802906083	3.2089337474932e-52	-
rs1006896	breaking	rs1006896	0.142	0	A	C	A	C	-15.0376725517685	3370687	ILMN_1752631	CGGBP1		ENST00000398392	C	CUCUAAA	cctaggTTTAGAG	0	7mer-m8	dasNov2,echTel1,rheMac2,panTro2,canFam2,loxAfr3,equCab2,bosTau4,oryCun2,otoGar1,tupBel1	11	hsa-miR-520f-5p	+	-	-	-0.061	NA	NA	NA	yes	no	no	U-type	-15.8677802906083	3.2089337474932e-52	-
rs1006896	creating	rs1006896	0.142	0	A	C	A	C	-15.0376725517685	3370687	ILMN_1752631	CGGBP1	NM_001195308	ENST00000309534	A	AACCCUA	ccTAGGGTTAgag	0	8mer	dasNov2,echTel1,rheMac2,panTro2,loxAfr3,oryCun2,otoGar1,tupBel1	8	hsa-miR-652-5p	+	+	-	-0.279	NA	154	-23.12	yes	no	yes	C-type	-15.8677802906083	3.2089337474932e-52	-
rs1006896	creating	rs1006896	0.142	0	A	C	A	C	-15.0376725517685	3370687	ILMN_1752631	CGGBP1	NM_003663	ENST00000309534	A	AACCCUA	ccTAGGGTTAgag	0	8mer	dasNov2,echTel1,rheMac2,panTro2,loxAfr3,oryCun2,otoGar1,tupBel1	8	hsa-miR-652-5p	+	+	-	-0.279	NA	154	-23.12	yes	no	yes	C-type	-15.8677802906083	3.2089337474932e-52	-
rs1006896	creating	rs1006896	0.142	0	A	C	A	C	-15.0376725517685	3370687	ILMN_1752631	CGGBP1	NM_001008390	ENST00000309534	A	AACCCUA	ccTAGGGTTAgag	0	8mer	dasNov2,echTel1,rheMac2,panTro2,loxAfr3,oryCun2,otoGar1,tupBel1	8	hsa-miR-652-5p	+	+	-	-0.279	NA	154	-23.12	yes	no	yes	C-type	-15.8677802906083	3.2089337474932e-52	-
rs1006896	creating	rs1006896	0.142	0	A	C	A	C	-15.0376725517685	3370687	ILMN_1752631	CGGBP1		ENST00000398392	A	AACCCUA	ccTAGGGTTAgag	0	8mer	dasNov2,echTel1,rheMac2,panTro2,loxAfr3,oryCun2,otoGar1,tupBel1	8	hsa-miR-652-5p	+	+	-	-0.279	NA	154	-23.12	yes	no	yes	C-type	-15.8677802906083	3.2089337474932e-52	-
rs1006896	creating	rs1006896	0.142	0	A	C	A	C	-15.0376725517685	3370687	ILMN_1752631	CGGBP1	NM_001195308	ENST00000309534	A	AACCCUG	cctAGGGTTAgag	0	7mer-A1	dasNov2,echTel1,rheMac2,panTro2,loxAfr3,oryCun2,otoGar1,tupBel1	8	hsa-miR-6732-3p	+	-	-	-0.106	NA	NA	NA	yes	no	no	C-type	-15.8677802906083	3.2089337474932e-52	-
rs1006896	creating	rs1006896	0.142	0	A	C	A	C	-15.0376725517685	3370687	ILMN_1752631	CGGBP1	NM_003663	ENST00000309534	A	AACCCUG	cctAGGGTTAgag	0	7mer-A1	dasNov2,echTel1,rheMac2,panTro2,loxAfr3,oryCun2,otoGar1,tupBel1	8	hsa-miR-6732-3p	+	-	-	-0.106	NA	NA	NA	yes	no	no	C-type	-15.8677802906083	3.2089337474932e-52	-
rs1006896	creating	rs1006896	0.142	0	A	C	A	C	-15.0376725517685	3370687	ILMN_1752631	CGGBP1	NM_001008390	ENST00000309534	A	AACCCUG	cctAGGGTTAgag	0	7mer-A1	dasNov2,echTel1,rheMac2,panTro2,loxAfr3,oryCun2,otoGar1,tupBel1	8	hsa-miR-6732-3p	+	-	-	-0.106	NA	NA	NA	yes	no	no	C-type	-15.8677802906083	3.2089337474932e-52	-
rs1006896	creating	rs1006896	0.142	0	A	C	A	C	-15.0376725517685	3370687	ILMN_1752631	CGGBP1		ENST00000398392	A	AACCCUG	cctAGGGTTAgag	0	7mer-A1	dasNov2,echTel1,rheMac2,panTro2,loxAfr3,oryCun2,otoGar1,tupBel1	8	hsa-miR-6732-3p	+	-	-	-0.106	NA	NA	NA	yes	no	no	C-type	-15.8677802906083	3.2089337474932e-52	-
rs1006896	creating	rs1006896	0.142	0	A	C	A	C	-15.0376725517685	3370687	ILMN_1752631	CGGBP1	NM_001195308	ENST00000309534	A	NA	NA	NA	NA	NA	NA	hsa-miR-4714-5p	-	-	+	NA	NA	NA	NA	yes	no	no	C-type	-15.8677802906083	3.2089337474932e-52	-
rs1006896	creating	rs1006896	0.142	0	A	C	A	C	-15.0376725517685	3370687	ILMN_1752631	CGGBP1	NM_003663	ENST00000309534	A	NA	NA	NA	NA	NA	NA	hsa-miR-4714-5p	-	-	+	NA	NA	NA	NA	yes	no	no	C-type	-15.8677802906083	3.2089337474932e-52	-
rs1006896	creating	rs1006896	0.142	0	A	C	A	C	-15.0376725517685	3370687	ILMN_1752631	CGGBP1	NM_001008390	ENST00000309534	A	NA	NA	NA	NA	NA	NA	hsa-miR-4714-5p	-	-	+	NA	NA	NA	NA	yes	no	no	C-type	-15.8677802906083	3.2089337474932e-52	-
rs1006896	creating	rs1006896	0.142	0	A	C	A	C	-15.0376725517685	3370687	ILMN_1752631	CGGBP1		ENST00000398392	A	NA	NA	NA	NA	NA	NA	hsa-miR-4714-5p	-	-	+	NA	NA	NA	NA	yes	no	no	C-type	-15.8677802906083	3.2089337474932e-52	-
rs1006896	creating	rs1006896	0.142	0	A	C	A	C	12.7572327169945	1300398	ILMN_2387090	CGGBP1	NM_001195308	ENST00000309534	A	NA	NA	NA	NA	NA	NA	hsa-miR-4714-5p	-	-	+	NA	NA	NA	NA	yes	no	no	U-type	13.0724417942799	2.96781341811892e-36	-
rs1006896	creating	rs1006896	0.142	0	A	C	A	C	12.7572327169945	1300398	ILMN_2387090	CGGBP1		ENST00000398392	A	NA	NA	NA	NA	NA	NA	hsa-miR-4714-5p	-	-	+	NA	NA	NA	NA	yes	no	no	U-type	13.0724417942799	2.96781341811892e-36	-
rs1006896	creating	rs1006896	0.142	0	A	C	A	C	12.7572327169945	1300398	ILMN_2387090	CGGBP1	NM_003663	ENST00000309534	A	NA	NA	NA	NA	NA	NA	hsa-miR-4714-5p	-	-	+	NA	NA	NA	NA	yes	no	no	U-type	13.0724417942799	2.96781341811892e-36	-
rs1006896	creating	rs1006896	0.142	0	A	C	A	C	12.7572327169945	1300398	ILMN_2387090	CGGBP1	NM_001008390	ENST00000309534	A	NA	NA	NA	NA	NA	NA	hsa-miR-4714-5p	-	-	+	NA	NA	NA	NA	yes	no	no	U-type	13.0724417942799	2.96781341811892e-36	-
rs1006896	breaking	rs1006896	0.142	0	A	C	A	C	12.7572327169945	1300398	ILMN_2387090	CGGBP1	NM_001195308	ENST00000309534	C	CUCUAAA	cctaggTTTAGAG	0	7mer-m8	dasNov2,echTel1,rheMac2,panTro2,canFam2,loxAfr3,equCab2,bosTau4,oryCun2,otoGar1,tupBel1	11	hsa-miR-520f-5p	+	-	-	-0.061	NA	NA	NA	yes	no	no	C-type	13.0724417942799	2.96781341811892e-36	-
rs1006896	breaking	rs1006896	0.142	0	A	C	A	C	12.7572327169945	1300398	ILMN_2387090	CGGBP1		ENST00000398392	C	CUCUAAA	cctaggTTTAGAG	0	7mer-m8	dasNov2,echTel1,rheMac2,panTro2,canFam2,loxAfr3,equCab2,bosTau4,oryCun2,otoGar1,tupBel1	11	hsa-miR-520f-5p	+	-	-	-0.061	NA	NA	NA	yes	no	no	C-type	13.0724417942799	2.96781341811892e-36	-
rs1006896	breaking	rs1006896	0.142	0	A	C	A	C	12.7572327169945	1300398	ILMN_2387090	CGGBP1	NM_003663	ENST00000309534	C	CUCUAAA	cctaggTTTAGAG	0	7mer-m8	dasNov2,echTel1,rheMac2,panTro2,canFam2,loxAfr3,equCab2,bosTau4,oryCun2,otoGar1,tupBel1	11	hsa-miR-520f-5p	+	-	-	-0.061	NA	NA	NA	yes	no	no	C-type	13.0724417942799	2.96781341811892e-36	-
rs1006896	breaking	rs1006896	0.142	0	A	C	A	C	12.7572327169945	1300398	ILMN_2387090	CGGBP1	NM_001008390	ENST00000309534	C	CUCUAAA	cctaggTTTAGAG	0	7mer-m8	dasNov2,echTel1,rheMac2,panTro2,canFam2,loxAfr3,equCab2,bosTau4,oryCun2,otoGar1,tupBel1	11	hsa-miR-520f-5p	+	-	-	-0.061	NA	NA	NA	yes	no	no	C-type	13.0724417942799	2.96781341811892e-36	-
rs1006896	creating	rs1006896	0.142	0	A	C	A	C	12.7572327169945	1300398	ILMN_2387090	CGGBP1	NM_001195308	ENST00000309534	A	AACCCUA	ccTAGGGTTAgag	0	8mer	dasNov2,echTel1,rheMac2,panTro2,loxAfr3,oryCun2,otoGar1,tupBel1	8	hsa-miR-652-5p	+	+	-	-0.279	NA	154	-23.12	yes	no	yes	U-type	13.0724417942799	2.96781341811892e-36	-
rs1006896	creating	rs1006896	0.142	0	A	C	A	C	12.7572327169945	1300398	ILMN_2387090	CGGBP1		ENST00000398392	A	AACCCUA	ccTAGGGTTAgag	0	8mer	dasNov2,echTel1,rheMac2,panTro2,loxAfr3,oryCun2,otoGar1,tupBel1	8	hsa-miR-652-5p	+	+	-	-0.279	NA	154	-23.12	yes	no	yes	U-type	13.0724417942799	2.96781341811892e-36	-
rs1006896	creating	rs1006896	0.142	0	A	C	A	C	12.7572327169945	1300398	ILMN_2387090	CGGBP1	NM_003663	ENST00000309534	A	AACCCUA	ccTAGGGTTAgag	0	8mer	dasNov2,echTel1,rheMac2,panTro2,loxAfr3,oryCun2,otoGar1,tupBel1	8	hsa-miR-652-5p	+	+	-	-0.279	NA	154	-23.12	yes	no	yes	U-type	13.0724417942799	2.96781341811892e-36	-
rs1006896	creating	rs1006896	0.142	0	A	C	A	C	12.7572327169945	1300398	ILMN_2387090	CGGBP1	NM_001008390	ENST00000309534	A	AACCCUA	ccTAGGGTTAgag	0	8mer	dasNov2,echTel1,rheMac2,panTro2,loxAfr3,oryCun2,otoGar1,tupBel1	8	hsa-miR-652-5p	+	+	-	-0.279	NA	154	-23.12	yes	no	yes	U-type	13.0724417942799	2.96781341811892e-36	-
rs1006896	creating	rs1006896	0.142	0	A	C	A	C	12.7572327169945	1300398	ILMN_2387090	CGGBP1	NM_001195308	ENST00000309534	A	AACCCUG	cctAGGGTTAgag	0	7mer-A1	dasNov2,echTel1,rheMac2,panTro2,loxAfr3,oryCun2,otoGar1,tupBel1	8	hsa-miR-6732-3p	+	-	-	-0.106	NA	NA	NA	yes	no	no	U-type	13.0724417942799	2.96781341811892e-36	-
rs1006896	creating	rs1006896	0.142	0	A	C	A	C	12.7572327169945	1300398	ILMN_2387090	CGGBP1		ENST00000398392	A	AACCCUG	cctAGGGTTAgag	0	7mer-A1	dasNov2,echTel1,rheMac2,panTro2,loxAfr3,oryCun2,otoGar1,tupBel1	8	hsa-miR-6732-3p	+	-	-	-0.106	NA	NA	NA	yes	no	no	U-type	13.0724417942799	2.96781341811892e-36	-
rs1006896	creating	rs1006896	0.142	0	A	C	A	C	12.7572327169945	1300398	ILMN_2387090	CGGBP1	NM_003663	ENST00000309534	A	AACCCUG	cctAGGGTTAgag	0	7mer-A1	dasNov2,echTel1,rheMac2,panTro2,loxAfr3,oryCun2,otoGar1,tupBel1	8	hsa-miR-6732-3p	+	-	-	-0.106	NA	NA	NA	yes	no	no	U-type	13.0724417942799	2.96781341811892e-36	-
rs1006896	creating	rs1006896	0.142	0	A	C	A	C	12.7572327169945	1300398	ILMN_2387090	CGGBP1	NM_001008390	ENST00000309534	A	AACCCUG	cctAGGGTTAgag	0	7mer-A1	dasNov2,echTel1,rheMac2,panTro2,loxAfr3,oryCun2,otoGar1,tupBel1	8	hsa-miR-6732-3p	+	-	-	-0.106	NA	NA	NA	yes	no	no	U-type	13.0724417942799	2.96781341811892e-36	-
rs1006896	breaking	rs2735559	0.142	2207	A	C	G	A	-16.1505685393121	3370687	ILMN_1752631	CGGBP1	NM_001195308	ENST00000309534	C	CUCUAAA	cctaggTTTAGAG	0	7mer-m8	dasNov2,echTel1,rheMac2,panTro2,canFam2,loxAfr3,equCab2,bosTau4,oryCun2,otoGar1,tupBel1	11	hsa-miR-520f-5p	+	-	-	-0.061	NA	NA	NA	yes	no	no	U-type	-15.8677802906083	3.2089337474932e-52	-
rs1006896	breaking	rs2735559	0.142	2207	A	C	G	A	-16.1505685393121	3370687	ILMN_1752631	CGGBP1	NM_003663	ENST00000309534	C	CUCUAAA	cctaggTTTAGAG	0	7mer-m8	dasNov2,echTel1,rheMac2,panTro2,canFam2,loxAfr3,equCab2,bosTau4,oryCun2,otoGar1,tupBel1	11	hsa-miR-520f-5p	+	-	-	-0.061	NA	NA	NA	yes	no	no	U-type	-15.8677802906083	3.2089337474932e-52	-
rs1006896	breaking	rs2735559	0.142	2207	A	C	G	A	-16.1505685393121	3370687	ILMN_1752631	CGGBP1	NM_001008390	ENST00000309534	C	CUCUAAA	cctaggTTTAGAG	0	7mer-m8	dasNov2,echTel1,rheMac2,panTro2,canFam2,loxAfr3,equCab2,bosTau4,oryCun2,otoGar1,tupBel1	11	hsa-miR-520f-5p	+	-	-	-0.061	NA	NA	NA	yes	no	no	U-type	-15.8677802906083	3.2089337474932e-52	-
rs1006896	breaking	rs2735559	0.142	2207	A	C	G	A	-16.1505685393121	3370687	ILMN_1752631	CGGBP1		ENST00000398392	C	CUCUAAA	cctaggTTTAGAG	0	7mer-m8	dasNov2,echTel1,rheMac2,panTro2,canFam2,loxAfr3,equCab2,bosTau4,oryCun2,otoGar1,tupBel1	11	hsa-miR-520f-5p	+	-	-	-0.061	NA	NA	NA	yes	no	no	U-type	-15.8677802906083	3.2089337474932e-52	-
rs1006896	creating	rs2735559	0.142	2207	A	C	G	A	-16.1505685393121	3370687	ILMN_1752631	CGGBP1	NM_001195308	ENST00000309534	A	AACCCUA	ccTAGGGTTAgag	0	8mer	dasNov2,echTel1,rheMac2,panTro2,loxAfr3,oryCun2,otoGar1,tupBel1	8	hsa-miR-652-5p	+	+	-	-0.279	NA	154	-23.12	yes	no	yes	C-type	-15.8677802906083	3.2089337474932e-52	-
rs1006896	creating	rs2735559	0.142	2207	A	C	G	A	-16.1505685393121	3370687	ILMN_1752631	CGGBP1	NM_003663	ENST00000309534	A	AACCCUA	ccTAGGGTTAgag	0	8mer	dasNov2,echTel1,rheMac2,panTro2,loxAfr3,oryCun2,otoGar1,tupBel1	8	hsa-miR-652-5p	+	+	-	-0.279	NA	154	-23.12	yes	no	yes	C-type	-15.8677802906083	3.2089337474932e-52	-
rs1006896	creating	rs2735559	0.142	2207	A	C	G	A	-16.1505685393121	3370687	ILMN_1752631	CGGBP1	NM_001008390	ENST00000309534	A	AACCCUA	ccTAGGGTTAgag	0	8mer	dasNov2,echTel1,rheMac2,panTro2,loxAfr3,oryCun2,otoGar1,tupBel1	8	hsa-miR-652-5p	+	+	-	-0.279	NA	154	-23.12	yes	no	yes	C-type	-15.8677802906083	3.2089337474932e-52	-
rs1006896	creating	rs2735559	0.142	2207	A	C	G	A	-16.1505685393121	3370687	ILMN_1752631	CGGBP1		ENST00000398392	A	AACCCUA	ccTAGGGTTAgag	0	8mer	dasNov2,echTel1,rheMac2,panTro2,loxAfr3,oryCun2,otoGar1,tupBel1	8	hsa-miR-652-5p	+	+	-	-0.279	NA	154	-23.12	yes	no	yes	C-type	-15.8677802906083	3.2089337474932e-52	-
rs1006896	creating	rs2735559	0.142	2207	A	C	G	A	-16.1505685393121	3370687	ILMN_1752631	CGGBP1	NM_001195308	ENST00000309534	A	AACCCUG	cctAGGGTTAgag	0	7mer-A1	dasNov2,echTel1,rheMac2,panTro2,loxAfr3,oryCun2,otoGar1,tupBel1	8	hsa-miR-6732-3p	+	-	-	-0.106	NA	NA	NA	yes	no	no	C-type	-15.8677802906083	3.2089337474932e-52	-
rs1006896	creating	rs2735559	0.142	2207	A	C	G	A	-16.1505685393121	3370687	ILMN_1752631	CGGBP1	NM_003663	ENST00000309534	A	AACCCUG	cctAGGGTTAgag	0	7mer-A1	dasNov2,echTel1,rheMac2,panTro2,loxAfr3,oryCun2,otoGar1,tupBel1	8	hsa-miR-6732-3p	+	-	-	-0.106	NA	NA	NA	yes	no	no	C-type	-15.8677802906083	3.2089337474932e-52	-
rs1006896	creating	rs2735559	0.142	2207	A	C	G	A	-16.1505685393121	3370687	ILMN_1752631	CGGBP1	NM_001008390	ENST00000309534	A	AACCCUG	cctAGGGTTAgag	0	7mer-A1	dasNov2,echTel1,rheMac2,panTro2,loxAfr3,oryCun2,otoGar1,tupBel1	8	hsa-miR-6732-3p	+	-	-	-0.106	NA	NA	NA	yes	no	no	C-type	-15.8677802906083	3.2089337474932e-52	-
rs1006896	creating	rs2735559	0.142	2207	A	C	G	A	-16.1505685393121	3370687	ILMN_1752631	CGGBP1		ENST00000398392	A	AACCCUG	cctAGGGTTAgag	0	7mer-A1	dasNov2,echTel1,rheMac2,panTro2,loxAfr3,oryCun2,otoGar1,tupBel1	8	hsa-miR-6732-3p	+	-	-	-0.106	NA	NA	NA	yes	no	no	C-type	-15.8677802906083	3.2089337474932e-52	-
rs1006896	creating	rs2735559	0.142	2207	A	C	G	A	-16.1505685393121	3370687	ILMN_1752631	CGGBP1	NM_001195308	ENST00000309534	A	NA	NA	NA	NA	NA	NA	hsa-miR-4714-5p	-	-	+	NA	NA	NA	NA	yes	no	no	C-type	-15.8677802906083	3.2089337474932e-52	-
rs1006896	creating	rs2735559	0.142	2207	A	C	G	A	-16.1505685393121	3370687	ILMN_1752631	CGGBP1	NM_003663	ENST00000309534	A	NA	NA	NA	NA	NA	NA	hsa-miR-4714-5p	-	-	+	NA	NA	NA	NA	yes	no	no	C-type	-15.8677802906083	3.2089337474932e-52	-
rs1006896	creating	rs2735559	0.142	2207	A	C	G	A	-16.1505685393121	3370687	ILMN_1752631	CGGBP1	NM_001008390	ENST00000309534	A	NA	NA	NA	NA	NA	NA	hsa-miR-4714-5p	-	-	+	NA	NA	NA	NA	yes	no	no	C-type	-15.8677802906083	3.2089337474932e-52	-
rs1006896	creating	rs2735559	0.142	2207	A	C	G	A	-16.1505685393121	3370687	ILMN_1752631	CGGBP1		ENST00000398392	A	NA	NA	NA	NA	NA	NA	hsa-miR-4714-5p	-	-	+	NA	NA	NA	NA	yes	no	no	C-type	-15.8677802906083	3.2089337474932e-52	-
rs1006896	creating	rs2735559	0.142	2207	A	C	G	A	13.0058794311713	1300398	ILMN_2387090	CGGBP1	NM_001195308	ENST00000309534	A	AACCCUA	ccTAGGGTTAgag	0	8mer	dasNov2,echTel1,rheMac2,panTro2,loxAfr3,oryCun2,otoGar1,tupBel1	8	hsa-miR-652-5p	+	+	-	-0.279	NA	154	-23.12	yes	no	yes	U-type	13.0724417942799	2.96781341811892e-36	-
rs1006896	creating	rs2735559	0.142	2207	A	C	G	A	13.0058794311713	1300398	ILMN_2387090	CGGBP1		ENST00000398392	A	AACCCUA	ccTAGGGTTAgag	0	8mer	dasNov2,echTel1,rheMac2,panTro2,loxAfr3,oryCun2,otoGar1,tupBel1	8	hsa-miR-652-5p	+	+	-	-0.279	NA	154	-23.12	yes	no	yes	U-type	13.0724417942799	2.96781341811892e-36	-
rs1006896	creating	rs2735559	0.142	2207	A	C	G	A	13.0058794311713	1300398	ILMN_2387090	CGGBP1	NM_003663	ENST00000309534	A	AACCCUA	ccTAGGGTTAgag	0	8mer	dasNov2,echTel1,rheMac2,panTro2,loxAfr3,oryCun2,otoGar1,tupBel1	8	hsa-miR-652-5p	+	+	-	-0.279	NA	154	-23.12	yes	no	yes	U-type	13.0724417942799	2.96781341811892e-36	-
rs1006896	creating	rs2735559	0.142	2207	A	C	G	A	13.0058794311713	1300398	ILMN_2387090	CGGBP1	NM_001008390	ENST00000309534	A	AACCCUA	ccTAGGGTTAgag	0	8mer	dasNov2,echTel1,rheMac2,panTro2,loxAfr3,oryCun2,otoGar1,tupBel1	8	hsa-miR-652-5p	+	+	-	-0.279	NA	154	-23.12	yes	no	yes	U-type	13.0724417942799	2.96781341811892e-36	-
rs1006896	creating	rs2735559	0.142	2207	A	C	G	A	13.0058794311713	1300398	ILMN_2387090	CGGBP1	NM_001195308	ENST00000309534	A	NA	NA	NA	NA	NA	NA	hsa-miR-4714-5p	-	-	+	NA	NA	NA	NA	yes	no	no	U-type	13.0724417942799	2.96781341811892e-36	-
rs1006896	creating	rs2735559	0.142	2207	A	C	G	A	13.0058794311713	1300398	ILMN_2387090	CGGBP1		ENST00000398392	A	NA	NA	NA	NA	NA	NA	hsa-miR-4714-5p	-	-	+	NA	NA	NA	NA	yes	no	no	U-type	13.0724417942799	2.96781341811892e-36	-
rs1006896	creating	rs2735559	0.142	2207	A	C	G	A	13.0058794311713	1300398	ILMN_2387090	CGGBP1	NM_003663	ENST00000309534	A	NA	NA	NA	NA	NA	NA	hsa-miR-4714-5p	-	-	+	NA	NA	NA	NA	yes	no	no	U-type	13.0724417942799	2.96781341811892e-36	-
rs1006896	creating	rs2735559	0.142	2207	A	C	G	A	13.0058794311713	1300398	ILMN_2387090	CGGBP1	NM_001008390	ENST00000309534	A	NA	NA	NA	NA	NA	NA	hsa-miR-4714-5p	-	-	+	NA	NA	NA	NA	yes	no	no	U-type	13.0724417942799	2.96781341811892e-36	-
rs1006896	breaking	rs2735559	0.142	2207	A	C	G	A	13.0058794311713	1300398	ILMN_2387090	CGGBP1	NM_001195308	ENST00000309534	C	CUCUAAA	cctaggTTTAGAG	0	7mer-m8	dasNov2,echTel1,rheMac2,panTro2,canFam2,loxAfr3,equCab2,bosTau4,oryCun2,otoGar1,tupBel1	11	hsa-miR-520f-5p	+	-	-	-0.061	NA	NA	NA	yes	no	no	C-type	13.0724417942799	2.96781341811892e-36	-
rs1006896	breaking	rs2735559	0.142	2207	A	C	G	A	13.0058794311713	1300398	ILMN_2387090	CGGBP1		ENST00000398392	C	CUCUAAA	cctaggTTTAGAG	0	7mer-m8	dasNov2,echTel1,rheMac2,panTro2,canFam2,loxAfr3,equCab2,bosTau4,oryCun2,otoGar1,tupBel1	11	hsa-miR-520f-5p	+	-	-	-0.061	NA	NA	NA	yes	no	no	C-type	13.0724417942799	2.96781341811892e-36	-
rs1006896	breaking	rs2735559	0.142	2207	A	C	G	A	13.0058794311713	1300398	ILMN_2387090	CGGBP1	NM_003663	ENST00000309534	C	CUCUAAA	cctaggTTTAGAG	0	7mer-m8	dasNov2,echTel1,rheMac2,panTro2,canFam2,loxAfr3,equCab2,bosTau4,oryCun2,otoGar1,tupBel1	11	hsa-miR-520f-5p	+	-	-	-0.061	NA	NA	NA	yes	no	no	C-type	13.0724417942799	2.96781341811892e-36	-
rs1006896	breaking	rs2735559	0.142	2207	A	C	G	A	13.0058794311713	1300398	ILMN_2387090	CGGBP1	NM_001008390	ENST00000309534	C	CUCUAAA	cctaggTTTAGAG	0	7mer-m8	dasNov2,echTel1,rheMac2,panTro2,canFam2,loxAfr3,equCab2,bosTau4,oryCun2,otoGar1,tupBel1	11	hsa-miR-520f-5p	+	-	-	-0.061	NA	NA	NA	yes	no	no	C-type	13.0724417942799	2.96781341811892e-36	-
rs1006896	creating	rs2735559	0.142	2207	A	C	G	A	13.0058794311713	1300398	ILMN_2387090	CGGBP1	NM_001195308	ENST00000309534	A	AACCCUG	cctAGGGTTAgag	0	7mer-A1	dasNov2,echTel1,rheMac2,panTro2,loxAfr3,oryCun2,otoGar1,tupBel1	8	hsa-miR-6732-3p	+	-	-	-0.106	NA	NA	NA	yes	no	no	U-type	13.0724417942799	2.96781341811892e-36	-
rs1006896	creating	rs2735559	0.142	2207	A	C	G	A	13.0058794311713	1300398	ILMN_2387090	CGGBP1		ENST00000398392	A	AACCCUG	cctAGGGTTAgag	0	7mer-A1	dasNov2,echTel1,rheMac2,panTro2,loxAfr3,oryCun2,otoGar1,tupBel1	8	hsa-miR-6732-3p	+	-	-	-0.106	NA	NA	NA	yes	no	no	U-type	13.0724417942799	2.96781341811892e-36	-
rs1006896	creating	rs2735559	0.142	2207	A	C	G	A	13.0058794311713	1300398	ILMN_2387090	CGGBP1	NM_003663	ENST00000309534	A	AACCCUG	cctAGGGTTAgag	0	7mer-A1	dasNov2,echTel1,rheMac2,panTro2,loxAfr3,oryCun2,otoGar1,tupBel1	8	hsa-miR-6732-3p	+	-	-	-0.106	NA	NA	NA	yes	no	no	U-type	13.0724417942799	2.96781341811892e-36	-
rs1006896	creating	rs2735559	0.142	2207	A	C	G	A	13.0058794311713	1300398	ILMN_2387090	CGGBP1	NM_001008390	ENST00000309534	A	AACCCUG	cctAGGGTTAgag	0	7mer-A1	dasNov2,echTel1,rheMac2,panTro2,loxAfr3,oryCun2,otoGar1,tupBel1	8	hsa-miR-6732-3p	+	-	-	-0.106	NA	NA	NA	yes	no	no	U-type	13.0724417942799	2.96781341811892e-36	-
rs1006896	creating	rs7432826	0.142	86357	A	C	A	C	-16.0278952044892	3370687	ILMN_1752631	CGGBP1	NM_001195308	ENST00000309534	A	NA	NA	NA	NA	NA	NA	hsa-miR-4714-5p	-	-	+	NA	NA	NA	NA	yes	no	no	C-type	-15.8677802906083	3.2089337474932e-52	-
rs1006896	creating	rs7432826	0.142	86357	A	C	A	C	-16.0278952044892	3370687	ILMN_1752631	CGGBP1	NM_003663	ENST00000309534	A	NA	NA	NA	NA	NA	NA	hsa-miR-4714-5p	-	-	+	NA	NA	NA	NA	yes	no	no	C-type	-15.8677802906083	3.2089337474932e-52	-
rs1006896	creating	rs7432826	0.142	86357	A	C	A	C	-16.0278952044892	3370687	ILMN_1752631	CGGBP1	NM_001008390	ENST00000309534	A	NA	NA	NA	NA	NA	NA	hsa-miR-4714-5p	-	-	+	NA	NA	NA	NA	yes	no	no	C-type	-15.8677802906083	3.2089337474932e-52	-
rs1006896	creating	rs7432826	0.142	86357	A	C	A	C	-16.0278952044892	3370687	ILMN_1752631	CGGBP1		ENST00000398392	A	NA	NA	NA	NA	NA	NA	hsa-miR-4714-5p	-	-	+	NA	NA	NA	NA	yes	no	no	C-type	-15.8677802906083	3.2089337474932e-52	-
rs1006896	breaking	rs7432826	0.142	86357	A	C	A	C	-16.0278952044892	3370687	ILMN_1752631	CGGBP1	NM_001195308	ENST00000309534	C	CUCUAAA	cctaggTTTAGAG	0	7mer-m8	dasNov2,echTel1,rheMac2,panTro2,canFam2,loxAfr3,equCab2,bosTau4,oryCun2,otoGar1,tupBel1	11	hsa-miR-520f-5p	+	-	-	-0.061	NA	NA	NA	yes	no	no	U-type	-15.8677802906083	3.2089337474932e-52	-
rs1006896	breaking	rs7432826	0.142	86357	A	C	A	C	-16.0278952044892	3370687	ILMN_1752631	CGGBP1	NM_003663	ENST00000309534	C	CUCUAAA	cctaggTTTAGAG	0	7mer-m8	dasNov2,echTel1,rheMac2,panTro2,canFam2,loxAfr3,equCab2,bosTau4,oryCun2,otoGar1,tupBel1	11	hsa-miR-520f-5p	+	-	-	-0.061	NA	NA	NA	yes	no	no	U-type	-15.8677802906083	3.2089337474932e-52	-
rs1006896	breaking	rs7432826	0.142	86357	A	C	A	C	-16.0278952044892	3370687	ILMN_1752631	CGGBP1	NM_001008390	ENST00000309534	C	CUCUAAA	cctaggTTTAGAG	0	7mer-m8	dasNov2,echTel1,rheMac2,panTro2,canFam2,loxAfr3,equCab2,bosTau4,oryCun2,otoGar1,tupBel1	11	hsa-miR-520f-5p	+	-	-	-0.061	NA	NA	NA	yes	no	no	U-type	-15.8677802906083	3.2089337474932e-52	-
rs1006896	breaking	rs7432826	0.142	86357	A	C	A	C	-16.0278952044892	3370687	ILMN_1752631	CGGBP1		ENST00000398392	C	CUCUAAA	cctaggTTTAGAG	0	7mer-m8	dasNov2,echTel1,rheMac2,panTro2,canFam2,loxAfr3,equCab2,bosTau4,oryCun2,otoGar1,tupBel1	11	hsa-miR-520f-5p	+	-	-	-0.061	NA	NA	NA	yes	no	no	U-type	-15.8677802906083	3.2089337474932e-52	-
rs1006896	creating	rs7432826	0.142	86357	A	C	A	C	-16.0278952044892	3370687	ILMN_1752631	CGGBP1	NM_001195308	ENST00000309534	A	AACCCUA	ccTAGGGTTAgag	0	8mer	dasNov2,echTel1,rheMac2,panTro2,loxAfr3,oryCun2,otoGar1,tupBel1	8	hsa-miR-652-5p	+	+	-	-0.279	NA	154	-23.12	yes	no	yes	C-type	-15.8677802906083	3.2089337474932e-52	-
rs1006896	creating	rs7432826	0.142	86357	A	C	A	C	-16.0278952044892	3370687	ILMN_1752631	CGGBP1	NM_003663	ENST00000309534	A	AACCCUA	ccTAGGGTTAgag	0	8mer	dasNov2,echTel1,rheMac2,panTro2,loxAfr3,oryCun2,otoGar1,tupBel1	8	hsa-miR-652-5p	+	+	-	-0.279	NA	154	-23.12	yes	no	yes	C-type	-15.8677802906083	3.2089337474932e-52	-
rs1006896	creating	rs7432826	0.142	86357	A	C	A	C	-16.0278952044892	3370687	ILMN_1752631	CGGBP1	NM_001008390	ENST00000309534	A	AACCCUA	ccTAGGGTTAgag	0	8mer	dasNov2,echTel1,rheMac2,panTro2,loxAfr3,oryCun2,otoGar1,tupBel1	8	hsa-miR-652-5p	+	+	-	-0.279	NA	154	-23.12	yes	no	yes	C-type	-15.8677802906083	3.2089337474932e-52	-
rs1006896	creating	rs7432826	0.142	86357	A	C	A	C	-16.0278952044892	3370687	ILMN_1752631	CGGBP1		ENST00000398392	A	AACCCUA	ccTAGGGTTAgag	0	8mer	dasNov2,echTel1,rheMac2,panTro2,loxAfr3,oryCun2,otoGar1,tupBel1	8	hsa-miR-652-5p	+	+	-	-0.279	NA	154	-23.12	yes	no	yes	C-type	-15.8677802906083	3.2089337474932e-52	-
rs1006896	creating	rs7432826	0.142	86357	A	C	A	C	-16.0278952044892	3370687	ILMN_1752631	CGGBP1	NM_001195308	ENST00000309534	A	AACCCUG	cctAGGGTTAgag	0	7mer-A1	dasNov2,echTel1,rheMac2,panTro2,loxAfr3,oryCun2,otoGar1,tupBel1	8	hsa-miR-6732-3p	+	-	-	-0.106	NA	NA	NA	yes	no	no	C-type	-15.8677802906083	3.2089337474932e-52	-
rs1006896	creating	rs7432826	0.142	86357	A	C	A	C	-16.0278952044892	3370687	ILMN_1752631	CGGBP1	NM_003663	ENST00000309534	A	AACCCUG	cctAGGGTTAgag	0	7mer-A1	dasNov2,echTel1,rheMac2,panTro2,loxAfr3,oryCun2,otoGar1,tupBel1	8	hsa-miR-6732-3p	+	-	-	-0.106	NA	NA	NA	yes	no	no	C-type	-15.8677802906083	3.2089337474932e-52	-
rs1006896	creating	rs7432826	0.142	86357	A	C	A	C	-16.0278952044892	3370687	ILMN_1752631	CGGBP1	NM_001008390	ENST00000309534	A	AACCCUG	cctAGGGTTAgag	0	7mer-A1	dasNov2,echTel1,rheMac2,panTro2,loxAfr3,oryCun2,otoGar1,tupBel1	8	hsa-miR-6732-3p	+	-	-	-0.106	NA	NA	NA	yes	no	no	C-type	-15.8677802906083	3.2089337474932e-52	-
rs1006896	creating	rs7432826	0.142	86357	A	C	A	C	-16.0278952044892	3370687	ILMN_1752631	CGGBP1		ENST00000398392	A	AACCCUG	cctAGGGTTAgag	0	7mer-A1	dasNov2,echTel1,rheMac2,panTro2,loxAfr3,oryCun2,otoGar1,tupBel1	8	hsa-miR-6732-3p	+	-	-	-0.106	NA	NA	NA	yes	no	no	C-type	-15.8677802906083	3.2089337474932e-52	-
rs1006896	creating	rs7432826	0.142	86357	A	C	A	C	12.7009869044899	1300398	ILMN_2387090	CGGBP1	NM_001195308	ENST00000309534	A	AACCCUA	ccTAGGGTTAgag	0	8mer	dasNov2,echTel1,rheMac2,panTro2,loxAfr3,oryCun2,otoGar1,tupBel1	8	hsa-miR-652-5p	+	+	-	-0.279	NA	154	-23.12	yes	no	yes	U-type	13.0724417942799	2.96781341811892e-36	-
rs1006896	creating	rs7432826	0.142	86357	A	C	A	C	12.7009869044899	1300398	ILMN_2387090	CGGBP1		ENST00000398392	A	AACCCUA	ccTAGGGTTAgag	0	8mer	dasNov2,echTel1,rheMac2,panTro2,loxAfr3,oryCun2,otoGar1,tupBel1	8	hsa-miR-652-5p	+	+	-	-0.279	NA	154	-23.12	yes	no	yes	U-type	13.0724417942799	2.96781341811892e-36	-
rs1006896	creating	rs7432826	0.142	86357	A	C	A	C	12.7009869044899	1300398	ILMN_2387090	CGGBP1	NM_003663	ENST00000309534	A	AACCCUA	ccTAGGGTTAgag	0	8mer	dasNov2,echTel1,rheMac2,panTro2,loxAfr3,oryCun2,otoGar1,tupBel1	8	hsa-miR-652-5p	+	+	-	-0.279	NA	154	-23.12	yes	no	yes	U-type	13.0724417942799	2.96781341811892e-36	-
rs1006896	creating	rs7432826	0.142	86357	A	C	A	C	12.7009869044899	1300398	ILMN_2387090	CGGBP1	NM_001008390	ENST00000309534	A	AACCCUA	ccTAGGGTTAgag	0	8mer	dasNov2,echTel1,rheMac2,panTro2,loxAfr3,oryCun2,otoGar1,tupBel1	8	hsa-miR-652-5p	+	+	-	-0.279	NA	154	-23.12	yes	no	yes	U-type	13.0724417942799	2.96781341811892e-36	-
rs1006896	creating	rs7432826	0.142	86357	A	C	A	C	12.7009869044899	1300398	ILMN_2387090	CGGBP1	NM_001195308	ENST00000309534	A	NA	NA	NA	NA	NA	NA	hsa-miR-4714-5p	-	-	+	NA	NA	NA	NA	yes	no	no	U-type	13.0724417942799	2.96781341811892e-36	-
rs1006896	creating	rs7432826	0.142	86357	A	C	A	C	12.7009869044899	1300398	ILMN_2387090	CGGBP1		ENST00000398392	A	NA	NA	NA	NA	NA	NA	hsa-miR-4714-5p	-	-	+	NA	NA	NA	NA	yes	no	no	U-type	13.0724417942799	2.96781341811892e-36	-
rs1006896	creating	rs7432826	0.142	86357	A	C	A	C	12.7009869044899	1300398	ILMN_2387090	CGGBP1	NM_003663	ENST00000309534	A	NA	NA	NA	NA	NA	NA	hsa-miR-4714-5p	-	-	+	NA	NA	NA	NA	yes	no	no	U-type	13.0724417942799	2.96781341811892e-36	-
rs1006896	creating	rs7432826	0.142	86357	A	C	A	C	12.7009869044899	1300398	ILMN_2387090	CGGBP1	NM_001008390	ENST00000309534	A	NA	NA	NA	NA	NA	NA	hsa-miR-4714-5p	-	-	+	NA	NA	NA	NA	yes	no	no	U-type	13.0724417942799	2.96781341811892e-36	-
rs1006896	breaking	rs7432826	0.142	86357	A	C	A	C	12.7009869044899	1300398	ILMN_2387090	CGGBP1	NM_001195308	ENST00000309534	C	CUCUAAA	cctaggTTTAGAG	0	7mer-m8	dasNov2,echTel1,rheMac2,panTro2,canFam2,loxAfr3,equCab2,bosTau4,oryCun2,otoGar1,tupBel1	11	hsa-miR-520f-5p	+	-	-	-0.061	NA	NA	NA	yes	no	no	C-type	13.0724417942799	2.96781341811892e-36	-
rs1006896	breaking	rs7432826	0.142	86357	A	C	A	C	12.7009869044899	1300398	ILMN_2387090	CGGBP1		ENST00000398392	C	CUCUAAA	cctaggTTTAGAG	0	7mer-m8	dasNov2,echTel1,rheMac2,panTro2,canFam2,loxAfr3,equCab2,bosTau4,oryCun2,otoGar1,tupBel1	11	hsa-miR-520f-5p	+	-	-	-0.061	NA	NA	NA	yes	no	no	C-type	13.0724417942799	2.96781341811892e-36	-
rs1006896	breaking	rs7432826	0.142	86357	A	C	A	C	12.7009869044899	1300398	ILMN_2387090	CGGBP1	NM_003663	ENST00000309534	C	CUCUAAA	cctaggTTTAGAG	0	7mer-m8	dasNov2,echTel1,rheMac2,panTro2,canFam2,loxAfr3,equCab2,bosTau4,oryCun2,otoGar1,tupBel1	11	hsa-miR-520f-5p	+	-	-	-0.061	NA	NA	NA	yes	no	no	C-type	13.0724417942799	2.96781341811892e-36	-
rs1006896	breaking	rs7432826	0.142	86357	A	C	A	C	12.7009869044899	1300398	ILMN_2387090	CGGBP1	NM_001008390	ENST00000309534	C	CUCUAAA	cctaggTTTAGAG	0	7mer-m8	dasNov2,echTel1,rheMac2,panTro2,canFam2,loxAfr3,equCab2,bosTau4,oryCun2,otoGar1,tupBel1	11	hsa-miR-520f-5p	+	-	-	-0.061	NA	NA	NA	yes	no	no	C-type	13.0724417942799	2.96781341811892e-36	-
rs1006896	creating	rs7432826	0.142	86357	A	C	A	C	12.7009869044899	1300398	ILMN_2387090	CGGBP1	NM_001195308	ENST00000309534	A	AACCCUG	cctAGGGTTAgag	0	7mer-A1	dasNov2,echTel1,rheMac2,panTro2,loxAfr3,oryCun2,otoGar1,tupBel1	8	hsa-miR-6732-3p	+	-	-	-0.106	NA	NA	NA	yes	no	no	U-type	13.0724417942799	2.96781341811892e-36	-
rs1006896	creating	rs7432826	0.142	86357	A	C	A	C	12.7009869044899	1300398	ILMN_2387090	CGGBP1		ENST00000398392	A	AACCCUG	cctAGGGTTAgag	0	7mer-A1	dasNov2,echTel1,rheMac2,panTro2,loxAfr3,oryCun2,otoGar1,tupBel1	8	hsa-miR-6732-3p	+	-	-	-0.106	NA	NA	NA	yes	no	no	U-type	13.0724417942799	2.96781341811892e-36	-
rs1006896	creating	rs7432826	0.142	86357	A	C	A	C	12.7009869044899	1300398	ILMN_2387090	CGGBP1	NM_003663	ENST00000309534	A	AACCCUG	cctAGGGTTAgag	0	7mer-A1	dasNov2,echTel1,rheMac2,panTro2,loxAfr3,oryCun2,otoGar1,tupBel1	8	hsa-miR-6732-3p	+	-	-	-0.106	NA	NA	NA	yes	no	no	U-type	13.0724417942799	2.96781341811892e-36	-
rs1006896	creating	rs7432826	0.142	86357	A	C	A	C	12.7009869044899	1300398	ILMN_2387090	CGGBP1	NM_001008390	ENST00000309534	A	AACCCUG	cctAGGGTTAgag	0	7mer-A1	dasNov2,echTel1,rheMac2,panTro2,loxAfr3,oryCun2,otoGar1,tupBel1	8	hsa-miR-6732-3p	+	-	-	-0.106	NA	NA	NA	yes	no	no	U-type	13.0724417942799	2.96781341811892e-36	-
rs1006896	creating	rs6551276	0.142	88073	A	C	C	T	-15.5870138223796	3370687	ILMN_1752631	CGGBP1	NM_001195308	ENST00000309534	A	NA	NA	NA	NA	NA	NA	hsa-miR-4714-5p	-	-	+	NA	NA	NA	NA	yes	no	no	C-type	-15.8677802906083	3.2089337474932e-52	-
rs1006896	creating	rs6551276	0.142	88073	A	C	C	T	-15.5870138223796	3370687	ILMN_1752631	CGGBP1	NM_003663	ENST00000309534	A	NA	NA	NA	NA	NA	NA	hsa-miR-4714-5p	-	-	+	NA	NA	NA	NA	yes	no	no	C-type	-15.8677802906083	3.2089337474932e-52	-
rs1006896	creating	rs6551276	0.142	88073	A	C	C	T	-15.5870138223796	3370687	ILMN_1752631	CGGBP1	NM_001008390	ENST00000309534	A	NA	NA	NA	NA	NA	NA	hsa-miR-4714-5p	-	-	+	NA	NA	NA	NA	yes	no	no	C-type	-15.8677802906083	3.2089337474932e-52	-
rs1006896	creating	rs6551276	0.142	88073	A	C	C	T	-15.5870138223796	3370687	ILMN_1752631	CGGBP1		ENST00000398392	A	NA	NA	NA	NA	NA	NA	hsa-miR-4714-5p	-	-	+	NA	NA	NA	NA	yes	no	no	C-type	-15.8677802906083	3.2089337474932e-52	-
rs1006896	breaking	rs6551276	0.142	88073	A	C	C	T	-15.5870138223796	3370687	ILMN_1752631	CGGBP1	NM_001195308	ENST00000309534	C	CUCUAAA	cctaggTTTAGAG	0	7mer-m8	dasNov2,echTel1,rheMac2,panTro2,canFam2,loxAfr3,equCab2,bosTau4,oryCun2,otoGar1,tupBel1	11	hsa-miR-520f-5p	+	-	-	-0.061	NA	NA	NA	yes	no	no	U-type	-15.8677802906083	3.2089337474932e-52	-
rs1006896	breaking	rs6551276	0.142	88073	A	C	C	T	-15.5870138223796	3370687	ILMN_1752631	CGGBP1	NM_003663	ENST00000309534	C	CUCUAAA	cctaggTTTAGAG	0	7mer-m8	dasNov2,echTel1,rheMac2,panTro2,canFam2,loxAfr3,equCab2,bosTau4,oryCun2,otoGar1,tupBel1	11	hsa-miR-520f-5p	+	-	-	-0.061	NA	NA	NA	yes	no	no	U-type	-15.8677802906083	3.2089337474932e-52	-
rs1006896	breaking	rs6551276	0.142	88073	A	C	C	T	-15.5870138223796	3370687	ILMN_1752631	CGGBP1	NM_001008390	ENST00000309534	C	CUCUAAA	cctaggTTTAGAG	0	7mer-m8	dasNov2,echTel1,rheMac2,panTro2,canFam2,loxAfr3,equCab2,bosTau4,oryCun2,otoGar1,tupBel1	11	hsa-miR-520f-5p	+	-	-	-0.061	NA	NA	NA	yes	no	no	U-type	-15.8677802906083	3.2089337474932e-52	-
rs1006896	breaking	rs6551276	0.142	88073	A	C	C	T	-15.5870138223796	3370687	ILMN_1752631	CGGBP1		ENST00000398392	C	CUCUAAA	cctaggTTTAGAG	0	7mer-m8	dasNov2,echTel1,rheMac2,panTro2,canFam2,loxAfr3,equCab2,bosTau4,oryCun2,otoGar1,tupBel1	11	hsa-miR-520f-5p	+	-	-	-0.061	NA	NA	NA	yes	no	no	U-type	-15.8677802906083	3.2089337474932e-52	-
rs1006896	creating	rs6551276	0.142	88073	A	C	C	T	-15.5870138223796	3370687	ILMN_1752631	CGGBP1	NM_001195308	ENST00000309534	A	AACCCUA	ccTAGGGTTAgag	0	8mer	dasNov2,echTel1,rheMac2,panTro2,loxAfr3,oryCun2,otoGar1,tupBel1	8	hsa-miR-652-5p	+	+	-	-0.279	NA	154	-23.12	yes	no	yes	C-type	-15.8677802906083	3.2089337474932e-52	-
rs1006896	creating	rs6551276	0.142	88073	A	C	C	T	-15.5870138223796	3370687	ILMN_1752631	CGGBP1	NM_003663	ENST00000309534	A	AACCCUA	ccTAGGGTTAgag	0	8mer	dasNov2,echTel1,rheMac2,panTro2,loxAfr3,oryCun2,otoGar1,tupBel1	8	hsa-miR-652-5p	+	+	-	-0.279	NA	154	-23.12	yes	no	yes	C-type	-15.8677802906083	3.2089337474932e-52	-
rs1006896	creating	rs6551276	0.142	88073	A	C	C	T	-15.5870138223796	3370687	ILMN_1752631	CGGBP1	NM_001008390	ENST00000309534	A	AACCCUA	ccTAGGGTTAgag	0	8mer	dasNov2,echTel1,rheMac2,panTro2,loxAfr3,oryCun2,otoGar1,tupBel1	8	hsa-miR-652-5p	+	+	-	-0.279	NA	154	-23.12	yes	no	yes	C-type	-15.8677802906083	3.2089337474932e-52	-
rs1006896	creating	rs6551276	0.142	88073	A	C	C	T	-15.5870138223796	3370687	ILMN_1752631	CGGBP1		ENST00000398392	A	AACCCUA	ccTAGGGTTAgag	0	8mer	dasNov2,echTel1,rheMac2,panTro2,loxAfr3,oryCun2,otoGar1,tupBel1	8	hsa-miR-652-5p	+	+	-	-0.279	NA	154	-23.12	yes	no	yes	C-type	-15.8677802906083	3.2089337474932e-52	-
rs1006896	creating	rs6551276	0.142	88073	A	C	C	T	-15.5870138223796	3370687	ILMN_1752631	CGGBP1	NM_001195308	ENST00000309534	A	AACCCUG	cctAGGGTTAgag	0	7mer-A1	dasNov2,echTel1,rheMac2,panTro2,loxAfr3,oryCun2,otoGar1,tupBel1	8	hsa-miR-6732-3p	+	-	-	-0.106	NA	NA	NA	yes	no	no	C-type	-15.8677802906083	3.2089337474932e-52	-
rs1006896	creating	rs6551276	0.142	88073	A	C	C	T	-15.5870138223796	3370687	ILMN_1752631	CGGBP1	NM_003663	ENST00000309534	A	AACCCUG	cctAGGGTTAgag	0	7mer-A1	dasNov2,echTel1,rheMac2,panTro2,loxAfr3,oryCun2,otoGar1,tupBel1	8	hsa-miR-6732-3p	+	-	-	-0.106	NA	NA	NA	yes	no	no	C-type	-15.8677802906083	3.2089337474932e-52	-
rs1006896	creating	rs6551276	0.142	88073	A	C	C	T	-15.5870138223796	3370687	ILMN_1752631	CGGBP1	NM_001008390	ENST00000309534	A	AACCCUG	cctAGGGTTAgag	0	7mer-A1	dasNov2,echTel1,rheMac2,panTro2,loxAfr3,oryCun2,otoGar1,tupBel1	8	hsa-miR-6732-3p	+	-	-	-0.106	NA	NA	NA	yes	no	no	C-type	-15.8677802906083	3.2089337474932e-52	-
rs1006896	creating	rs6551276	0.142	88073	A	C	C	T	-15.5870138223796	3370687	ILMN_1752631	CGGBP1		ENST00000398392	A	AACCCUG	cctAGGGTTAgag	0	7mer-A1	dasNov2,echTel1,rheMac2,panTro2,loxAfr3,oryCun2,otoGar1,tupBel1	8	hsa-miR-6732-3p	+	-	-	-0.106	NA	NA	NA	yes	no	no	C-type	-15.8677802906083	3.2089337474932e-52	-
rs1006896	creating	rs6551276	0.142	88073	A	C	C	T	12.3711468382468	1300398	ILMN_2387090	CGGBP1	NM_001195308	ENST00000309534	A	NA	NA	NA	NA	NA	NA	hsa-miR-4714-5p	-	-	+	NA	NA	NA	NA	yes	no	no	U-type	13.0724417942799	2.96781341811892e-36	-
rs1006896	creating	rs6551276	0.142	88073	A	C	C	T	12.3711468382468	1300398	ILMN_2387090	CGGBP1		ENST00000398392	A	NA	NA	NA	NA	NA	NA	hsa-miR-4714-5p	-	-	+	NA	NA	NA	NA	yes	no	no	U-type	13.0724417942799	2.96781341811892e-36	-
rs1006896	creating	rs6551276	0.142	88073	A	C	C	T	12.3711468382468	1300398	ILMN_2387090	CGGBP1	NM_003663	ENST00000309534	A	NA	NA	NA	NA	NA	NA	hsa-miR-4714-5p	-	-	+	NA	NA	NA	NA	yes	no	no	U-type	13.0724417942799	2.96781341811892e-36	-
rs1006896	creating	rs6551276	0.142	88073	A	C	C	T	12.3711468382468	1300398	ILMN_2387090	CGGBP1	NM_001008390	ENST00000309534	A	NA	NA	NA	NA	NA	NA	hsa-miR-4714-5p	-	-	+	NA	NA	NA	NA	yes	no	no	U-type	13.0724417942799	2.96781341811892e-36	-
rs1006896	breaking	rs6551276	0.142	88073	A	C	C	T	12.3711468382468	1300398	ILMN_2387090	CGGBP1	NM_001195308	ENST00000309534	C	CUCUAAA	cctaggTTTAGAG	0	7mer-m8	dasNov2,echTel1,rheMac2,panTro2,canFam2,loxAfr3,equCab2,bosTau4,oryCun2,otoGar1,tupBel1	11	hsa-miR-520f-5p	+	-	-	-0.061	NA	NA	NA	yes	no	no	C-type	13.0724417942799	2.96781341811892e-36	-
rs1006896	breaking	rs6551276	0.142	88073	A	C	C	T	12.3711468382468	1300398	ILMN_2387090	CGGBP1		ENST00000398392	C	CUCUAAA	cctaggTTTAGAG	0	7mer-m8	dasNov2,echTel1,rheMac2,panTro2,canFam2,loxAfr3,equCab2,bosTau4,oryCun2,otoGar1,tupBel1	11	hsa-miR-520f-5p	+	-	-	-0.061	NA	NA	NA	yes	no	no	C-type	13.0724417942799	2.96781341811892e-36	-
rs1006896	breaking	rs6551276	0.142	88073	A	C	C	T	12.3711468382468	1300398	ILMN_2387090	CGGBP1	NM_003663	ENST00000309534	C	CUCUAAA	cctaggTTTAGAG	0	7mer-m8	dasNov2,echTel1,rheMac2,panTro2,canFam2,loxAfr3,equCab2,bosTau4,oryCun2,otoGar1,tupBel1	11	hsa-miR-520f-5p	+	-	-	-0.061	NA	NA	NA	yes	no	no	C-type	13.0724417942799	2.96781341811892e-36	-
rs1006896	breaking	rs6551276	0.142	88073	A	C	C	T	12.3711468382468	1300398	ILMN_2387090	CGGBP1	NM_001008390	ENST00000309534	C	CUCUAAA	cctaggTTTAGAG	0	7mer-m8	dasNov2,echTel1,rheMac2,panTro2,canFam2,loxAfr3,equCab2,bosTau4,oryCun2,otoGar1,tupBel1	11	hsa-miR-520f-5p	+	-	-	-0.061	NA	NA	NA	yes	no	no	C-type	13.0724417942799	2.96781341811892e-36	-
rs1006896	creating	rs6551276	0.142	88073	A	C	C	T	12.3711468382468	1300398	ILMN_2387090	CGGBP1	NM_001195308	ENST00000309534	A	AACCCUA	ccTAGGGTTAgag	0	8mer	dasNov2,echTel1,rheMac2,panTro2,loxAfr3,oryCun2,otoGar1,tupBel1	8	hsa-miR-652-5p	+	+	-	-0.279	NA	154	-23.12	yes	no	yes	U-type	13.0724417942799	2.96781341811892e-36	-
rs1006896	creating	rs6551276	0.142	88073	A	C	C	T	12.3711468382468	1300398	ILMN_2387090	CGGBP1		ENST00000398392	A	AACCCUA	ccTAGGGTTAgag	0	8mer	dasNov2,echTel1,rheMac2,panTro2,loxAfr3,oryCun2,otoGar1,tupBel1	8	hsa-miR-652-5p	+	+	-	-0.279	NA	154	-23.12	yes	no	yes	U-type	13.0724417942799	2.96781341811892e-36	-
rs1006896	creating	rs6551276	0.142	88073	A	C	C	T	12.3711468382468	1300398	ILMN_2387090	CGGBP1	NM_003663	ENST00000309534	A	AACCCUA	ccTAGGGTTAgag	0	8mer	dasNov2,echTel1,rheMac2,panTro2,loxAfr3,oryCun2,otoGar1,tupBel1	8	hsa-miR-652-5p	+	+	-	-0.279	NA	154	-23.12	yes	no	yes	U-type	13.0724417942799	2.96781341811892e-36	-
rs1006896	creating	rs6551276	0.142	88073	A	C	C	T	12.3711468382468	1300398	ILMN_2387090	CGGBP1	NM_001008390	ENST00000309534	A	AACCCUA	ccTAGGGTTAgag	0	8mer	dasNov2,echTel1,rheMac2,panTro2,loxAfr3,oryCun2,otoGar1,tupBel1	8	hsa-miR-652-5p	+	+	-	-0.279	NA	154	-23.12	yes	no	yes	U-type	13.0724417942799	2.96781341811892e-36	-
rs1006896	creating	rs6551276	0.142	88073	A	C	C	T	12.3711468382468	1300398	ILMN_2387090	CGGBP1	NM_001195308	ENST00000309534	A	AACCCUG	cctAGGGTTAgag	0	7mer-A1	dasNov2,echTel1,rheMac2,panTro2,loxAfr3,oryCun2,otoGar1,tupBel1	8	hsa-miR-6732-3p	+	-	-	-0.106	NA	NA	NA	yes	no	no	U-type	13.0724417942799	2.96781341811892e-36	-
rs1006896	creating	rs6551276	0.142	88073	A	C	C	T	12.3711468382468	1300398	ILMN_2387090	CGGBP1		ENST00000398392	A	AACCCUG	cctAGGGTTAgag	0	7mer-A1	dasNov2,echTel1,rheMac2,panTro2,loxAfr3,oryCun2,otoGar1,tupBel1	8	hsa-miR-6732-3p	+	-	-	-0.106	NA	NA	NA	yes	no	no	U-type	13.0724417942799	2.96781341811892e-36	-
rs1006896	creating	rs6551276	0.142	88073	A	C	C	T	12.3711468382468	1300398	ILMN_2387090	CGGBP1	NM_003663	ENST00000309534	A	AACCCUG	cctAGGGTTAgag	0	7mer-A1	dasNov2,echTel1,rheMac2,panTro2,loxAfr3,oryCun2,otoGar1,tupBel1	8	hsa-miR-6732-3p	+	-	-	-0.106	NA	NA	NA	yes	no	no	U-type	13.0724417942799	2.96781341811892e-36	-
rs1006896	creating	rs6551276	0.142	88073	A	C	C	T	12.3711468382468	1300398	ILMN_2387090	CGGBP1	NM_001008390	ENST00000309534	A	AACCCUG	cctAGGGTTAgag	0	7mer-A1	dasNov2,echTel1,rheMac2,panTro2,loxAfr3,oryCun2,otoGar1,tupBel1	8	hsa-miR-6732-3p	+	-	-	-0.106	NA	NA	NA	yes	no	no	U-type	13.0724417942799	2.96781341811892e-36	-
rs1006896	breaking	rs13074910	0.142	89424	A	C	C	T	-16.0662456223893	3370687	ILMN_1752631	CGGBP1	NM_001195308	ENST00000309534	C	CUCUAAA	cctaggTTTAGAG	0	7mer-m8	dasNov2,echTel1,rheMac2,panTro2,canFam2,loxAfr3,equCab2,bosTau4,oryCun2,otoGar1,tupBel1	11	hsa-miR-520f-5p	+	-	-	-0.061	NA	NA	NA	yes	no	no	U-type	-15.8677802906083	3.2089337474932e-52	-
rs1006896	breaking	rs13074910	0.142	89424	A	C	C	T	-16.0662456223893	3370687	ILMN_1752631	CGGBP1	NM_003663	ENST00000309534	C	CUCUAAA	cctaggTTTAGAG	0	7mer-m8	dasNov2,echTel1,rheMac2,panTro2,canFam2,loxAfr3,equCab2,bosTau4,oryCun2,otoGar1,tupBel1	11	hsa-miR-520f-5p	+	-	-	-0.061	NA	NA	NA	yes	no	no	U-type	-15.8677802906083	3.2089337474932e-52	-
rs1006896	breaking	rs13074910	0.142	89424	A	C	C	T	-16.0662456223893	3370687	ILMN_1752631	CGGBP1	NM_001008390	ENST00000309534	C	CUCUAAA	cctaggTTTAGAG	0	7mer-m8	dasNov2,echTel1,rheMac2,panTro2,canFam2,loxAfr3,equCab2,bosTau4,oryCun2,otoGar1,tupBel1	11	hsa-miR-520f-5p	+	-	-	-0.061	NA	NA	NA	yes	no	no	U-type	-15.8677802906083	3.2089337474932e-52	-
rs1006896	breaking	rs13074910	0.142	89424	A	C	C	T	-16.0662456223893	3370687	ILMN_1752631	CGGBP1		ENST00000398392	C	CUCUAAA	cctaggTTTAGAG	0	7mer-m8	dasNov2,echTel1,rheMac2,panTro2,canFam2,loxAfr3,equCab2,bosTau4,oryCun2,otoGar1,tupBel1	11	hsa-miR-520f-5p	+	-	-	-0.061	NA	NA	NA	yes	no	no	U-type	-15.8677802906083	3.2089337474932e-52	-
rs1006896	creating	rs13074910	0.142	89424	A	C	C	T	-16.0662456223893	3370687	ILMN_1752631	CGGBP1	NM_001195308	ENST00000309534	A	AACCCUA	ccTAGGGTTAgag	0	8mer	dasNov2,echTel1,rheMac2,panTro2,loxAfr3,oryCun2,otoGar1,tupBel1	8	hsa-miR-652-5p	+	+	-	-0.279	NA	154	-23.12	yes	no	yes	C-type	-15.8677802906083	3.2089337474932e-52	-
rs1006896	creating	rs13074910	0.142	89424	A	C	C	T	-16.0662456223893	3370687	ILMN_1752631	CGGBP1	NM_003663	ENST00000309534	A	AACCCUA	ccTAGGGTTAgag	0	8mer	dasNov2,echTel1,rheMac2,panTro2,loxAfr3,oryCun2,otoGar1,tupBel1	8	hsa-miR-652-5p	+	+	-	-0.279	NA	154	-23.12	yes	no	yes	C-type	-15.8677802906083	3.2089337474932e-52	-
rs1006896	creating	rs13074910	0.142	89424	A	C	C	T	-16.0662456223893	3370687	ILMN_1752631	CGGBP1	NM_001008390	ENST00000309534	A	AACCCUA	ccTAGGGTTAgag	0	8mer	dasNov2,echTel1,rheMac2,panTro2,loxAfr3,oryCun2,otoGar1,tupBel1	8	hsa-miR-652-5p	+	+	-	-0.279	NA	154	-23.12	yes	no	yes	C-type	-15.8677802906083	3.2089337474932e-52	-
rs1006896	creating	rs13074910	0.142	89424	A	C	C	T	-16.0662456223893	3370687	ILMN_1752631	CGGBP1		ENST00000398392	A	AACCCUA	ccTAGGGTTAgag	0	8mer	dasNov2,echTel1,rheMac2,panTro2,loxAfr3,oryCun2,otoGar1,tupBel1	8	hsa-miR-652-5p	+	+	-	-0.279	NA	154	-23.12	yes	no	yes	C-type	-15.8677802906083	3.2089337474932e-52	-
rs1006896	creating	rs13074910	0.142	89424	A	C	C	T	-16.0662456223893	3370687	ILMN_1752631	CGGBP1	NM_001195308	ENST00000309534	A	AACCCUG	cctAGGGTTAgag	0	7mer-A1	dasNov2,echTel1,rheMac2,panTro2,loxAfr3,oryCun2,otoGar1,tupBel1	8	hsa-miR-6732-3p	+	-	-	-0.106	NA	NA	NA	yes	no	no	C-type	-15.8677802906083	3.2089337474932e-52	-
rs1006896	creating	rs13074910	0.142	89424	A	C	C	T	-16.0662456223893	3370687	ILMN_1752631	CGGBP1	NM_003663	ENST00000309534	A	AACCCUG	cctAGGGTTAgag	0	7mer-A1	dasNov2,echTel1,rheMac2,panTro2,loxAfr3,oryCun2,otoGar1,tupBel1	8	hsa-miR-6732-3p	+	-	-	-0.106	NA	NA	NA	yes	no	no	C-type	-15.8677802906083	3.2089337474932e-52	-
rs1006896	creating	rs13074910	0.142	89424	A	C	C	T	-16.0662456223893	3370687	ILMN_1752631	CGGBP1	NM_001008390	ENST00000309534	A	AACCCUG	cctAGGGTTAgag	0	7mer-A1	dasNov2,echTel1,rheMac2,panTro2,loxAfr3,oryCun2,otoGar1,tupBel1	8	hsa-miR-6732-3p	+	-	-	-0.106	NA	NA	NA	yes	no	no	C-type	-15.8677802906083	3.2089337474932e-52	-
rs1006896	creating	rs13074910	0.142	89424	A	C	C	T	-16.0662456223893	3370687	ILMN_1752631	CGGBP1		ENST00000398392	A	AACCCUG	cctAGGGTTAgag	0	7mer-A1	dasNov2,echTel1,rheMac2,panTro2,loxAfr3,oryCun2,otoGar1,tupBel1	8	hsa-miR-6732-3p	+	-	-	-0.106	NA	NA	NA	yes	no	no	C-type	-15.8677802906083	3.2089337474932e-52	-
rs1006896	creating	rs13074910	0.142	89424	A	C	C	T	-16.0662456223893	3370687	ILMN_1752631	CGGBP1	NM_001195308	ENST00000309534	A	NA	NA	NA	NA	NA	NA	hsa-miR-4714-5p	-	-	+	NA	NA	NA	NA	yes	no	no	C-type	-15.8677802906083	3.2089337474932e-52	-
rs1006896	creating	rs13074910	0.142	89424	A	C	C	T	-16.0662456223893	3370687	ILMN_1752631	CGGBP1	NM_003663	ENST00000309534	A	NA	NA	NA	NA	NA	NA	hsa-miR-4714-5p	-	-	+	NA	NA	NA	NA	yes	no	no	C-type	-15.8677802906083	3.2089337474932e-52	-
rs1006896	creating	rs13074910	0.142	89424	A	C	C	T	-16.0662456223893	3370687	ILMN_1752631	CGGBP1	NM_001008390	ENST00000309534	A	NA	NA	NA	NA	NA	NA	hsa-miR-4714-5p	-	-	+	NA	NA	NA	NA	yes	no	no	C-type	-15.8677802906083	3.2089337474932e-52	-
rs1006896	creating	rs13074910	0.142	89424	A	C	C	T	-16.0662456223893	3370687	ILMN_1752631	CGGBP1		ENST00000398392	A	NA	NA	NA	NA	NA	NA	hsa-miR-4714-5p	-	-	+	NA	NA	NA	NA	yes	no	no	C-type	-15.8677802906083	3.2089337474932e-52	-
rs1006896	creating	rs13074910	0.142	89424	A	C	C	T	12.9814391588903	1300398	ILMN_2387090	CGGBP1	NM_001195308	ENST00000309534	A	NA	NA	NA	NA	NA	NA	hsa-miR-4714-5p	-	-	+	NA	NA	NA	NA	yes	no	no	U-type	13.0724417942799	2.96781341811892e-36	-
rs1006896	creating	rs13074910	0.142	89424	A	C	C	T	12.9814391588903	1300398	ILMN_2387090	CGGBP1		ENST00000398392	A	NA	NA	NA	NA	NA	NA	hsa-miR-4714-5p	-	-	+	NA	NA	NA	NA	yes	no	no	U-type	13.0724417942799	2.96781341811892e-36	-
rs1006896	creating	rs13074910	0.142	89424	A	C	C	T	12.9814391588903	1300398	ILMN_2387090	CGGBP1	NM_003663	ENST00000309534	A	NA	NA	NA	NA	NA	NA	hsa-miR-4714-5p	-	-	+	NA	NA	NA	NA	yes	no	no	U-type	13.0724417942799	2.96781341811892e-36	-
rs1006896	creating	rs13074910	0.142	89424	A	C	C	T	12.9814391588903	1300398	ILMN_2387090	CGGBP1	NM_001008390	ENST00000309534	A	NA	NA	NA	NA	NA	NA	hsa-miR-4714-5p	-	-	+	NA	NA	NA	NA	yes	no	no	U-type	13.0724417942799	2.96781341811892e-36	-
rs1006896	breaking	rs13074910	0.142	89424	A	C	C	T	12.9814391588903	1300398	ILMN_2387090	CGGBP1	NM_001195308	ENST00000309534	C	CUCUAAA	cctaggTTTAGAG	0	7mer-m8	dasNov2,echTel1,rheMac2,panTro2,canFam2,loxAfr3,equCab2,bosTau4,oryCun2,otoGar1,tupBel1	11	hsa-miR-520f-5p	+	-	-	-0.061	NA	NA	NA	yes	no	no	C-type	13.0724417942799	2.96781341811892e-36	-
rs1006896	breaking	rs13074910	0.142	89424	A	C	C	T	12.9814391588903	1300398	ILMN_2387090	CGGBP1		ENST00000398392	C	CUCUAAA	cctaggTTTAGAG	0	7mer-m8	dasNov2,echTel1,rheMac2,panTro2,canFam2,loxAfr3,equCab2,bosTau4,oryCun2,otoGar1,tupBel1	11	hsa-miR-520f-5p	+	-	-	-0.061	NA	NA	NA	yes	no	no	C-type	13.0724417942799	2.96781341811892e-36	-
rs1006896	breaking	rs13074910	0.142	89424	A	C	C	T	12.9814391588903	1300398	ILMN_2387090	CGGBP1	NM_003663	ENST00000309534	C	CUCUAAA	cctaggTTTAGAG	0	7mer-m8	dasNov2,echTel1,rheMac2,panTro2,canFam2,loxAfr3,equCab2,bosTau4,oryCun2,otoGar1,tupBel1	11	hsa-miR-520f-5p	+	-	-	-0.061	NA	NA	NA	yes	no	no	C-type	13.0724417942799	2.96781341811892e-36	-
rs1006896	breaking	rs13074910	0.142	89424	A	C	C	T	12.9814391588903	1300398	ILMN_2387090	CGGBP1	NM_001008390	ENST00000309534	C	CUCUAAA	cctaggTTTAGAG	0	7mer-m8	dasNov2,echTel1,rheMac2,panTro2,canFam2,loxAfr3,equCab2,bosTau4,oryCun2,otoGar1,tupBel1	11	hsa-miR-520f-5p	+	-	-	-0.061	NA	NA	NA	yes	no	no	C-type	13.0724417942799	2.96781341811892e-36	-
rs1006896	creating	rs13074910	0.142	89424	A	C	C	T	12.9814391588903	1300398	ILMN_2387090	CGGBP1	NM_001195308	ENST00000309534	A	AACCCUA	ccTAGGGTTAgag	0	8mer	dasNov2,echTel1,rheMac2,panTro2,loxAfr3,oryCun2,otoGar1,tupBel1	8	hsa-miR-652-5p	+	+	-	-0.279	NA	154	-23.12	yes	no	yes	U-type	13.0724417942799	2.96781341811892e-36	-
rs1006896	creating	rs13074910	0.142	89424	A	C	C	T	12.9814391588903	1300398	ILMN_2387090	CGGBP1		ENST00000398392	A	AACCCUA	ccTAGGGTTAgag	0	8mer	dasNov2,echTel1,rheMac2,panTro2,loxAfr3,oryCun2,otoGar1,tupBel1	8	hsa-miR-652-5p	+	+	-	-0.279	NA	154	-23.12	yes	no	yes	U-type	13.0724417942799	2.96781341811892e-36	-
rs1006896	creating	rs13074910	0.142	89424	A	C	C	T	12.9814391588903	1300398	ILMN_2387090	CGGBP1	NM_003663	ENST00000309534	A	AACCCUA	ccTAGGGTTAgag	0	8mer	dasNov2,echTel1,rheMac2,panTro2,loxAfr3,oryCun2,otoGar1,tupBel1	8	hsa-miR-652-5p	+	+	-	-0.279	NA	154	-23.12	yes	no	yes	U-type	13.0724417942799	2.96781341811892e-36	-
rs1006896	creating	rs13074910	0.142	89424	A	C	C	T	12.9814391588903	1300398	ILMN_2387090	CGGBP1	NM_001008390	ENST00000309534	A	AACCCUA	ccTAGGGTTAgag	0	8mer	dasNov2,echTel1,rheMac2,panTro2,loxAfr3,oryCun2,otoGar1,tupBel1	8	hsa-miR-652-5p	+	+	-	-0.279	NA	154	-23.12	yes	no	yes	U-type	13.0724417942799	2.96781341811892e-36	-
rs1006896	creating	rs13074910	0.142	89424	A	C	C	T	12.9814391588903	1300398	ILMN_2387090	CGGBP1	NM_001195308	ENST00000309534	A	AACCCUG	cctAGGGTTAgag	0	7mer-A1	dasNov2,echTel1,rheMac2,panTro2,loxAfr3,oryCun2,otoGar1,tupBel1	8	hsa-miR-6732-3p	+	-	-	-0.106	NA	NA	NA	yes	no	no	U-type	13.0724417942799	2.96781341811892e-36	-
rs1006896	creating	rs13074910	0.142	89424	A	C	C	T	12.9814391588903	1300398	ILMN_2387090	CGGBP1		ENST00000398392	A	AACCCUG	cctAGGGTTAgag	0	7mer-A1	dasNov2,echTel1,rheMac2,panTro2,loxAfr3,oryCun2,otoGar1,tupBel1	8	hsa-miR-6732-3p	+	-	-	-0.106	NA	NA	NA	yes	no	no	U-type	13.0724417942799	2.96781341811892e-36	-
rs1006896	creating	rs13074910	0.142	89424	A	C	C	T	12.9814391588903	1300398	ILMN_2387090	CGGBP1	NM_003663	ENST00000309534	A	AACCCUG	cctAGGGTTAgag	0	7mer-A1	dasNov2,echTel1,rheMac2,panTro2,loxAfr3,oryCun2,otoGar1,tupBel1	8	hsa-miR-6732-3p	+	-	-	-0.106	NA	NA	NA	yes	no	no	U-type	13.0724417942799	2.96781341811892e-36	-
rs1006896	creating	rs13074910	0.142	89424	A	C	C	T	12.9814391588903	1300398	ILMN_2387090	CGGBP1	NM_001008390	ENST00000309534	A	AACCCUG	cctAGGGTTAgag	0	7mer-A1	dasNov2,echTel1,rheMac2,panTro2,loxAfr3,oryCun2,otoGar1,tupBel1	8	hsa-miR-6732-3p	+	-	-	-0.106	NA	NA	NA	yes	no	no	U-type	13.0724417942799	2.96781341811892e-36	-
rs1006896	creating	rs7431968	0.142	97634	A	C	A	G	-16.161527055988	3370687	ILMN_1752631	CGGBP1	NM_001195308	ENST00000309534	A	NA	NA	NA	NA	NA	NA	hsa-miR-4714-5p	-	-	+	NA	NA	NA	NA	yes	no	no	C-type	-15.8677802906083	3.2089337474932e-52	-
rs1006896	creating	rs7431968	0.142	97634	A	C	A	G	-16.161527055988	3370687	ILMN_1752631	CGGBP1	NM_003663	ENST00000309534	A	NA	NA	NA	NA	NA	NA	hsa-miR-4714-5p	-	-	+	NA	NA	NA	NA	yes	no	no	C-type	-15.8677802906083	3.2089337474932e-52	-
rs1006896	creating	rs7431968	0.142	97634	A	C	A	G	-16.161527055988	3370687	ILMN_1752631	CGGBP1	NM_001008390	ENST00000309534	A	NA	NA	NA	NA	NA	NA	hsa-miR-4714-5p	-	-	+	NA	NA	NA	NA	yes	no	no	C-type	-15.8677802906083	3.2089337474932e-52	-
rs1006896	creating	rs7431968	0.142	97634	A	C	A	G	-16.161527055988	3370687	ILMN_1752631	CGGBP1		ENST00000398392	A	NA	NA	NA	NA	NA	NA	hsa-miR-4714-5p	-	-	+	NA	NA	NA	NA	yes	no	no	C-type	-15.8677802906083	3.2089337474932e-52	-
rs1006896	breaking	rs7431968	0.142	97634	A	C	A	G	-16.161527055988	3370687	ILMN_1752631	CGGBP1	NM_001195308	ENST00000309534	C	CUCUAAA	cctaggTTTAGAG	0	7mer-m8	dasNov2,echTel1,rheMac2,panTro2,canFam2,loxAfr3,equCab2,bosTau4,oryCun2,otoGar1,tupBel1	11	hsa-miR-520f-5p	+	-	-	-0.061	NA	NA	NA	yes	no	no	U-type	-15.8677802906083	3.2089337474932e-52	-
rs1006896	breaking	rs7431968	0.142	97634	A	C	A	G	-16.161527055988	3370687	ILMN_1752631	CGGBP1	NM_003663	ENST00000309534	C	CUCUAAA	cctaggTTTAGAG	0	7mer-m8	dasNov2,echTel1,rheMac2,panTro2,canFam2,loxAfr3,equCab2,bosTau4,oryCun2,otoGar1,tupBel1	11	hsa-miR-520f-5p	+	-	-	-0.061	NA	NA	NA	yes	no	no	U-type	-15.8677802906083	3.2089337474932e-52	-
rs1006896	breaking	rs7431968	0.142	97634	A	C	A	G	-16.161527055988	3370687	ILMN_1752631	CGGBP1	NM_001008390	ENST00000309534	C	CUCUAAA	cctaggTTTAGAG	0	7mer-m8	dasNov2,echTel1,rheMac2,panTro2,canFam2,loxAfr3,equCab2,bosTau4,oryCun2,otoGar1,tupBel1	11	hsa-miR-520f-5p	+	-	-	-0.061	NA	NA	NA	yes	no	no	U-type	-15.8677802906083	3.2089337474932e-52	-
rs1006896	breaking	rs7431968	0.142	97634	A	C	A	G	-16.161527055988	3370687	ILMN_1752631	CGGBP1		ENST00000398392	C	CUCUAAA	cctaggTTTAGAG	0	7mer-m8	dasNov2,echTel1,rheMac2,panTro2,canFam2,loxAfr3,equCab2,bosTau4,oryCun2,otoGar1,tupBel1	11	hsa-miR-520f-5p	+	-	-	-0.061	NA	NA	NA	yes	no	no	U-type	-15.8677802906083	3.2089337474932e-52	-
rs1006896	creating	rs7431968	0.142	97634	A	C	A	G	-16.161527055988	3370687	ILMN_1752631	CGGBP1	NM_001195308	ENST00000309534	A	AACCCUA	ccTAGGGTTAgag	0	8mer	dasNov2,echTel1,rheMac2,panTro2,loxAfr3,oryCun2,otoGar1,tupBel1	8	hsa-miR-652-5p	+	+	-	-0.279	NA	154	-23.12	yes	no	yes	C-type	-15.8677802906083	3.2089337474932e-52	-
rs1006896	creating	rs7431968	0.142	97634	A	C	A	G	-16.161527055988	3370687	ILMN_1752631	CGGBP1	NM_003663	ENST00000309534	A	AACCCUA	ccTAGGGTTAgag	0	8mer	dasNov2,echTel1,rheMac2,panTro2,loxAfr3,oryCun2,otoGar1,tupBel1	8	hsa-miR-652-5p	+	+	-	-0.279	NA	154	-23.12	yes	no	yes	C-type	-15.8677802906083	3.2089337474932e-52	-
rs1006896	creating	rs7431968	0.142	97634	A	C	A	G	-16.161527055988	3370687	ILMN_1752631	CGGBP1	NM_001008390	ENST00000309534	A	AACCCUA	ccTAGGGTTAgag	0	8mer	dasNov2,echTel1,rheMac2,panTro2,loxAfr3,oryCun2,otoGar1,tupBel1	8	hsa-miR-652-5p	+	+	-	-0.279	NA	154	-23.12	yes	no	yes	C-type	-15.8677802906083	3.2089337474932e-52	-
rs1006896	creating	rs7431968	0.142	97634	A	C	A	G	-16.161527055988	3370687	ILMN_1752631	CGGBP1		ENST00000398392	A	AACCCUA	ccTAGGGTTAgag	0	8mer	dasNov2,echTel1,rheMac2,panTro2,loxAfr3,oryCun2,otoGar1,tupBel1	8	hsa-miR-652-5p	+	+	-	-0.279	NA	154	-23.12	yes	no	yes	C-type	-15.8677802906083	3.2089337474932e-52	-
rs1006896	creating	rs7431968	0.142	97634	A	C	A	G	-16.161527055988	3370687	ILMN_1752631	CGGBP1	NM_001195308	ENST00000309534	A	AACCCUG	cctAGGGTTAgag	0	7mer-A1	dasNov2,echTel1,rheMac2,panTro2,loxAfr3,oryCun2,otoGar1,tupBel1	8	hsa-miR-6732-3p	+	-	-	-0.106	NA	NA	NA	yes	no	no	C-type	-15.8677802906083	3.2089337474932e-52	-
rs1006896	creating	rs7431968	0.142	97634	A	C	A	G	-16.161527055988	3370687	ILMN_1752631	CGGBP1	NM_003663	ENST00000309534	A	AACCCUG	cctAGGGTTAgag	0	7mer-A1	dasNov2,echTel1,rheMac2,panTro2,loxAfr3,oryCun2,otoGar1,tupBel1	8	hsa-miR-6732-3p	+	-	-	-0.106	NA	NA	NA	yes	no	no	C-type	-15.8677802906083	3.2089337474932e-52	-
rs1006896	creating	rs7431968	0.142	97634	A	C	A	G	-16.161527055988	3370687	ILMN_1752631	CGGBP1	NM_001008390	ENST00000309534	A	AACCCUG	cctAGGGTTAgag	0	7mer-A1	dasNov2,echTel1,rheMac2,panTro2,loxAfr3,oryCun2,otoGar1,tupBel1	8	hsa-miR-6732-3p	+	-	-	-0.106	NA	NA	NA	yes	no	no	C-type	-15.8677802906083	3.2089337474932e-52	-
rs1006896	creating	rs7431968	0.142	97634	A	C	A	G	-16.161527055988	3370687	ILMN_1752631	CGGBP1		ENST00000398392	A	AACCCUG	cctAGGGTTAgag	0	7mer-A1	dasNov2,echTel1,rheMac2,panTro2,loxAfr3,oryCun2,otoGar1,tupBel1	8	hsa-miR-6732-3p	+	-	-	-0.106	NA	NA	NA	yes	no	no	C-type	-15.8677802906083	3.2089337474932e-52	-
rs1006896	creating	rs7431968	0.142	97634	A	C	A	G	13.1913435041977	1300398	ILMN_2387090	CGGBP1	NM_001195308	ENST00000309534	A	NA	NA	NA	NA	NA	NA	hsa-miR-4714-5p	-	-	+	NA	NA	NA	NA	yes	no	no	U-type	13.0724417942799	2.96781341811892e-36	-
rs1006896	creating	rs7431968	0.142	97634	A	C	A	G	13.1913435041977	1300398	ILMN_2387090	CGGBP1		ENST00000398392	A	NA	NA	NA	NA	NA	NA	hsa-miR-4714-5p	-	-	+	NA	NA	NA	NA	yes	no	no	U-type	13.0724417942799	2.96781341811892e-36	-
rs1006896	creating	rs7431968	0.142	97634	A	C	A	G	13.1913435041977	1300398	ILMN_2387090	CGGBP1	NM_003663	ENST00000309534	A	NA	NA	NA	NA	NA	NA	hsa-miR-4714-5p	-	-	+	NA	NA	NA	NA	yes	no	no	U-type	13.0724417942799	2.96781341811892e-36	-
rs1006896	creating	rs7431968	0.142	97634	A	C	A	G	13.1913435041977	1300398	ILMN_2387090	CGGBP1	NM_001008390	ENST00000309534	A	NA	NA	NA	NA	NA	NA	hsa-miR-4714-5p	-	-	+	NA	NA	NA	NA	yes	no	no	U-type	13.0724417942799	2.96781341811892e-36	-
rs1006896	breaking	rs7431968	0.142	97634	A	C	A	G	13.1913435041977	1300398	ILMN_2387090	CGGBP1	NM_001195308	ENST00000309534	C	CUCUAAA	cctaggTTTAGAG	0	7mer-m8	dasNov2,echTel1,rheMac2,panTro2,canFam2,loxAfr3,equCab2,bosTau4,oryCun2,otoGar1,tupBel1	11	hsa-miR-520f-5p	+	-	-	-0.061	NA	NA	NA	yes	no	no	C-type	13.0724417942799	2.96781341811892e-36	-
rs1006896	breaking	rs7431968	0.142	97634	A	C	A	G	13.1913435041977	1300398	ILMN_2387090	CGGBP1		ENST00000398392	C	CUCUAAA	cctaggTTTAGAG	0	7mer-m8	dasNov2,echTel1,rheMac2,panTro2,canFam2,loxAfr3,equCab2,bosTau4,oryCun2,otoGar1,tupBel1	11	hsa-miR-520f-5p	+	-	-	-0.061	NA	NA	NA	yes	no	no	C-type	13.0724417942799	2.96781341811892e-36	-
rs1006896	breaking	rs7431968	0.142	97634	A	C	A	G	13.1913435041977	1300398	ILMN_2387090	CGGBP1	NM_003663	ENST00000309534	C	CUCUAAA	cctaggTTTAGAG	0	7mer-m8	dasNov2,echTel1,rheMac2,panTro2,canFam2,loxAfr3,equCab2,bosTau4,oryCun2,otoGar1,tupBel1	11	hsa-miR-520f-5p	+	-	-	-0.061	NA	NA	NA	yes	no	no	C-type	13.0724417942799	2.96781341811892e-36	-
rs1006896	breaking	rs7431968	0.142	97634	A	C	A	G	13.1913435041977	1300398	ILMN_2387090	CGGBP1	NM_001008390	ENST00000309534	C	CUCUAAA	cctaggTTTAGAG	0	7mer-m8	dasNov2,echTel1,rheMac2,panTro2,canFam2,loxAfr3,equCab2,bosTau4,oryCun2,otoGar1,tupBel1	11	hsa-miR-520f-5p	+	-	-	-0.061	NA	NA	NA	yes	no	no	C-type	13.0724417942799	2.96781341811892e-36	-
rs1006896	creating	rs7431968	0.142	97634	A	C	A	G	13.1913435041977	1300398	ILMN_2387090	CGGBP1	NM_001195308	ENST00000309534	A	AACCCUA	ccTAGGGTTAgag	0	8mer	dasNov2,echTel1,rheMac2,panTro2,loxAfr3,oryCun2,otoGar1,tupBel1	8	hsa-miR-652-5p	+	+	-	-0.279	NA	154	-23.12	yes	no	yes	U-type	13.0724417942799	2.96781341811892e-36	-
rs1006896	creating	rs7431968	0.142	97634	A	C	A	G	13.1913435041977	1300398	ILMN_2387090	CGGBP1		ENST00000398392	A	AACCCUA	ccTAGGGTTAgag	0	8mer	dasNov2,echTel1,rheMac2,panTro2,loxAfr3,oryCun2,otoGar1,tupBel1	8	hsa-miR-652-5p	+	+	-	-0.279	NA	154	-23.12	yes	no	yes	U-type	13.0724417942799	2.96781341811892e-36	-
rs1006896	creating	rs7431968	0.142	97634	A	C	A	G	13.1913435041977	1300398	ILMN_2387090	CGGBP1	NM_003663	ENST00000309534	A	AACCCUA	ccTAGGGTTAgag	0	8mer	dasNov2,echTel1,rheMac2,panTro2,loxAfr3,oryCun2,otoGar1,tupBel1	8	hsa-miR-652-5p	+	+	-	-0.279	NA	154	-23.12	yes	no	yes	U-type	13.0724417942799	2.96781341811892e-36	-
rs1006896	creating	rs7431968	0.142	97634	A	C	A	G	13.1913435041977	1300398	ILMN_2387090	CGGBP1	NM_001008390	ENST00000309534	A	AACCCUA	ccTAGGGTTAgag	0	8mer	dasNov2,echTel1,rheMac2,panTro2,loxAfr3,oryCun2,otoGar1,tupBel1	8	hsa-miR-652-5p	+	+	-	-0.279	NA	154	-23.12	yes	no	yes	U-type	13.0724417942799	2.96781341811892e-36	-
rs1006896	creating	rs7431968	0.142	97634	A	C	A	G	13.1913435041977	1300398	ILMN_2387090	CGGBP1	NM_001195308	ENST00000309534	A	AACCCUG	cctAGGGTTAgag	0	7mer-A1	dasNov2,echTel1,rheMac2,panTro2,loxAfr3,oryCun2,otoGar1,tupBel1	8	hsa-miR-6732-3p	+	-	-	-0.106	NA	NA	NA	yes	no	no	U-type	13.0724417942799	2.96781341811892e-36	-
rs1006896	creating	rs7431968	0.142	97634	A	C	A	G	13.1913435041977	1300398	ILMN_2387090	CGGBP1		ENST00000398392	A	AACCCUG	cctAGGGTTAgag	0	7mer-A1	dasNov2,echTel1,rheMac2,panTro2,loxAfr3,oryCun2,otoGar1,tupBel1	8	hsa-miR-6732-3p	+	-	-	-0.106	NA	NA	NA	yes	no	no	U-type	13.0724417942799	2.96781341811892e-36	-
rs1006896	creating	rs7431968	0.142	97634	A	C	A	G	13.1913435041977	1300398	ILMN_2387090	CGGBP1	NM_003663	ENST00000309534	A	AACCCUG	cctAGGGTTAgag	0	7mer-A1	dasNov2,echTel1,rheMac2,panTro2,loxAfr3,oryCun2,otoGar1,tupBel1	8	hsa-miR-6732-3p	+	-	-	-0.106	NA	NA	NA	yes	no	no	U-type	13.0724417942799	2.96781341811892e-36	-
rs1006896	creating	rs7431968	0.142	97634	A	C	A	G	13.1913435041977	1300398	ILMN_2387090	CGGBP1	NM_001008390	ENST00000309534	A	AACCCUG	cctAGGGTTAgag	0	7mer-A1	dasNov2,echTel1,rheMac2,panTro2,loxAfr3,oryCun2,otoGar1,tupBel1	8	hsa-miR-6732-3p	+	-	-	-0.106	NA	NA	NA	yes	no	no	U-type	13.0724417942799	2.96781341811892e-36	-
rs1006896	creating	rs9826925	0.142	101981	A	C	T	G	-15.4556964783885	3370687	ILMN_1752631	CGGBP1	NM_001195308	ENST00000309534	A	NA	NA	NA	NA	NA	NA	hsa-miR-4714-5p	-	-	+	NA	NA	NA	NA	yes	no	no	C-type	-15.8677802906083	3.2089337474932e-52	-
rs1006896	creating	rs9826925	0.142	101981	A	C	T	G	-15.4556964783885	3370687	ILMN_1752631	CGGBP1	NM_003663	ENST00000309534	A	NA	NA	NA	NA	NA	NA	hsa-miR-4714-5p	-	-	+	NA	NA	NA	NA	yes	no	no	C-type	-15.8677802906083	3.2089337474932e-52	-
rs1006896	creating	rs9826925	0.142	101981	A	C	T	G	-15.4556964783885	3370687	ILMN_1752631	CGGBP1	NM_001008390	ENST00000309534	A	NA	NA	NA	NA	NA	NA	hsa-miR-4714-5p	-	-	+	NA	NA	NA	NA	yes	no	no	C-type	-15.8677802906083	3.2089337474932e-52	-
rs1006896	creating	rs9826925	0.142	101981	A	C	T	G	-15.4556964783885	3370687	ILMN_1752631	CGGBP1		ENST00000398392	A	NA	NA	NA	NA	NA	NA	hsa-miR-4714-5p	-	-	+	NA	NA	NA	NA	yes	no	no	C-type	-15.8677802906083	3.2089337474932e-52	-
rs1006896	breaking	rs9826925	0.142	101981	A	C	T	G	-15.4556964783885	3370687	ILMN_1752631	CGGBP1	NM_001195308	ENST00000309534	C	CUCUAAA	cctaggTTTAGAG	0	7mer-m8	dasNov2,echTel1,rheMac2,panTro2,canFam2,loxAfr3,equCab2,bosTau4,oryCun2,otoGar1,tupBel1	11	hsa-miR-520f-5p	+	-	-	-0.061	NA	NA	NA	yes	no	no	U-type	-15.8677802906083	3.2089337474932e-52	-
rs1006896	breaking	rs9826925	0.142	101981	A	C	T	G	-15.4556964783885	3370687	ILMN_1752631	CGGBP1	NM_003663	ENST00000309534	C	CUCUAAA	cctaggTTTAGAG	0	7mer-m8	dasNov2,echTel1,rheMac2,panTro2,canFam2,loxAfr3,equCab2,bosTau4,oryCun2,otoGar1,tupBel1	11	hsa-miR-520f-5p	+	-	-	-0.061	NA	NA	NA	yes	no	no	U-type	-15.8677802906083	3.2089337474932e-52	-
rs1006896	breaking	rs9826925	0.142	101981	A	C	T	G	-15.4556964783885	3370687	ILMN_1752631	CGGBP1	NM_001008390	ENST00000309534	C	CUCUAAA	cctaggTTTAGAG	0	7mer-m8	dasNov2,echTel1,rheMac2,panTro2,canFam2,loxAfr3,equCab2,bosTau4,oryCun2,otoGar1,tupBel1	11	hsa-miR-520f-5p	+	-	-	-0.061	NA	NA	NA	yes	no	no	U-type	-15.8677802906083	3.2089337474932e-52	-
rs1006896	breaking	rs9826925	0.142	101981	A	C	T	G	-15.4556964783885	3370687	ILMN_1752631	CGGBP1		ENST00000398392	C	CUCUAAA	cctaggTTTAGAG	0	7mer-m8	dasNov2,echTel1,rheMac2,panTro2,canFam2,loxAfr3,equCab2,bosTau4,oryCun2,otoGar1,tupBel1	11	hsa-miR-520f-5p	+	-	-	-0.061	NA	NA	NA	yes	no	no	U-type	-15.8677802906083	3.2089337474932e-52	-
rs1006896	creating	rs9826925	0.142	101981	A	C	T	G	-15.4556964783885	3370687	ILMN_1752631	CGGBP1	NM_001195308	ENST00000309534	A	AACCCUA	ccTAGGGTTAgag	0	8mer	dasNov2,echTel1,rheMac2,panTro2,loxAfr3,oryCun2,otoGar1,tupBel1	8	hsa-miR-652-5p	+	+	-	-0.279	NA	154	-23.12	yes	no	yes	C-type	-15.8677802906083	3.2089337474932e-52	-
rs1006896	creating	rs9826925	0.142	101981	A	C	T	G	-15.4556964783885	3370687	ILMN_1752631	CGGBP1	NM_003663	ENST00000309534	A	AACCCUA	ccTAGGGTTAgag	0	8mer	dasNov2,echTel1,rheMac2,panTro2,loxAfr3,oryCun2,otoGar1,tupBel1	8	hsa-miR-652-5p	+	+	-	-0.279	NA	154	-23.12	yes	no	yes	C-type	-15.8677802906083	3.2089337474932e-52	-
rs1006896	creating	rs9826925	0.142	101981	A	C	T	G	-15.4556964783885	3370687	ILMN_1752631	CGGBP1	NM_001008390	ENST00000309534	A	AACCCUA	ccTAGGGTTAgag	0	8mer	dasNov2,echTel1,rheMac2,panTro2,loxAfr3,oryCun2,otoGar1,tupBel1	8	hsa-miR-652-5p	+	+	-	-0.279	NA	154	-23.12	yes	no	yes	C-type	-15.8677802906083	3.2089337474932e-52	-
rs1006896	creating	rs9826925	0.142	101981	A	C	T	G	-15.4556964783885	3370687	ILMN_1752631	CGGBP1		ENST00000398392	A	AACCCUA	ccTAGGGTTAgag	0	8mer	dasNov2,echTel1,rheMac2,panTro2,loxAfr3,oryCun2,otoGar1,tupBel1	8	hsa-miR-652-5p	+	+	-	-0.279	NA	154	-23.12	yes	no	yes	C-type	-15.8677802906083	3.2089337474932e-52	-
rs1006896	creating	rs9826925	0.142	101981	A	C	T	G	-15.4556964783885	3370687	ILMN_1752631	CGGBP1	NM_001195308	ENST00000309534	A	AACCCUG	cctAGGGTTAgag	0	7mer-A1	dasNov2,echTel1,rheMac2,panTro2,loxAfr3,oryCun2,otoGar1,tupBel1	8	hsa-miR-6732-3p	+	-	-	-0.106	NA	NA	NA	yes	no	no	C-type	-15.8677802906083	3.2089337474932e-52	-
rs1006896	creating	rs9826925	0.142	101981	A	C	T	G	-15.4556964783885	3370687	ILMN_1752631	CGGBP1	NM_003663	ENST00000309534	A	AACCCUG	cctAGGGTTAgag	0	7mer-A1	dasNov2,echTel1,rheMac2,panTro2,loxAfr3,oryCun2,otoGar1,tupBel1	8	hsa-miR-6732-3p	+	-	-	-0.106	NA	NA	NA	yes	no	no	C-type	-15.8677802906083	3.2089337474932e-52	-
rs1006896	creating	rs9826925	0.142	101981	A	C	T	G	-15.4556964783885	3370687	ILMN_1752631	CGGBP1	NM_001008390	ENST00000309534	A	AACCCUG	cctAGGGTTAgag	0	7mer-A1	dasNov2,echTel1,rheMac2,panTro2,loxAfr3,oryCun2,otoGar1,tupBel1	8	hsa-miR-6732-3p	+	-	-	-0.106	NA	NA	NA	yes	no	no	C-type	-15.8677802906083	3.2089337474932e-52	-
rs1006896	creating	rs9826925	0.142	101981	A	C	T	G	-15.4556964783885	3370687	ILMN_1752631	CGGBP1		ENST00000398392	A	AACCCUG	cctAGGGTTAgag	0	7mer-A1	dasNov2,echTel1,rheMac2,panTro2,loxAfr3,oryCun2,otoGar1,tupBel1	8	hsa-miR-6732-3p	+	-	-	-0.106	NA	NA	NA	yes	no	no	C-type	-15.8677802906083	3.2089337474932e-52	-
rs1006896	creating	rs9826925	0.142	101981	A	C	T	G	12.7968823892019	1300398	ILMN_2387090	CGGBP1	NM_001195308	ENST00000309534	A	AACCCUA	ccTAGGGTTAgag	0	8mer	dasNov2,echTel1,rheMac2,panTro2,loxAfr3,oryCun2,otoGar1,tupBel1	8	hsa-miR-652-5p	+	+	-	-0.279	NA	154	-23.12	yes	no	yes	U-type	13.0724417942799	2.96781341811892e-36	-
rs1006896	creating	rs9826925	0.142	101981	A	C	T	G	12.7968823892019	1300398	ILMN_2387090	CGGBP1		ENST00000398392	A	AACCCUA	ccTAGGGTTAgag	0	8mer	dasNov2,echTel1,rheMac2,panTro2,loxAfr3,oryCun2,otoGar1,tupBel1	8	hsa-miR-652-5p	+	+	-	-0.279	NA	154	-23.12	yes	no	yes	U-type	13.0724417942799	2.96781341811892e-36	-
rs1006896	creating	rs9826925	0.142	101981	A	C	T	G	12.7968823892019	1300398	ILMN_2387090	CGGBP1	NM_003663	ENST00000309534	A	AACCCUA	ccTAGGGTTAgag	0	8mer	dasNov2,echTel1,rheMac2,panTro2,loxAfr3,oryCun2,otoGar1,tupBel1	8	hsa-miR-652-5p	+	+	-	-0.279	NA	154	-23.12	yes	no	yes	U-type	13.0724417942799	2.96781341811892e-36	-
rs1006896	creating	rs9826925	0.142	101981	A	C	T	G	12.7968823892019	1300398	ILMN_2387090	CGGBP1	NM_001008390	ENST00000309534	A	AACCCUA	ccTAGGGTTAgag	0	8mer	dasNov2,echTel1,rheMac2,panTro2,loxAfr3,oryCun2,otoGar1,tupBel1	8	hsa-miR-652-5p	+	+	-	-0.279	NA	154	-23.12	yes	no	yes	U-type	13.0724417942799	2.96781341811892e-36	-
rs1006896	creating	rs9826925	0.142	101981	A	C	T	G	12.7968823892019	1300398	ILMN_2387090	CGGBP1	NM_001195308	ENST00000309534	A	NA	NA	NA	NA	NA	NA	hsa-miR-4714-5p	-	-	+	NA	NA	NA	NA	yes	no	no	U-type	13.0724417942799	2.96781341811892e-36	-
rs1006896	creating	rs9826925	0.142	101981	A	C	T	G	12.7968823892019	1300398	ILMN_2387090	CGGBP1		ENST00000398392	A	NA	NA	NA	NA	NA	NA	hsa-miR-4714-5p	-	-	+	NA	NA	NA	NA	yes	no	no	U-type	13.0724417942799	2.96781341811892e-36	-
rs1006896	creating	rs9826925	0.142	101981	A	C	T	G	12.7968823892019	1300398	ILMN_2387090	CGGBP1	NM_003663	ENST00000309534	A	NA	NA	NA	NA	NA	NA	hsa-miR-4714-5p	-	-	+	NA	NA	NA	NA	yes	no	no	U-type	13.0724417942799	2.96781341811892e-36	-
rs1006896	creating	rs9826925	0.142	101981	A	C	T	G	12.7968823892019	1300398	ILMN_2387090	CGGBP1	NM_001008390	ENST00000309534	A	NA	NA	NA	NA	NA	NA	hsa-miR-4714-5p	-	-	+	NA	NA	NA	NA	yes	no	no	U-type	13.0724417942799	2.96781341811892e-36	-
rs1006896	breaking	rs9826925	0.142	101981	A	C	T	G	12.7968823892019	1300398	ILMN_2387090	CGGBP1	NM_001195308	ENST00000309534	C	CUCUAAA	cctaggTTTAGAG	0	7mer-m8	dasNov2,echTel1,rheMac2,panTro2,canFam2,loxAfr3,equCab2,bosTau4,oryCun2,otoGar1,tupBel1	11	hsa-miR-520f-5p	+	-	-	-0.061	NA	NA	NA	yes	no	no	C-type	13.0724417942799	2.96781341811892e-36	-
rs1006896	breaking	rs9826925	0.142	101981	A	C	T	G	12.7968823892019	1300398	ILMN_2387090	CGGBP1		ENST00000398392	C	CUCUAAA	cctaggTTTAGAG	0	7mer-m8	dasNov2,echTel1,rheMac2,panTro2,canFam2,loxAfr3,equCab2,bosTau4,oryCun2,otoGar1,tupBel1	11	hsa-miR-520f-5p	+	-	-	-0.061	NA	NA	NA	yes	no	no	C-type	13.0724417942799	2.96781341811892e-36	-
rs1006896	breaking	rs9826925	0.142	101981	A	C	T	G	12.7968823892019	1300398	ILMN_2387090	CGGBP1	NM_003663	ENST00000309534	C	CUCUAAA	cctaggTTTAGAG	0	7mer-m8	dasNov2,echTel1,rheMac2,panTro2,canFam2,loxAfr3,equCab2,bosTau4,oryCun2,otoGar1,tupBel1	11	hsa-miR-520f-5p	+	-	-	-0.061	NA	NA	NA	yes	no	no	C-type	13.0724417942799	2.96781341811892e-36	-
rs1006896	breaking	rs9826925	0.142	101981	A	C	T	G	12.7968823892019	1300398	ILMN_2387090	CGGBP1	NM_001008390	ENST00000309534	C	CUCUAAA	cctaggTTTAGAG	0	7mer-m8	dasNov2,echTel1,rheMac2,panTro2,canFam2,loxAfr3,equCab2,bosTau4,oryCun2,otoGar1,tupBel1	11	hsa-miR-520f-5p	+	-	-	-0.061	NA	NA	NA	yes	no	no	C-type	13.0724417942799	2.96781341811892e-36	-
rs1006896	creating	rs9826925	0.142	101981	A	C	T	G	12.7968823892019	1300398	ILMN_2387090	CGGBP1	NM_001195308	ENST00000309534	A	AACCCUG	cctAGGGTTAgag	0	7mer-A1	dasNov2,echTel1,rheMac2,panTro2,loxAfr3,oryCun2,otoGar1,tupBel1	8	hsa-miR-6732-3p	+	-	-	-0.106	NA	NA	NA	yes	no	no	U-type	13.0724417942799	2.96781341811892e-36	-
rs1006896	creating	rs9826925	0.142	101981	A	C	T	G	12.7968823892019	1300398	ILMN_2387090	CGGBP1		ENST00000398392	A	AACCCUG	cctAGGGTTAgag	0	7mer-A1	dasNov2,echTel1,rheMac2,panTro2,loxAfr3,oryCun2,otoGar1,tupBel1	8	hsa-miR-6732-3p	+	-	-	-0.106	NA	NA	NA	yes	no	no	U-type	13.0724417942799	2.96781341811892e-36	-
rs1006896	creating	rs9826925	0.142	101981	A	C	T	G	12.7968823892019	1300398	ILMN_2387090	CGGBP1	NM_003663	ENST00000309534	A	AACCCUG	cctAGGGTTAgag	0	7mer-A1	dasNov2,echTel1,rheMac2,panTro2,loxAfr3,oryCun2,otoGar1,tupBel1	8	hsa-miR-6732-3p	+	-	-	-0.106	NA	NA	NA	yes	no	no	U-type	13.0724417942799	2.96781341811892e-36	-
rs1006896	creating	rs9826925	0.142	101981	A	C	T	G	12.7968823892019	1300398	ILMN_2387090	CGGBP1	NM_001008390	ENST00000309534	A	AACCCUG	cctAGGGTTAgag	0	7mer-A1	dasNov2,echTel1,rheMac2,panTro2,loxAfr3,oryCun2,otoGar1,tupBel1	8	hsa-miR-6732-3p	+	-	-	-0.106	NA	NA	NA	yes	no	no	U-type	13.0724417942799	2.96781341811892e-36	-
rs1006896	creating	rs6551281	0.142	103790	A	C	A	T	-16.0147665532299	3370687	ILMN_1752631	CGGBP1	NM_001195308	ENST00000309534	A	NA	NA	NA	NA	NA	NA	hsa-miR-4714-5p	-	-	+	NA	NA	NA	NA	yes	no	no	C-type	-15.8677802906083	3.2089337474932e-52	-
rs1006896	creating	rs6551281	0.142	103790	A	C	A	T	-16.0147665532299	3370687	ILMN_1752631	CGGBP1	NM_003663	ENST00000309534	A	NA	NA	NA	NA	NA	NA	hsa-miR-4714-5p	-	-	+	NA	NA	NA	NA	yes	no	no	C-type	-15.8677802906083	3.2089337474932e-52	-
rs1006896	creating	rs6551281	0.142	103790	A	C	A	T	-16.0147665532299	3370687	ILMN_1752631	CGGBP1	NM_001008390	ENST00000309534	A	NA	NA	NA	NA	NA	NA	hsa-miR-4714-5p	-	-	+	NA	NA	NA	NA	yes	no	no	C-type	-15.8677802906083	3.2089337474932e-52	-
rs1006896	creating	rs6551281	0.142	103790	A	C	A	T	-16.0147665532299	3370687	ILMN_1752631	CGGBP1		ENST00000398392	A	NA	NA	NA	NA	NA	NA	hsa-miR-4714-5p	-	-	+	NA	NA	NA	NA	yes	no	no	C-type	-15.8677802906083	3.2089337474932e-52	-
rs1006896	breaking	rs6551281	0.142	103790	A	C	A	T	-16.0147665532299	3370687	ILMN_1752631	CGGBP1	NM_001195308	ENST00000309534	C	CUCUAAA	cctaggTTTAGAG	0	7mer-m8	dasNov2,echTel1,rheMac2,panTro2,canFam2,loxAfr3,equCab2,bosTau4,oryCun2,otoGar1,tupBel1	11	hsa-miR-520f-5p	+	-	-	-0.061	NA	NA	NA	yes	no	no	U-type	-15.8677802906083	3.2089337474932e-52	-
rs1006896	breaking	rs6551281	0.142	103790	A	C	A	T	-16.0147665532299	3370687	ILMN_1752631	CGGBP1	NM_003663	ENST00000309534	C	CUCUAAA	cctaggTTTAGAG	0	7mer-m8	dasNov2,echTel1,rheMac2,panTro2,canFam2,loxAfr3,equCab2,bosTau4,oryCun2,otoGar1,tupBel1	11	hsa-miR-520f-5p	+	-	-	-0.061	NA	NA	NA	yes	no	no	U-type	-15.8677802906083	3.2089337474932e-52	-
rs1006896	breaking	rs6551281	0.142	103790	A	C	A	T	-16.0147665532299	3370687	ILMN_1752631	CGGBP1	NM_001008390	ENST00000309534	C	CUCUAAA	cctaggTTTAGAG	0	7mer-m8	dasNov2,echTel1,rheMac2,panTro2,canFam2,loxAfr3,equCab2,bosTau4,oryCun2,otoGar1,tupBel1	11	hsa-miR-520f-5p	+	-	-	-0.061	NA	NA	NA	yes	no	no	U-type	-15.8677802906083	3.2089337474932e-52	-
rs1006896	breaking	rs6551281	0.142	103790	A	C	A	T	-16.0147665532299	3370687	ILMN_1752631	CGGBP1		ENST00000398392	C	CUCUAAA	cctaggTTTAGAG	0	7mer-m8	dasNov2,echTel1,rheMac2,panTro2,canFam2,loxAfr3,equCab2,bosTau4,oryCun2,otoGar1,tupBel1	11	hsa-miR-520f-5p	+	-	-	-0.061	NA	NA	NA	yes	no	no	U-type	-15.8677802906083	3.2089337474932e-52	-
rs1006896	creating	rs6551281	0.142	103790	A	C	A	T	-16.0147665532299	3370687	ILMN_1752631	CGGBP1	NM_001195308	ENST00000309534	A	AACCCUA	ccTAGGGTTAgag	0	8mer	dasNov2,echTel1,rheMac2,panTro2,loxAfr3,oryCun2,otoGar1,tupBel1	8	hsa-miR-652-5p	+	+	-	-0.279	NA	154	-23.12	yes	no	yes	C-type	-15.8677802906083	3.2089337474932e-52	-
rs1006896	creating	rs6551281	0.142	103790	A	C	A	T	-16.0147665532299	3370687	ILMN_1752631	CGGBP1	NM_003663	ENST00000309534	A	AACCCUA	ccTAGGGTTAgag	0	8mer	dasNov2,echTel1,rheMac2,panTro2,loxAfr3,oryCun2,otoGar1,tupBel1	8	hsa-miR-652-5p	+	+	-	-0.279	NA	154	-23.12	yes	no	yes	C-type	-15.8677802906083	3.2089337474932e-52	-
rs1006896	creating	rs6551281	0.142	103790	A	C	A	T	-16.0147665532299	3370687	ILMN_1752631	CGGBP1	NM_001008390	ENST00000309534	A	AACCCUA	ccTAGGGTTAgag	0	8mer	dasNov2,echTel1,rheMac2,panTro2,loxAfr3,oryCun2,otoGar1,tupBel1	8	hsa-miR-652-5p	+	+	-	-0.279	NA	154	-23.12	yes	no	yes	C-type	-15.8677802906083	3.2089337474932e-52	-
rs1006896	creating	rs6551281	0.142	103790	A	C	A	T	-16.0147665532299	3370687	ILMN_1752631	CGGBP1		ENST00000398392	A	AACCCUA	ccTAGGGTTAgag	0	8mer	dasNov2,echTel1,rheMac2,panTro2,loxAfr3,oryCun2,otoGar1,tupBel1	8	hsa-miR-652-5p	+	+	-	-0.279	NA	154	-23.12	yes	no	yes	C-type	-15.8677802906083	3.2089337474932e-52	-
rs1006896	creating	rs6551281	0.142	103790	A	C	A	T	-16.0147665532299	3370687	ILMN_1752631	CGGBP1	NM_001195308	ENST00000309534	A	AACCCUG	cctAGGGTTAgag	0	7mer-A1	dasNov2,echTel1,rheMac2,panTro2,loxAfr3,oryCun2,otoGar1,tupBel1	8	hsa-miR-6732-3p	+	-	-	-0.106	NA	NA	NA	yes	no	no	C-type	-15.8677802906083	3.2089337474932e-52	-
rs1006896	creating	rs6551281	0.142	103790	A	C	A	T	-16.0147665532299	3370687	ILMN_1752631	CGGBP1	NM_003663	ENST00000309534	A	AACCCUG	cctAGGGTTAgag	0	7mer-A1	dasNov2,echTel1,rheMac2,panTro2,loxAfr3,oryCun2,otoGar1,tupBel1	8	hsa-miR-6732-3p	+	-	-	-0.106	NA	NA	NA	yes	no	no	C-type	-15.8677802906083	3.2089337474932e-52	-
rs1006896	creating	rs6551281	0.142	103790	A	C	A	T	-16.0147665532299	3370687	ILMN_1752631	CGGBP1	NM_001008390	ENST00000309534	A	AACCCUG	cctAGGGTTAgag	0	7mer-A1	dasNov2,echTel1,rheMac2,panTro2,loxAfr3,oryCun2,otoGar1,tupBel1	8	hsa-miR-6732-3p	+	-	-	-0.106	NA	NA	NA	yes	no	no	C-type	-15.8677802906083	3.2089337474932e-52	-
rs1006896	creating	rs6551281	0.142	103790	A	C	A	T	-16.0147665532299	3370687	ILMN_1752631	CGGBP1		ENST00000398392	A	AACCCUG	cctAGGGTTAgag	0	7mer-A1	dasNov2,echTel1,rheMac2,panTro2,loxAfr3,oryCun2,otoGar1,tupBel1	8	hsa-miR-6732-3p	+	-	-	-0.106	NA	NA	NA	yes	no	no	C-type	-15.8677802906083	3.2089337474932e-52	-
rs1006896	creating	rs6551281	0.142	103790	A	C	A	T	13.2153659035018	1300398	ILMN_2387090	CGGBP1	NM_001195308	ENST00000309534	A	NA	NA	NA	NA	NA	NA	hsa-miR-4714-5p	-	-	+	NA	NA	NA	NA	yes	no	no	U-type	13.0724417942799	2.96781341811892e-36	-
rs1006896	creating	rs6551281	0.142	103790	A	C	A	T	13.2153659035018	1300398	ILMN_2387090	CGGBP1		ENST00000398392	A	NA	NA	NA	NA	NA	NA	hsa-miR-4714-5p	-	-	+	NA	NA	NA	NA	yes	no	no	U-type	13.0724417942799	2.96781341811892e-36	-
rs1006896	creating	rs6551281	0.142	103790	A	C	A	T	13.2153659035018	1300398	ILMN_2387090	CGGBP1	NM_003663	ENST00000309534	A	NA	NA	NA	NA	NA	NA	hsa-miR-4714-5p	-	-	+	NA	NA	NA	NA	yes	no	no	U-type	13.0724417942799	2.96781341811892e-36	-
rs1006896	creating	rs6551281	0.142	103790	A	C	A	T	13.2153659035018	1300398	ILMN_2387090	CGGBP1	NM_001008390	ENST00000309534	A	NA	NA	NA	NA	NA	NA	hsa-miR-4714-5p	-	-	+	NA	NA	NA	NA	yes	no	no	U-type	13.0724417942799	2.96781341811892e-36	-
rs1006896	breaking	rs6551281	0.142	103790	A	C	A	T	13.2153659035018	1300398	ILMN_2387090	CGGBP1	NM_001195308	ENST00000309534	C	CUCUAAA	cctaggTTTAGAG	0	7mer-m8	dasNov2,echTel1,rheMac2,panTro2,canFam2,loxAfr3,equCab2,bosTau4,oryCun2,otoGar1,tupBel1	11	hsa-miR-520f-5p	+	-	-	-0.061	NA	NA	NA	yes	no	no	C-type	13.0724417942799	2.96781341811892e-36	-
rs1006896	breaking	rs6551281	0.142	103790	A	C	A	T	13.2153659035018	1300398	ILMN_2387090	CGGBP1		ENST00000398392	C	CUCUAAA	cctaggTTTAGAG	0	7mer-m8	dasNov2,echTel1,rheMac2,panTro2,canFam2,loxAfr3,equCab2,bosTau4,oryCun2,otoGar1,tupBel1	11	hsa-miR-520f-5p	+	-	-	-0.061	NA	NA	NA	yes	no	no	C-type	13.0724417942799	2.96781341811892e-36	-
rs1006896	breaking	rs6551281	0.142	103790	A	C	A	T	13.2153659035018	1300398	ILMN_2387090	CGGBP1	NM_003663	ENST00000309534	C	CUCUAAA	cctaggTTTAGAG	0	7mer-m8	dasNov2,echTel1,rheMac2,panTro2,canFam2,loxAfr3,equCab2,bosTau4,oryCun2,otoGar1,tupBel1	11	hsa-miR-520f-5p	+	-	-	-0.061	NA	NA	NA	yes	no	no	C-type	13.0724417942799	2.96781341811892e-36	-
rs1006896	breaking	rs6551281	0.142	103790	A	C	A	T	13.2153659035018	1300398	ILMN_2387090	CGGBP1	NM_001008390	ENST00000309534	C	CUCUAAA	cctaggTTTAGAG	0	7mer-m8	dasNov2,echTel1,rheMac2,panTro2,canFam2,loxAfr3,equCab2,bosTau4,oryCun2,otoGar1,tupBel1	11	hsa-miR-520f-5p	+	-	-	-0.061	NA	NA	NA	yes	no	no	C-type	13.0724417942799	2.96781341811892e-36	-
rs1006896	creating	rs6551281	0.142	103790	A	C	A	T	13.2153659035018	1300398	ILMN_2387090	CGGBP1	NM_001195308	ENST00000309534	A	AACCCUA	ccTAGGGTTAgag	0	8mer	dasNov2,echTel1,rheMac2,panTro2,loxAfr3,oryCun2,otoGar1,tupBel1	8	hsa-miR-652-5p	+	+	-	-0.279	NA	154	-23.12	yes	no	yes	U-type	13.0724417942799	2.96781341811892e-36	-
rs1006896	creating	rs6551281	0.142	103790	A	C	A	T	13.2153659035018	1300398	ILMN_2387090	CGGBP1		ENST00000398392	A	AACCCUA	ccTAGGGTTAgag	0	8mer	dasNov2,echTel1,rheMac2,panTro2,loxAfr3,oryCun2,otoGar1,tupBel1	8	hsa-miR-652-5p	+	+	-	-0.279	NA	154	-23.12	yes	no	yes	U-type	13.0724417942799	2.96781341811892e-36	-
rs1006896	creating	rs6551281	0.142	103790	A	C	A	T	13.2153659035018	1300398	ILMN_2387090	CGGBP1	NM_003663	ENST00000309534	A	AACCCUA	ccTAGGGTTAgag	0	8mer	dasNov2,echTel1,rheMac2,panTro2,loxAfr3,oryCun2,otoGar1,tupBel1	8	hsa-miR-652-5p	+	+	-	-0.279	NA	154	-23.12	yes	no	yes	U-type	13.0724417942799	2.96781341811892e-36	-
rs1006896	creating	rs6551281	0.142	103790	A	C	A	T	13.2153659035018	1300398	ILMN_2387090	CGGBP1	NM_001008390	ENST00000309534	A	AACCCUA	ccTAGGGTTAgag	0	8mer	dasNov2,echTel1,rheMac2,panTro2,loxAfr3,oryCun2,otoGar1,tupBel1	8	hsa-miR-652-5p	+	+	-	-0.279	NA	154	-23.12	yes	no	yes	U-type	13.0724417942799	2.96781341811892e-36	-
rs1006896	creating	rs6551281	0.142	103790	A	C	A	T	13.2153659035018	1300398	ILMN_2387090	CGGBP1	NM_001195308	ENST00000309534	A	AACCCUG	cctAGGGTTAgag	0	7mer-A1	dasNov2,echTel1,rheMac2,panTro2,loxAfr3,oryCun2,otoGar1,tupBel1	8	hsa-miR-6732-3p	+	-	-	-0.106	NA	NA	NA	yes	no	no	U-type	13.0724417942799	2.96781341811892e-36	-
rs1006896	creating	rs6551281	0.142	103790	A	C	A	T	13.2153659035018	1300398	ILMN_2387090	CGGBP1		ENST00000398392	A	AACCCUG	cctAGGGTTAgag	0	7mer-A1	dasNov2,echTel1,rheMac2,panTro2,loxAfr3,oryCun2,otoGar1,tupBel1	8	hsa-miR-6732-3p	+	-	-	-0.106	NA	NA	NA	yes	no	no	U-type	13.0724417942799	2.96781341811892e-36	-
rs1006896	creating	rs6551281	0.142	103790	A	C	A	T	13.2153659035018	1300398	ILMN_2387090	CGGBP1	NM_003663	ENST00000309534	A	AACCCUG	cctAGGGTTAgag	0	7mer-A1	dasNov2,echTel1,rheMac2,panTro2,loxAfr3,oryCun2,otoGar1,tupBel1	8	hsa-miR-6732-3p	+	-	-	-0.106	NA	NA	NA	yes	no	no	U-type	13.0724417942799	2.96781341811892e-36	-
rs1006896	creating	rs6551281	0.142	103790	A	C	A	T	13.2153659035018	1300398	ILMN_2387090	CGGBP1	NM_001008390	ENST00000309534	A	AACCCUG	cctAGGGTTAgag	0	7mer-A1	dasNov2,echTel1,rheMac2,panTro2,loxAfr3,oryCun2,otoGar1,tupBel1	8	hsa-miR-6732-3p	+	-	-	-0.106	NA	NA	NA	yes	no	no	U-type	13.0724417942799	2.96781341811892e-36	-
rs1006896	creating	rs7430022	0.142	122121	A	C	A	C	-15.9988658177258	3370687	ILMN_1752631	CGGBP1	NM_001195308	ENST00000309534	A	NA	NA	NA	NA	NA	NA	hsa-miR-4714-5p	-	-	+	NA	NA	NA	NA	yes	no	no	C-type	-15.8677802906083	3.2089337474932e-52	-
rs1006896	creating	rs7430022	0.142	122121	A	C	A	C	-15.9988658177258	3370687	ILMN_1752631	CGGBP1	NM_003663	ENST00000309534	A	NA	NA	NA	NA	NA	NA	hsa-miR-4714-5p	-	-	+	NA	NA	NA	NA	yes	no	no	C-type	-15.8677802906083	3.2089337474932e-52	-
rs1006896	creating	rs7430022	0.142	122121	A	C	A	C	-15.9988658177258	3370687	ILMN_1752631	CGGBP1	NM_001008390	ENST00000309534	A	NA	NA	NA	NA	NA	NA	hsa-miR-4714-5p	-	-	+	NA	NA	NA	NA	yes	no	no	C-type	-15.8677802906083	3.2089337474932e-52	-
rs1006896	creating	rs7430022	0.142	122121	A	C	A	C	-15.9988658177258	3370687	ILMN_1752631	CGGBP1		ENST00000398392	A	NA	NA	NA	NA	NA	NA	hsa-miR-4714-5p	-	-	+	NA	NA	NA	NA	yes	no	no	C-type	-15.8677802906083	3.2089337474932e-52	-
rs1006896	breaking	rs7430022	0.142	122121	A	C	A	C	-15.9988658177258	3370687	ILMN_1752631	CGGBP1	NM_001195308	ENST00000309534	C	CUCUAAA	cctaggTTTAGAG	0	7mer-m8	dasNov2,echTel1,rheMac2,panTro2,canFam2,loxAfr3,equCab2,bosTau4,oryCun2,otoGar1,tupBel1	11	hsa-miR-520f-5p	+	-	-	-0.061	NA	NA	NA	yes	no	no	U-type	-15.8677802906083	3.2089337474932e-52	-
rs1006896	breaking	rs7430022	0.142	122121	A	C	A	C	-15.9988658177258	3370687	ILMN_1752631	CGGBP1	NM_003663	ENST00000309534	C	CUCUAAA	cctaggTTTAGAG	0	7mer-m8	dasNov2,echTel1,rheMac2,panTro2,canFam2,loxAfr3,equCab2,bosTau4,oryCun2,otoGar1,tupBel1	11	hsa-miR-520f-5p	+	-	-	-0.061	NA	NA	NA	yes	no	no	U-type	-15.8677802906083	3.2089337474932e-52	-
rs1006896	breaking	rs7430022	0.142	122121	A	C	A	C	-15.9988658177258	3370687	ILMN_1752631	CGGBP1	NM_001008390	ENST00000309534	C	CUCUAAA	cctaggTTTAGAG	0	7mer-m8	dasNov2,echTel1,rheMac2,panTro2,canFam2,loxAfr3,equCab2,bosTau4,oryCun2,otoGar1,tupBel1	11	hsa-miR-520f-5p	+	-	-	-0.061	NA	NA	NA	yes	no	no	U-type	-15.8677802906083	3.2089337474932e-52	-
rs1006896	breaking	rs7430022	0.142	122121	A	C	A	C	-15.9988658177258	3370687	ILMN_1752631	CGGBP1		ENST00000398392	C	CUCUAAA	cctaggTTTAGAG	0	7mer-m8	dasNov2,echTel1,rheMac2,panTro2,canFam2,loxAfr3,equCab2,bosTau4,oryCun2,otoGar1,tupBel1	11	hsa-miR-520f-5p	+	-	-	-0.061	NA	NA	NA	yes	no	no	U-type	-15.8677802906083	3.2089337474932e-52	-
rs1006896	creating	rs7430022	0.142	122121	A	C	A	C	-15.9988658177258	3370687	ILMN_1752631	CGGBP1	NM_001195308	ENST00000309534	A	AACCCUA	ccTAGGGTTAgag	0	8mer	dasNov2,echTel1,rheMac2,panTro2,loxAfr3,oryCun2,otoGar1,tupBel1	8	hsa-miR-652-5p	+	+	-	-0.279	NA	154	-23.12	yes	no	yes	C-type	-15.8677802906083	3.2089337474932e-52	-
rs1006896	creating	rs7430022	0.142	122121	A	C	A	C	-15.9988658177258	3370687	ILMN_1752631	CGGBP1	NM_003663	ENST00000309534	A	AACCCUA	ccTAGGGTTAgag	0	8mer	dasNov2,echTel1,rheMac2,panTro2,loxAfr3,oryCun2,otoGar1,tupBel1	8	hsa-miR-652-5p	+	+	-	-0.279	NA	154	-23.12	yes	no	yes	C-type	-15.8677802906083	3.2089337474932e-52	-
rs1006896	creating	rs7430022	0.142	122121	A	C	A	C	-15.9988658177258	3370687	ILMN_1752631	CGGBP1	NM_001008390	ENST00000309534	A	AACCCUA	ccTAGGGTTAgag	0	8mer	dasNov2,echTel1,rheMac2,panTro2,loxAfr3,oryCun2,otoGar1,tupBel1	8	hsa-miR-652-5p	+	+	-	-0.279	NA	154	-23.12	yes	no	yes	C-type	-15.8677802906083	3.2089337474932e-52	-
rs1006896	creating	rs7430022	0.142	122121	A	C	A	C	-15.9988658177258	3370687	ILMN_1752631	CGGBP1		ENST00000398392	A	AACCCUA	ccTAGGGTTAgag	0	8mer	dasNov2,echTel1,rheMac2,panTro2,loxAfr3,oryCun2,otoGar1,tupBel1	8	hsa-miR-652-5p	+	+	-	-0.279	NA	154	-23.12	yes	no	yes	C-type	-15.8677802906083	3.2089337474932e-52	-
rs1006896	creating	rs7430022	0.142	122121	A	C	A	C	-15.9988658177258	3370687	ILMN_1752631	CGGBP1	NM_001195308	ENST00000309534	A	AACCCUG	cctAGGGTTAgag	0	7mer-A1	dasNov2,echTel1,rheMac2,panTro2,loxAfr3,oryCun2,otoGar1,tupBel1	8	hsa-miR-6732-3p	+	-	-	-0.106	NA	NA	NA	yes	no	no	C-type	-15.8677802906083	3.2089337474932e-52	-
rs1006896	creating	rs7430022	0.142	122121	A	C	A	C	-15.9988658177258	3370687	ILMN_1752631	CGGBP1	NM_003663	ENST00000309534	A	AACCCUG	cctAGGGTTAgag	0	7mer-A1	dasNov2,echTel1,rheMac2,panTro2,loxAfr3,oryCun2,otoGar1,tupBel1	8	hsa-miR-6732-3p	+	-	-	-0.106	NA	NA	NA	yes	no	no	C-type	-15.8677802906083	3.2089337474932e-52	-
rs1006896	creating	rs7430022	0.142	122121	A	C	A	C	-15.9988658177258	3370687	ILMN_1752631	CGGBP1	NM_001008390	ENST00000309534	A	AACCCUG	cctAGGGTTAgag	0	7mer-A1	dasNov2,echTel1,rheMac2,panTro2,loxAfr3,oryCun2,otoGar1,tupBel1	8	hsa-miR-6732-3p	+	-	-	-0.106	NA	NA	NA	yes	no	no	C-type	-15.8677802906083	3.2089337474932e-52	-
rs1006896	creating	rs7430022	0.142	122121	A	C	A	C	-15.9988658177258	3370687	ILMN_1752631	CGGBP1		ENST00000398392	A	AACCCUG	cctAGGGTTAgag	0	7mer-A1	dasNov2,echTel1,rheMac2,panTro2,loxAfr3,oryCun2,otoGar1,tupBel1	8	hsa-miR-6732-3p	+	-	-	-0.106	NA	NA	NA	yes	no	no	C-type	-15.8677802906083	3.2089337474932e-52	-
rs1006896	creating	rs7430022	0.142	122121	A	C	A	C	13.3619336926129	1300398	ILMN_2387090	CGGBP1	NM_001195308	ENST00000309534	A	AACCCUA	ccTAGGGTTAgag	0	8mer	dasNov2,echTel1,rheMac2,panTro2,loxAfr3,oryCun2,otoGar1,tupBel1	8	hsa-miR-652-5p	+	+	-	-0.279	NA	154	-23.12	yes	no	yes	U-type	13.0724417942799	2.96781341811892e-36	-
rs1006896	creating	rs7430022	0.142	122121	A	C	A	C	13.3619336926129	1300398	ILMN_2387090	CGGBP1		ENST00000398392	A	AACCCUA	ccTAGGGTTAgag	0	8mer	dasNov2,echTel1,rheMac2,panTro2,loxAfr3,oryCun2,otoGar1,tupBel1	8	hsa-miR-652-5p	+	+	-	-0.279	NA	154	-23.12	yes	no	yes	U-type	13.0724417942799	2.96781341811892e-36	-
rs1006896	creating	rs7430022	0.142	122121	A	C	A	C	13.3619336926129	1300398	ILMN_2387090	CGGBP1	NM_003663	ENST00000309534	A	AACCCUA	ccTAGGGTTAgag	0	8mer	dasNov2,echTel1,rheMac2,panTro2,loxAfr3,oryCun2,otoGar1,tupBel1	8	hsa-miR-652-5p	+	+	-	-0.279	NA	154	-23.12	yes	no	yes	U-type	13.0724417942799	2.96781341811892e-36	-
rs1006896	creating	rs7430022	0.142	122121	A	C	A	C	13.3619336926129	1300398	ILMN_2387090	CGGBP1	NM_001008390	ENST00000309534	A	AACCCUA	ccTAGGGTTAgag	0	8mer	dasNov2,echTel1,rheMac2,panTro2,loxAfr3,oryCun2,otoGar1,tupBel1	8	hsa-miR-652-5p	+	+	-	-0.279	NA	154	-23.12	yes	no	yes	U-type	13.0724417942799	2.96781341811892e-36	-
rs1006896	creating	rs7430022	0.142	122121	A	C	A	C	13.3619336926129	1300398	ILMN_2387090	CGGBP1	NM_001195308	ENST00000309534	A	NA	NA	NA	NA	NA	NA	hsa-miR-4714-5p	-	-	+	NA	NA	NA	NA	yes	no	no	U-type	13.0724417942799	2.96781341811892e-36	-
rs1006896	creating	rs7430022	0.142	122121	A	C	A	C	13.3619336926129	1300398	ILMN_2387090	CGGBP1		ENST00000398392	A	NA	NA	NA	NA	NA	NA	hsa-miR-4714-5p	-	-	+	NA	NA	NA	NA	yes	no	no	U-type	13.0724417942799	2.96781341811892e-36	-
rs1006896	creating	rs7430022	0.142	122121	A	C	A	C	13.3619336926129	1300398	ILMN_2387090	CGGBP1	NM_003663	ENST00000309534	A	NA	NA	NA	NA	NA	NA	hsa-miR-4714-5p	-	-	+	NA	NA	NA	NA	yes	no	no	U-type	13.0724417942799	2.96781341811892e-36	-
rs1006896	creating	rs7430022	0.142	122121	A	C	A	C	13.3619336926129	1300398	ILMN_2387090	CGGBP1	NM_001008390	ENST00000309534	A	NA	NA	NA	NA	NA	NA	hsa-miR-4714-5p	-	-	+	NA	NA	NA	NA	yes	no	no	U-type	13.0724417942799	2.96781341811892e-36	-
rs1006896	breaking	rs7430022	0.142	122121	A	C	A	C	13.3619336926129	1300398	ILMN_2387090	CGGBP1	NM_001195308	ENST00000309534	C	CUCUAAA	cctaggTTTAGAG	0	7mer-m8	dasNov2,echTel1,rheMac2,panTro2,canFam2,loxAfr3,equCab2,bosTau4,oryCun2,otoGar1,tupBel1	11	hsa-miR-520f-5p	+	-	-	-0.061	NA	NA	NA	yes	no	no	C-type	13.0724417942799	2.96781341811892e-36	-
rs1006896	breaking	rs7430022	0.142	122121	A	C	A	C	13.3619336926129	1300398	ILMN_2387090	CGGBP1		ENST00000398392	C	CUCUAAA	cctaggTTTAGAG	0	7mer-m8	dasNov2,echTel1,rheMac2,panTro2,canFam2,loxAfr3,equCab2,bosTau4,oryCun2,otoGar1,tupBel1	11	hsa-miR-520f-5p	+	-	-	-0.061	NA	NA	NA	yes	no	no	C-type	13.0724417942799	2.96781341811892e-36	-
rs1006896	breaking	rs7430022	0.142	122121	A	C	A	C	13.3619336926129	1300398	ILMN_2387090	CGGBP1	NM_003663	ENST00000309534	C	CUCUAAA	cctaggTTTAGAG	0	7mer-m8	dasNov2,echTel1,rheMac2,panTro2,canFam2,loxAfr3,equCab2,bosTau4,oryCun2,otoGar1,tupBel1	11	hsa-miR-520f-5p	+	-	-	-0.061	NA	NA	NA	yes	no	no	C-type	13.0724417942799	2.96781341811892e-36	-
rs1006896	breaking	rs7430022	0.142	122121	A	C	A	C	13.3619336926129	1300398	ILMN_2387090	CGGBP1	NM_001008390	ENST00000309534	C	CUCUAAA	cctaggTTTAGAG	0	7mer-m8	dasNov2,echTel1,rheMac2,panTro2,canFam2,loxAfr3,equCab2,bosTau4,oryCun2,otoGar1,tupBel1	11	hsa-miR-520f-5p	+	-	-	-0.061	NA	NA	NA	yes	no	no	C-type	13.0724417942799	2.96781341811892e-36	-
rs1006896	creating	rs7430022	0.142	122121	A	C	A	C	13.3619336926129	1300398	ILMN_2387090	CGGBP1	NM_001195308	ENST00000309534	A	AACCCUG	cctAGGGTTAgag	0	7mer-A1	dasNov2,echTel1,rheMac2,panTro2,loxAfr3,oryCun2,otoGar1,tupBel1	8	hsa-miR-6732-3p	+	-	-	-0.106	NA	NA	NA	yes	no	no	U-type	13.0724417942799	2.96781341811892e-36	-
rs1006896	creating	rs7430022	0.142	122121	A	C	A	C	13.3619336926129	1300398	ILMN_2387090	CGGBP1		ENST00000398392	A	AACCCUG	cctAGGGTTAgag	0	7mer-A1	dasNov2,echTel1,rheMac2,panTro2,loxAfr3,oryCun2,otoGar1,tupBel1	8	hsa-miR-6732-3p	+	-	-	-0.106	NA	NA	NA	yes	no	no	U-type	13.0724417942799	2.96781341811892e-36	-
rs1006896	creating	rs7430022	0.142	122121	A	C	A	C	13.3619336926129	1300398	ILMN_2387090	CGGBP1	NM_003663	ENST00000309534	A	AACCCUG	cctAGGGTTAgag	0	7mer-A1	dasNov2,echTel1,rheMac2,panTro2,loxAfr3,oryCun2,otoGar1,tupBel1	8	hsa-miR-6732-3p	+	-	-	-0.106	NA	NA	NA	yes	no	no	U-type	13.0724417942799	2.96781341811892e-36	-
rs1006896	creating	rs7430022	0.142	122121	A	C	A	C	13.3619336926129	1300398	ILMN_2387090	CGGBP1	NM_001008390	ENST00000309534	A	AACCCUG	cctAGGGTTAgag	0	7mer-A1	dasNov2,echTel1,rheMac2,panTro2,loxAfr3,oryCun2,otoGar1,tupBel1	8	hsa-miR-6732-3p	+	-	-	-0.106	NA	NA	NA	yes	no	no	U-type	13.0724417942799	2.96781341811892e-36	-
rs1006896	creating	rs4859003	0.142	143234	A	C	C	T	-16.0436597591115	3370687	ILMN_1752631	CGGBP1	NM_001195308	ENST00000309534	A	NA	NA	NA	NA	NA	NA	hsa-miR-4714-5p	-	-	+	NA	NA	NA	NA	yes	no	no	C-type	-15.8677802906083	3.2089337474932e-52	-
rs1006896	creating	rs4859003	0.142	143234	A	C	C	T	-16.0436597591115	3370687	ILMN_1752631	CGGBP1	NM_003663	ENST00000309534	A	NA	NA	NA	NA	NA	NA	hsa-miR-4714-5p	-	-	+	NA	NA	NA	NA	yes	no	no	C-type	-15.8677802906083	3.2089337474932e-52	-
rs1006896	creating	rs4859003	0.142	143234	A	C	C	T	-16.0436597591115	3370687	ILMN_1752631	CGGBP1	NM_001008390	ENST00000309534	A	NA	NA	NA	NA	NA	NA	hsa-miR-4714-5p	-	-	+	NA	NA	NA	NA	yes	no	no	C-type	-15.8677802906083	3.2089337474932e-52	-
rs1006896	creating	rs4859003	0.142	143234	A	C	C	T	-16.0436597591115	3370687	ILMN_1752631	CGGBP1		ENST00000398392	A	NA	NA	NA	NA	NA	NA	hsa-miR-4714-5p	-	-	+	NA	NA	NA	NA	yes	no	no	C-type	-15.8677802906083	3.2089337474932e-52	-
rs1006896	breaking	rs4859003	0.142	143234	A	C	C	T	-16.0436597591115	3370687	ILMN_1752631	CGGBP1	NM_001195308	ENST00000309534	C	CUCUAAA	cctaggTTTAGAG	0	7mer-m8	dasNov2,echTel1,rheMac2,panTro2,canFam2,loxAfr3,equCab2,bosTau4,oryCun2,otoGar1,tupBel1	11	hsa-miR-520f-5p	+	-	-	-0.061	NA	NA	NA	yes	no	no	U-type	-15.8677802906083	3.2089337474932e-52	-
rs1006896	breaking	rs4859003	0.142	143234	A	C	C	T	-16.0436597591115	3370687	ILMN_1752631	CGGBP1	NM_003663	ENST00000309534	C	CUCUAAA	cctaggTTTAGAG	0	7mer-m8	dasNov2,echTel1,rheMac2,panTro2,canFam2,loxAfr3,equCab2,bosTau4,oryCun2,otoGar1,tupBel1	11	hsa-miR-520f-5p	+	-	-	-0.061	NA	NA	NA	yes	no	no	U-type	-15.8677802906083	3.2089337474932e-52	-
rs1006896	breaking	rs4859003	0.142	143234	A	C	C	T	-16.0436597591115	3370687	ILMN_1752631	CGGBP1	NM_001008390	ENST00000309534	C	CUCUAAA	cctaggTTTAGAG	0	7mer-m8	dasNov2,echTel1,rheMac2,panTro2,canFam2,loxAfr3,equCab2,bosTau4,oryCun2,otoGar1,tupBel1	11	hsa-miR-520f-5p	+	-	-	-0.061	NA	NA	NA	yes	no	no	U-type	-15.8677802906083	3.2089337474932e-52	-
rs1006896	breaking	rs4859003	0.142	143234	A	C	C	T	-16.0436597591115	3370687	ILMN_1752631	CGGBP1		ENST00000398392	C	CUCUAAA	cctaggTTTAGAG	0	7mer-m8	dasNov2,echTel1,rheMac2,panTro2,canFam2,loxAfr3,equCab2,bosTau4,oryCun2,otoGar1,tupBel1	11	hsa-miR-520f-5p	+	-	-	-0.061	NA	NA	NA	yes	no	no	U-type	-15.8677802906083	3.2089337474932e-52	-
rs1006896	creating	rs4859003	0.142	143234	A	C	C	T	-16.0436597591115	3370687	ILMN_1752631	CGGBP1	NM_001195308	ENST00000309534	A	AACCCUA	ccTAGGGTTAgag	0	8mer	dasNov2,echTel1,rheMac2,panTro2,loxAfr3,oryCun2,otoGar1,tupBel1	8	hsa-miR-652-5p	+	+	-	-0.279	NA	154	-23.12	yes	no	yes	C-type	-15.8677802906083	3.2089337474932e-52	-
rs1006896	creating	rs4859003	0.142	143234	A	C	C	T	-16.0436597591115	3370687	ILMN_1752631	CGGBP1	NM_003663	ENST00000309534	A	AACCCUA	ccTAGGGTTAgag	0	8mer	dasNov2,echTel1,rheMac2,panTro2,loxAfr3,oryCun2,otoGar1,tupBel1	8	hsa-miR-652-5p	+	+	-	-0.279	NA	154	-23.12	yes	no	yes	C-type	-15.8677802906083	3.2089337474932e-52	-
rs1006896	creating	rs4859003	0.142	143234	A	C	C	T	-16.0436597591115	3370687	ILMN_1752631	CGGBP1	NM_001008390	ENST00000309534	A	AACCCUA	ccTAGGGTTAgag	0	8mer	dasNov2,echTel1,rheMac2,panTro2,loxAfr3,oryCun2,otoGar1,tupBel1	8	hsa-miR-652-5p	+	+	-	-0.279	NA	154	-23.12	yes	no	yes	C-type	-15.8677802906083	3.2089337474932e-52	-
rs1006896	creating	rs4859003	0.142	143234	A	C	C	T	-16.0436597591115	3370687	ILMN_1752631	CGGBP1		ENST00000398392	A	AACCCUA	ccTAGGGTTAgag	0	8mer	dasNov2,echTel1,rheMac2,panTro2,loxAfr3,oryCun2,otoGar1,tupBel1	8	hsa-miR-652-5p	+	+	-	-0.279	NA	154	-23.12	yes	no	yes	C-type	-15.8677802906083	3.2089337474932e-52	-
rs1006896	creating	rs4859003	0.142	143234	A	C	C	T	-16.0436597591115	3370687	ILMN_1752631	CGGBP1	NM_001195308	ENST00000309534	A	AACCCUG	cctAGGGTTAgag	0	7mer-A1	dasNov2,echTel1,rheMac2,panTro2,loxAfr3,oryCun2,otoGar1,tupBel1	8	hsa-miR-6732-3p	+	-	-	-0.106	NA	NA	NA	yes	no	no	C-type	-15.8677802906083	3.2089337474932e-52	-
rs1006896	creating	rs4859003	0.142	143234	A	C	C	T	-16.0436597591115	3370687	ILMN_1752631	CGGBP1	NM_003663	ENST00000309534	A	AACCCUG	cctAGGGTTAgag	0	7mer-A1	dasNov2,echTel1,rheMac2,panTro2,loxAfr3,oryCun2,otoGar1,tupBel1	8	hsa-miR-6732-3p	+	-	-	-0.106	NA	NA	NA	yes	no	no	C-type	-15.8677802906083	3.2089337474932e-52	-
rs1006896	creating	rs4859003	0.142	143234	A	C	C	T	-16.0436597591115	3370687	ILMN_1752631	CGGBP1	NM_001008390	ENST00000309534	A	AACCCUG	cctAGGGTTAgag	0	7mer-A1	dasNov2,echTel1,rheMac2,panTro2,loxAfr3,oryCun2,otoGar1,tupBel1	8	hsa-miR-6732-3p	+	-	-	-0.106	NA	NA	NA	yes	no	no	C-type	-15.8677802906083	3.2089337474932e-52	-
rs1006896	creating	rs4859003	0.142	143234	A	C	C	T	-16.0436597591115	3370687	ILMN_1752631	CGGBP1		ENST00000398392	A	AACCCUG	cctAGGGTTAgag	0	7mer-A1	dasNov2,echTel1,rheMac2,panTro2,loxAfr3,oryCun2,otoGar1,tupBel1	8	hsa-miR-6732-3p	+	-	-	-0.106	NA	NA	NA	yes	no	no	C-type	-15.8677802906083	3.2089337474932e-52	-
rs1006896	creating	rs4859003	0.142	143234	A	C	C	T	13.4051517353171	1300398	ILMN_2387090	CGGBP1	NM_001195308	ENST00000309534	A	AACCCUA	ccTAGGGTTAgag	0	8mer	dasNov2,echTel1,rheMac2,panTro2,loxAfr3,oryCun2,otoGar1,tupBel1	8	hsa-miR-652-5p	+	+	-	-0.279	NA	154	-23.12	yes	no	yes	U-type	13.0724417942799	2.96781341811892e-36	-
rs1006896	creating	rs4859003	0.142	143234	A	C	C	T	13.4051517353171	1300398	ILMN_2387090	CGGBP1		ENST00000398392	A	AACCCUA	ccTAGGGTTAgag	0	8mer	dasNov2,echTel1,rheMac2,panTro2,loxAfr3,oryCun2,otoGar1,tupBel1	8	hsa-miR-652-5p	+	+	-	-0.279	NA	154	-23.12	yes	no	yes	U-type	13.0724417942799	2.96781341811892e-36	-
rs1006896	creating	rs4859003	0.142	143234	A	C	C	T	13.4051517353171	1300398	ILMN_2387090	CGGBP1	NM_003663	ENST00000309534	A	AACCCUA	ccTAGGGTTAgag	0	8mer	dasNov2,echTel1,rheMac2,panTro2,loxAfr3,oryCun2,otoGar1,tupBel1	8	hsa-miR-652-5p	+	+	-	-0.279	NA	154	-23.12	yes	no	yes	U-type	13.0724417942799	2.96781341811892e-36	-
rs1006896	creating	rs4859003	0.142	143234	A	C	C	T	13.4051517353171	1300398	ILMN_2387090	CGGBP1	NM_001008390	ENST00000309534	A	AACCCUA	ccTAGGGTTAgag	0	8mer	dasNov2,echTel1,rheMac2,panTro2,loxAfr3,oryCun2,otoGar1,tupBel1	8	hsa-miR-652-5p	+	+	-	-0.279	NA	154	-23.12	yes	no	yes	U-type	13.0724417942799	2.96781341811892e-36	-
rs1006896	creating	rs4859003	0.142	143234	A	C	C	T	13.4051517353171	1300398	ILMN_2387090	CGGBP1	NM_001195308	ENST00000309534	A	NA	NA	NA	NA	NA	NA	hsa-miR-4714-5p	-	-	+	NA	NA	NA	NA	yes	no	no	U-type	13.0724417942799	2.96781341811892e-36	-
rs1006896	creating	rs4859003	0.142	143234	A	C	C	T	13.4051517353171	1300398	ILMN_2387090	CGGBP1		ENST00000398392	A	NA	NA	NA	NA	NA	NA	hsa-miR-4714-5p	-	-	+	NA	NA	NA	NA	yes	no	no	U-type	13.0724417942799	2.96781341811892e-36	-
rs1006896	creating	rs4859003	0.142	143234	A	C	C	T	13.4051517353171	1300398	ILMN_2387090	CGGBP1	NM_003663	ENST00000309534	A	NA	NA	NA	NA	NA	NA	hsa-miR-4714-5p	-	-	+	NA	NA	NA	NA	yes	no	no	U-type	13.0724417942799	2.96781341811892e-36	-
rs1006896	creating	rs4859003	0.142	143234	A	C	C	T	13.4051517353171	1300398	ILMN_2387090	CGGBP1	NM_001008390	ENST00000309534	A	NA	NA	NA	NA	NA	NA	hsa-miR-4714-5p	-	-	+	NA	NA	NA	NA	yes	no	no	U-type	13.0724417942799	2.96781341811892e-36	-
rs1006896	breaking	rs4859003	0.142	143234	A	C	C	T	13.4051517353171	1300398	ILMN_2387090	CGGBP1	NM_001195308	ENST00000309534	C	CUCUAAA	cctaggTTTAGAG	0	7mer-m8	dasNov2,echTel1,rheMac2,panTro2,canFam2,loxAfr3,equCab2,bosTau4,oryCun2,otoGar1,tupBel1	11	hsa-miR-520f-5p	+	-	-	-0.061	NA	NA	NA	yes	no	no	C-type	13.0724417942799	2.96781341811892e-36	-
rs1006896	breaking	rs4859003	0.142	143234	A	C	C	T	13.4051517353171	1300398	ILMN_2387090	CGGBP1		ENST00000398392	C	CUCUAAA	cctaggTTTAGAG	0	7mer-m8	dasNov2,echTel1,rheMac2,panTro2,canFam2,loxAfr3,equCab2,bosTau4,oryCun2,otoGar1,tupBel1	11	hsa-miR-520f-5p	+	-	-	-0.061	NA	NA	NA	yes	no	no	C-type	13.0724417942799	2.96781341811892e-36	-
rs1006896	breaking	rs4859003	0.142	143234	A	C	C	T	13.4051517353171	1300398	ILMN_2387090	CGGBP1	NM_003663	ENST00000309534	C	CUCUAAA	cctaggTTTAGAG	0	7mer-m8	dasNov2,echTel1,rheMac2,panTro2,canFam2,loxAfr3,equCab2,bosTau4,oryCun2,otoGar1,tupBel1	11	hsa-miR-520f-5p	+	-	-	-0.061	NA	NA	NA	yes	no	no	C-type	13.0724417942799	2.96781341811892e-36	-
rs1006896	breaking	rs4859003	0.142	143234	A	C	C	T	13.4051517353171	1300398	ILMN_2387090	CGGBP1	NM_001008390	ENST00000309534	C	CUCUAAA	cctaggTTTAGAG	0	7mer-m8	dasNov2,echTel1,rheMac2,panTro2,canFam2,loxAfr3,equCab2,bosTau4,oryCun2,otoGar1,tupBel1	11	hsa-miR-520f-5p	+	-	-	-0.061	NA	NA	NA	yes	no	no	C-type	13.0724417942799	2.96781341811892e-36	-
rs1006896	creating	rs4859003	0.142	143234	A	C	C	T	13.4051517353171	1300398	ILMN_2387090	CGGBP1	NM_001195308	ENST00000309534	A	AACCCUG	cctAGGGTTAgag	0	7mer-A1	dasNov2,echTel1,rheMac2,panTro2,loxAfr3,oryCun2,otoGar1,tupBel1	8	hsa-miR-6732-3p	+	-	-	-0.106	NA	NA	NA	yes	no	no	U-type	13.0724417942799	2.96781341811892e-36	-
rs1006896	creating	rs4859003	0.142	143234	A	C	C	T	13.4051517353171	1300398	ILMN_2387090	CGGBP1		ENST00000398392	A	AACCCUG	cctAGGGTTAgag	0	7mer-A1	dasNov2,echTel1,rheMac2,panTro2,loxAfr3,oryCun2,otoGar1,tupBel1	8	hsa-miR-6732-3p	+	-	-	-0.106	NA	NA	NA	yes	no	no	U-type	13.0724417942799	2.96781341811892e-36	-
rs1006896	creating	rs4859003	0.142	143234	A	C	C	T	13.4051517353171	1300398	ILMN_2387090	CGGBP1	NM_003663	ENST00000309534	A	AACCCUG	cctAGGGTTAgag	0	7mer-A1	dasNov2,echTel1,rheMac2,panTro2,loxAfr3,oryCun2,otoGar1,tupBel1	8	hsa-miR-6732-3p	+	-	-	-0.106	NA	NA	NA	yes	no	no	U-type	13.0724417942799	2.96781341811892e-36	-
rs1006896	creating	rs4859003	0.142	143234	A	C	C	T	13.4051517353171	1300398	ILMN_2387090	CGGBP1	NM_001008390	ENST00000309534	A	AACCCUG	cctAGGGTTAgag	0	7mer-A1	dasNov2,echTel1,rheMac2,panTro2,loxAfr3,oryCun2,otoGar1,tupBel1	8	hsa-miR-6732-3p	+	-	-	-0.106	NA	NA	NA	yes	no	no	U-type	13.0724417942799	2.96781341811892e-36	-
rs1006896	creating	rs6419868	0.142	144116	A	C	G	A	-15.9887232349612	3370687	ILMN_1752631	CGGBP1	NM_001195308	ENST00000309534	A	NA	NA	NA	NA	NA	NA	hsa-miR-4714-5p	-	-	+	NA	NA	NA	NA	yes	no	no	C-type	-15.8677802906083	3.2089337474932e-52	-
rs1006896	creating	rs6419868	0.142	144116	A	C	G	A	-15.9887232349612	3370687	ILMN_1752631	CGGBP1	NM_003663	ENST00000309534	A	NA	NA	NA	NA	NA	NA	hsa-miR-4714-5p	-	-	+	NA	NA	NA	NA	yes	no	no	C-type	-15.8677802906083	3.2089337474932e-52	-
rs1006896	creating	rs6419868	0.142	144116	A	C	G	A	-15.9887232349612	3370687	ILMN_1752631	CGGBP1	NM_001008390	ENST00000309534	A	NA	NA	NA	NA	NA	NA	hsa-miR-4714-5p	-	-	+	NA	NA	NA	NA	yes	no	no	C-type	-15.8677802906083	3.2089337474932e-52	-
rs1006896	creating	rs6419868	0.142	144116	A	C	G	A	-15.9887232349612	3370687	ILMN_1752631	CGGBP1		ENST00000398392	A	NA	NA	NA	NA	NA	NA	hsa-miR-4714-5p	-	-	+	NA	NA	NA	NA	yes	no	no	C-type	-15.8677802906083	3.2089337474932e-52	-
rs1006896	breaking	rs6419868	0.142	144116	A	C	G	A	-15.9887232349612	3370687	ILMN_1752631	CGGBP1	NM_001195308	ENST00000309534	C	CUCUAAA	cctaggTTTAGAG	0	7mer-m8	dasNov2,echTel1,rheMac2,panTro2,canFam2,loxAfr3,equCab2,bosTau4,oryCun2,otoGar1,tupBel1	11	hsa-miR-520f-5p	+	-	-	-0.061	NA	NA	NA	yes	no	no	U-type	-15.8677802906083	3.2089337474932e-52	-
rs1006896	breaking	rs6419868	0.142	144116	A	C	G	A	-15.9887232349612	3370687	ILMN_1752631	CGGBP1	NM_003663	ENST00000309534	C	CUCUAAA	cctaggTTTAGAG	0	7mer-m8	dasNov2,echTel1,rheMac2,panTro2,canFam2,loxAfr3,equCab2,bosTau4,oryCun2,otoGar1,tupBel1	11	hsa-miR-520f-5p	+	-	-	-0.061	NA	NA	NA	yes	no	no	U-type	-15.8677802906083	3.2089337474932e-52	-
rs1006896	breaking	rs6419868	0.142	144116	A	C	G	A	-15.9887232349612	3370687	ILMN_1752631	CGGBP1	NM_001008390	ENST00000309534	C	CUCUAAA	cctaggTTTAGAG	0	7mer-m8	dasNov2,echTel1,rheMac2,panTro2,canFam2,loxAfr3,equCab2,bosTau4,oryCun2,otoGar1,tupBel1	11	hsa-miR-520f-5p	+	-	-	-0.061	NA	NA	NA	yes	no	no	U-type	-15.8677802906083	3.2089337474932e-52	-
rs1006896	breaking	rs6419868	0.142	144116	A	C	G	A	-15.9887232349612	3370687	ILMN_1752631	CGGBP1		ENST00000398392	C	CUCUAAA	cctaggTTTAGAG	0	7mer-m8	dasNov2,echTel1,rheMac2,panTro2,canFam2,loxAfr3,equCab2,bosTau4,oryCun2,otoGar1,tupBel1	11	hsa-miR-520f-5p	+	-	-	-0.061	NA	NA	NA	yes	no	no	U-type	-15.8677802906083	3.2089337474932e-52	-
rs1006896	creating	rs6419868	0.142	144116	A	C	G	A	-15.9887232349612	3370687	ILMN_1752631	CGGBP1	NM_001195308	ENST00000309534	A	AACCCUA	ccTAGGGTTAgag	0	8mer	dasNov2,echTel1,rheMac2,panTro2,loxAfr3,oryCun2,otoGar1,tupBel1	8	hsa-miR-652-5p	+	+	-	-0.279	NA	154	-23.12	yes	no	yes	C-type	-15.8677802906083	3.2089337474932e-52	-
rs1006896	creating	rs6419868	0.142	144116	A	C	G	A	-15.9887232349612	3370687	ILMN_1752631	CGGBP1	NM_003663	ENST00000309534	A	AACCCUA	ccTAGGGTTAgag	0	8mer	dasNov2,echTel1,rheMac2,panTro2,loxAfr3,oryCun2,otoGar1,tupBel1	8	hsa-miR-652-5p	+	+	-	-0.279	NA	154	-23.12	yes	no	yes	C-type	-15.8677802906083	3.2089337474932e-52	-
rs1006896	creating	rs6419868	0.142	144116	A	C	G	A	-15.9887232349612	3370687	ILMN_1752631	CGGBP1	NM_001008390	ENST00000309534	A	AACCCUA	ccTAGGGTTAgag	0	8mer	dasNov2,echTel1,rheMac2,panTro2,loxAfr3,oryCun2,otoGar1,tupBel1	8	hsa-miR-652-5p	+	+	-	-0.279	NA	154	-23.12	yes	no	yes	C-type	-15.8677802906083	3.2089337474932e-52	-
rs1006896	creating	rs6419868	0.142	144116	A	C	G	A	-15.9887232349612	3370687	ILMN_1752631	CGGBP1		ENST00000398392	A	AACCCUA	ccTAGGGTTAgag	0	8mer	dasNov2,echTel1,rheMac2,panTro2,loxAfr3,oryCun2,otoGar1,tupBel1	8	hsa-miR-652-5p	+	+	-	-0.279	NA	154	-23.12	yes	no	yes	C-type	-15.8677802906083	3.2089337474932e-52	-
rs1006896	creating	rs6419868	0.142	144116	A	C	G	A	-15.9887232349612	3370687	ILMN_1752631	CGGBP1	NM_001195308	ENST00000309534	A	AACCCUG	cctAGGGTTAgag	0	7mer-A1	dasNov2,echTel1,rheMac2,panTro2,loxAfr3,oryCun2,otoGar1,tupBel1	8	hsa-miR-6732-3p	+	-	-	-0.106	NA	NA	NA	yes	no	no	C-type	-15.8677802906083	3.2089337474932e-52	-
rs1006896	creating	rs6419868	0.142	144116	A	C	G	A	-15.9887232349612	3370687	ILMN_1752631	CGGBP1	NM_003663	ENST00000309534	A	AACCCUG	cctAGGGTTAgag	0	7mer-A1	dasNov2,echTel1,rheMac2,panTro2,loxAfr3,oryCun2,otoGar1,tupBel1	8	hsa-miR-6732-3p	+	-	-	-0.106	NA	NA	NA	yes	no	no	C-type	-15.8677802906083	3.2089337474932e-52	-
rs1006896	creating	rs6419868	0.142	144116	A	C	G	A	-15.9887232349612	3370687	ILMN_1752631	CGGBP1	NM_001008390	ENST00000309534	A	AACCCUG	cctAGGGTTAgag	0	7mer-A1	dasNov2,echTel1,rheMac2,panTro2,loxAfr3,oryCun2,otoGar1,tupBel1	8	hsa-miR-6732-3p	+	-	-	-0.106	NA	NA	NA	yes	no	no	C-type	-15.8677802906083	3.2089337474932e-52	-
rs1006896	creating	rs6419868	0.142	144116	A	C	G	A	-15.9887232349612	3370687	ILMN_1752631	CGGBP1		ENST00000398392	A	AACCCUG	cctAGGGTTAgag	0	7mer-A1	dasNov2,echTel1,rheMac2,panTro2,loxAfr3,oryCun2,otoGar1,tupBel1	8	hsa-miR-6732-3p	+	-	-	-0.106	NA	NA	NA	yes	no	no	C-type	-15.8677802906083	3.2089337474932e-52	-
rs1006896	creating	rs6419868	0.142	144116	A	C	G	A	13.3769629184771	1300398	ILMN_2387090	CGGBP1	NM_001195308	ENST00000309534	A	AACCCUA	ccTAGGGTTAgag	0	8mer	dasNov2,echTel1,rheMac2,panTro2,loxAfr3,oryCun2,otoGar1,tupBel1	8	hsa-miR-652-5p	+	+	-	-0.279	NA	154	-23.12	yes	no	yes	U-type	13.0724417942799	2.96781341811892e-36	-
rs1006896	creating	rs6419868	0.142	144116	A	C	G	A	13.3769629184771	1300398	ILMN_2387090	CGGBP1		ENST00000398392	A	AACCCUA	ccTAGGGTTAgag	0	8mer	dasNov2,echTel1,rheMac2,panTro2,loxAfr3,oryCun2,otoGar1,tupBel1	8	hsa-miR-652-5p	+	+	-	-0.279	NA	154	-23.12	yes	no	yes	U-type	13.0724417942799	2.96781341811892e-36	-
rs1006896	creating	rs6419868	0.142	144116	A	C	G	A	13.3769629184771	1300398	ILMN_2387090	CGGBP1	NM_003663	ENST00000309534	A	AACCCUA	ccTAGGGTTAgag	0	8mer	dasNov2,echTel1,rheMac2,panTro2,loxAfr3,oryCun2,otoGar1,tupBel1	8	hsa-miR-652-5p	+	+	-	-0.279	NA	154	-23.12	yes	no	yes	U-type	13.0724417942799	2.96781341811892e-36	-
rs1006896	creating	rs6419868	0.142	144116	A	C	G	A	13.3769629184771	1300398	ILMN_2387090	CGGBP1	NM_001008390	ENST00000309534	A	AACCCUA	ccTAGGGTTAgag	0	8mer	dasNov2,echTel1,rheMac2,panTro2,loxAfr3,oryCun2,otoGar1,tupBel1	8	hsa-miR-652-5p	+	+	-	-0.279	NA	154	-23.12	yes	no	yes	U-type	13.0724417942799	2.96781341811892e-36	-
rs1006896	creating	rs6419868	0.142	144116	A	C	G	A	13.3769629184771	1300398	ILMN_2387090	CGGBP1	NM_001195308	ENST00000309534	A	NA	NA	NA	NA	NA	NA	hsa-miR-4714-5p	-	-	+	NA	NA	NA	NA	yes	no	no	U-type	13.0724417942799	2.96781341811892e-36	-
rs1006896	creating	rs6419868	0.142	144116	A	C	G	A	13.3769629184771	1300398	ILMN_2387090	CGGBP1		ENST00000398392	A	NA	NA	NA	NA	NA	NA	hsa-miR-4714-5p	-	-	+	NA	NA	NA	NA	yes	no	no	U-type	13.0724417942799	2.96781341811892e-36	-
rs1006896	creating	rs6419868	0.142	144116	A	C	G	A	13.3769629184771	1300398	ILMN_2387090	CGGBP1	NM_003663	ENST00000309534	A	NA	NA	NA	NA	NA	NA	hsa-miR-4714-5p	-	-	+	NA	NA	NA	NA	yes	no	no	U-type	13.0724417942799	2.96781341811892e-36	-
rs1006896	creating	rs6419868	0.142	144116	A	C	G	A	13.3769629184771	1300398	ILMN_2387090	CGGBP1	NM_001008390	ENST00000309534	A	NA	NA	NA	NA	NA	NA	hsa-miR-4714-5p	-	-	+	NA	NA	NA	NA	yes	no	no	U-type	13.0724417942799	2.96781341811892e-36	-
rs1006896	breaking	rs6419868	0.142	144116	A	C	G	A	13.3769629184771	1300398	ILMN_2387090	CGGBP1	NM_001195308	ENST00000309534	C	CUCUAAA	cctaggTTTAGAG	0	7mer-m8	dasNov2,echTel1,rheMac2,panTro2,canFam2,loxAfr3,equCab2,bosTau4,oryCun2,otoGar1,tupBel1	11	hsa-miR-520f-5p	+	-	-	-0.061	NA	NA	NA	yes	no	no	C-type	13.0724417942799	2.96781341811892e-36	-
rs1006896	breaking	rs6419868	0.142	144116	A	C	G	A	13.3769629184771	1300398	ILMN_2387090	CGGBP1		ENST00000398392	C	CUCUAAA	cctaggTTTAGAG	0	7mer-m8	dasNov2,echTel1,rheMac2,panTro2,canFam2,loxAfr3,equCab2,bosTau4,oryCun2,otoGar1,tupBel1	11	hsa-miR-520f-5p	+	-	-	-0.061	NA	NA	NA	yes	no	no	C-type	13.0724417942799	2.96781341811892e-36	-
rs1006896	breaking	rs6419868	0.142	144116	A	C	G	A	13.3769629184771	1300398	ILMN_2387090	CGGBP1	NM_003663	ENST00000309534	C	CUCUAAA	cctaggTTTAGAG	0	7mer-m8	dasNov2,echTel1,rheMac2,panTro2,canFam2,loxAfr3,equCab2,bosTau4,oryCun2,otoGar1,tupBel1	11	hsa-miR-520f-5p	+	-	-	-0.061	NA	NA	NA	yes	no	no	C-type	13.0724417942799	2.96781341811892e-36	-
rs1006896	breaking	rs6419868	0.142	144116	A	C	G	A	13.3769629184771	1300398	ILMN_2387090	CGGBP1	NM_001008390	ENST00000309534	C	CUCUAAA	cctaggTTTAGAG	0	7mer-m8	dasNov2,echTel1,rheMac2,panTro2,canFam2,loxAfr3,equCab2,bosTau4,oryCun2,otoGar1,tupBel1	11	hsa-miR-520f-5p	+	-	-	-0.061	NA	NA	NA	yes	no	no	C-type	13.0724417942799	2.96781341811892e-36	-
rs1006896	creating	rs6419868	0.142	144116	A	C	G	A	13.3769629184771	1300398	ILMN_2387090	CGGBP1	NM_001195308	ENST00000309534	A	AACCCUG	cctAGGGTTAgag	0	7mer-A1	dasNov2,echTel1,rheMac2,panTro2,loxAfr3,oryCun2,otoGar1,tupBel1	8	hsa-miR-6732-3p	+	-	-	-0.106	NA	NA	NA	yes	no	no	U-type	13.0724417942799	2.96781341811892e-36	-
rs1006896	creating	rs6419868	0.142	144116	A	C	G	A	13.3769629184771	1300398	ILMN_2387090	CGGBP1		ENST00000398392	A	AACCCUG	cctAGGGTTAgag	0	7mer-A1	dasNov2,echTel1,rheMac2,panTro2,loxAfr3,oryCun2,otoGar1,tupBel1	8	hsa-miR-6732-3p	+	-	-	-0.106	NA	NA	NA	yes	no	no	U-type	13.0724417942799	2.96781341811892e-36	-
rs1006896	creating	rs6419868	0.142	144116	A	C	G	A	13.3769629184771	1300398	ILMN_2387090	CGGBP1	NM_003663	ENST00000309534	A	AACCCUG	cctAGGGTTAgag	0	7mer-A1	dasNov2,echTel1,rheMac2,panTro2,loxAfr3,oryCun2,otoGar1,tupBel1	8	hsa-miR-6732-3p	+	-	-	-0.106	NA	NA	NA	yes	no	no	U-type	13.0724417942799	2.96781341811892e-36	-
rs1006896	creating	rs6419868	0.142	144116	A	C	G	A	13.3769629184771	1300398	ILMN_2387090	CGGBP1	NM_001008390	ENST00000309534	A	AACCCUG	cctAGGGTTAgag	0	7mer-A1	dasNov2,echTel1,rheMac2,panTro2,loxAfr3,oryCun2,otoGar1,tupBel1	8	hsa-miR-6732-3p	+	-	-	-0.106	NA	NA	NA	yes	no	no	U-type	13.0724417942799	2.96781341811892e-36	-
rs1006896	creating	rs4858939	0.142	145714	A	C	A	T	-15.9887232349612	3370687	ILMN_1752631	CGGBP1	NM_001195308	ENST00000309534	A	NA	NA	NA	NA	NA	NA	hsa-miR-4714-5p	-	-	+	NA	NA	NA	NA	yes	no	no	C-type	-15.8677802906083	3.2089337474932e-52	-
rs1006896	creating	rs4858939	0.142	145714	A	C	A	T	-15.9887232349612	3370687	ILMN_1752631	CGGBP1	NM_003663	ENST00000309534	A	NA	NA	NA	NA	NA	NA	hsa-miR-4714-5p	-	-	+	NA	NA	NA	NA	yes	no	no	C-type	-15.8677802906083	3.2089337474932e-52	-
rs1006896	creating	rs4858939	0.142	145714	A	C	A	T	-15.9887232349612	3370687	ILMN_1752631	CGGBP1	NM_001008390	ENST00000309534	A	NA	NA	NA	NA	NA	NA	hsa-miR-4714-5p	-	-	+	NA	NA	NA	NA	yes	no	no	C-type	-15.8677802906083	3.2089337474932e-52	-
rs1006896	creating	rs4858939	0.142	145714	A	C	A	T	-15.9887232349612	3370687	ILMN_1752631	CGGBP1		ENST00000398392	A	NA	NA	NA	NA	NA	NA	hsa-miR-4714-5p	-	-	+	NA	NA	NA	NA	yes	no	no	C-type	-15.8677802906083	3.2089337474932e-52	-
rs1006896	breaking	rs4858939	0.142	145714	A	C	A	T	-15.9887232349612	3370687	ILMN_1752631	CGGBP1	NM_001195308	ENST00000309534	C	CUCUAAA	cctaggTTTAGAG	0	7mer-m8	dasNov2,echTel1,rheMac2,panTro2,canFam2,loxAfr3,equCab2,bosTau4,oryCun2,otoGar1,tupBel1	11	hsa-miR-520f-5p	+	-	-	-0.061	NA	NA	NA	yes	no	no	U-type	-15.8677802906083	3.2089337474932e-52	-
rs1006896	breaking	rs4858939	0.142	145714	A	C	A	T	-15.9887232349612	3370687	ILMN_1752631	CGGBP1	NM_003663	ENST00000309534	C	CUCUAAA	cctaggTTTAGAG	0	7mer-m8	dasNov2,echTel1,rheMac2,panTro2,canFam2,loxAfr3,equCab2,bosTau4,oryCun2,otoGar1,tupBel1	11	hsa-miR-520f-5p	+	-	-	-0.061	NA	NA	NA	yes	no	no	U-type	-15.8677802906083	3.2089337474932e-52	-
rs1006896	breaking	rs4858939	0.142	145714	A	C	A	T	-15.9887232349612	3370687	ILMN_1752631	CGGBP1	NM_001008390	ENST00000309534	C	CUCUAAA	cctaggTTTAGAG	0	7mer-m8	dasNov2,echTel1,rheMac2,panTro2,canFam2,loxAfr3,equCab2,bosTau4,oryCun2,otoGar1,tupBel1	11	hsa-miR-520f-5p	+	-	-	-0.061	NA	NA	NA	yes	no	no	U-type	-15.8677802906083	3.2089337474932e-52	-
rs1006896	breaking	rs4858939	0.142	145714	A	C	A	T	-15.9887232349612	3370687	ILMN_1752631	CGGBP1		ENST00000398392	C	CUCUAAA	cctaggTTTAGAG	0	7mer-m8	dasNov2,echTel1,rheMac2,panTro2,canFam2,loxAfr3,equCab2,bosTau4,oryCun2,otoGar1,tupBel1	11	hsa-miR-520f-5p	+	-	-	-0.061	NA	NA	NA	yes	no	no	U-type	-15.8677802906083	3.2089337474932e-52	-
rs1006896	creating	rs4858939	0.142	145714	A	C	A	T	-15.9887232349612	3370687	ILMN_1752631	CGGBP1	NM_001195308	ENST00000309534	A	AACCCUA	ccTAGGGTTAgag	0	8mer	dasNov2,echTel1,rheMac2,panTro2,loxAfr3,oryCun2,otoGar1,tupBel1	8	hsa-miR-652-5p	+	+	-	-0.279	NA	154	-23.12	yes	no	yes	C-type	-15.8677802906083	3.2089337474932e-52	-
rs1006896	creating	rs4858939	0.142	145714	A	C	A	T	-15.9887232349612	3370687	ILMN_1752631	CGGBP1	NM_003663	ENST00000309534	A	AACCCUA	ccTAGGGTTAgag	0	8mer	dasNov2,echTel1,rheMac2,panTro2,loxAfr3,oryCun2,otoGar1,tupBel1	8	hsa-miR-652-5p	+	+	-	-0.279	NA	154	-23.12	yes	no	yes	C-type	-15.8677802906083	3.2089337474932e-52	-
rs1006896	creating	rs4858939	0.142	145714	A	C	A	T	-15.9887232349612	3370687	ILMN_1752631	CGGBP1	NM_001008390	ENST00000309534	A	AACCCUA	ccTAGGGTTAgag	0	8mer	dasNov2,echTel1,rheMac2,panTro2,loxAfr3,oryCun2,otoGar1,tupBel1	8	hsa-miR-652-5p	+	+	-	-0.279	NA	154	-23.12	yes	no	yes	C-type	-15.8677802906083	3.2089337474932e-52	-
rs1006896	creating	rs4858939	0.142	145714	A	C	A	T	-15.9887232349612	3370687	ILMN_1752631	CGGBP1		ENST00000398392	A	AACCCUA	ccTAGGGTTAgag	0	8mer	dasNov2,echTel1,rheMac2,panTro2,loxAfr3,oryCun2,otoGar1,tupBel1	8	hsa-miR-652-5p	+	+	-	-0.279	NA	154	-23.12	yes	no	yes	C-type	-15.8677802906083	3.2089337474932e-52	-
rs1006896	creating	rs4858939	0.142	145714	A	C	A	T	-15.9887232349612	3370687	ILMN_1752631	CGGBP1	NM_001195308	ENST00000309534	A	AACCCUG	cctAGGGTTAgag	0	7mer-A1	dasNov2,echTel1,rheMac2,panTro2,loxAfr3,oryCun2,otoGar1,tupBel1	8	hsa-miR-6732-3p	+	-	-	-0.106	NA	NA	NA	yes	no	no	C-type	-15.8677802906083	3.2089337474932e-52	-
rs1006896	creating	rs4858939	0.142	145714	A	C	A	T	-15.9887232349612	3370687	ILMN_1752631	CGGBP1	NM_003663	ENST00000309534	A	AACCCUG	cctAGGGTTAgag	0	7mer-A1	dasNov2,echTel1,rheMac2,panTro2,loxAfr3,oryCun2,otoGar1,tupBel1	8	hsa-miR-6732-3p	+	-	-	-0.106	NA	NA	NA	yes	no	no	C-type	-15.8677802906083	3.2089337474932e-52	-
rs1006896	creating	rs4858939	0.142	145714	A	C	A	T	-15.9887232349612	3370687	ILMN_1752631	CGGBP1	NM_001008390	ENST00000309534	A	AACCCUG	cctAGGGTTAgag	0	7mer-A1	dasNov2,echTel1,rheMac2,panTro2,loxAfr3,oryCun2,otoGar1,tupBel1	8	hsa-miR-6732-3p	+	-	-	-0.106	NA	NA	NA	yes	no	no	C-type	-15.8677802906083	3.2089337474932e-52	-
rs1006896	creating	rs4858939	0.142	145714	A	C	A	T	-15.9887232349612	3370687	ILMN_1752631	CGGBP1		ENST00000398392	A	AACCCUG	cctAGGGTTAgag	0	7mer-A1	dasNov2,echTel1,rheMac2,panTro2,loxAfr3,oryCun2,otoGar1,tupBel1	8	hsa-miR-6732-3p	+	-	-	-0.106	NA	NA	NA	yes	no	no	C-type	-15.8677802906083	3.2089337474932e-52	-
rs1006896	creating	rs4858939	0.142	145714	A	C	A	T	13.3955731970924	1300398	ILMN_2387090	CGGBP1	NM_001195308	ENST00000309534	A	AACCCUA	ccTAGGGTTAgag	0	8mer	dasNov2,echTel1,rheMac2,panTro2,loxAfr3,oryCun2,otoGar1,tupBel1	8	hsa-miR-652-5p	+	+	-	-0.279	NA	154	-23.12	yes	no	yes	U-type	13.0724417942799	2.96781341811892e-36	-
rs1006896	creating	rs4858939	0.142	145714	A	C	A	T	13.3955731970924	1300398	ILMN_2387090	CGGBP1		ENST00000398392	A	AACCCUA	ccTAGGGTTAgag	0	8mer	dasNov2,echTel1,rheMac2,panTro2,loxAfr3,oryCun2,otoGar1,tupBel1	8	hsa-miR-652-5p	+	+	-	-0.279	NA	154	-23.12	yes	no	yes	U-type	13.0724417942799	2.96781341811892e-36	-
rs1006896	creating	rs4858939	0.142	145714	A	C	A	T	13.3955731970924	1300398	ILMN_2387090	CGGBP1	NM_003663	ENST00000309534	A	AACCCUA	ccTAGGGTTAgag	0	8mer	dasNov2,echTel1,rheMac2,panTro2,loxAfr3,oryCun2,otoGar1,tupBel1	8	hsa-miR-652-5p	+	+	-	-0.279	NA	154	-23.12	yes	no	yes	U-type	13.0724417942799	2.96781341811892e-36	-
rs1006896	creating	rs4858939	0.142	145714	A	C	A	T	13.3955731970924	1300398	ILMN_2387090	CGGBP1	NM_001008390	ENST00000309534	A	AACCCUA	ccTAGGGTTAgag	0	8mer	dasNov2,echTel1,rheMac2,panTro2,loxAfr3,oryCun2,otoGar1,tupBel1	8	hsa-miR-652-5p	+	+	-	-0.279	NA	154	-23.12	yes	no	yes	U-type	13.0724417942799	2.96781341811892e-36	-
rs1006896	creating	rs4858939	0.142	145714	A	C	A	T	13.3955731970924	1300398	ILMN_2387090	CGGBP1	NM_001195308	ENST00000309534	A	NA	NA	NA	NA	NA	NA	hsa-miR-4714-5p	-	-	+	NA	NA	NA	NA	yes	no	no	U-type	13.0724417942799	2.96781341811892e-36	-
rs1006896	creating	rs4858939	0.142	145714	A	C	A	T	13.3955731970924	1300398	ILMN_2387090	CGGBP1		ENST00000398392	A	NA	NA	NA	NA	NA	NA	hsa-miR-4714-5p	-	-	+	NA	NA	NA	NA	yes	no	no	U-type	13.0724417942799	2.96781341811892e-36	-
rs1006896	creating	rs4858939	0.142	145714	A	C	A	T	13.3955731970924	1300398	ILMN_2387090	CGGBP1	NM_003663	ENST00000309534	A	NA	NA	NA	NA	NA	NA	hsa-miR-4714-5p	-	-	+	NA	NA	NA	NA	yes	no	no	U-type	13.0724417942799	2.96781341811892e-36	-
rs1006896	creating	rs4858939	0.142	145714	A	C	A	T	13.3955731970924	1300398	ILMN_2387090	CGGBP1	NM_001008390	ENST00000309534	A	NA	NA	NA	NA	NA	NA	hsa-miR-4714-5p	-	-	+	NA	NA	NA	NA	yes	no	no	U-type	13.0724417942799	2.96781341811892e-36	-
rs1006896	breaking	rs4858939	0.142	145714	A	C	A	T	13.3955731970924	1300398	ILMN_2387090	CGGBP1	NM_001195308	ENST00000309534	C	CUCUAAA	cctaggTTTAGAG	0	7mer-m8	dasNov2,echTel1,rheMac2,panTro2,canFam2,loxAfr3,equCab2,bosTau4,oryCun2,otoGar1,tupBel1	11	hsa-miR-520f-5p	+	-	-	-0.061	NA	NA	NA	yes	no	no	C-type	13.0724417942799	2.96781341811892e-36	-
rs1006896	breaking	rs4858939	0.142	145714	A	C	A	T	13.3955731970924	1300398	ILMN_2387090	CGGBP1		ENST00000398392	C	CUCUAAA	cctaggTTTAGAG	0	7mer-m8	dasNov2,echTel1,rheMac2,panTro2,canFam2,loxAfr3,equCab2,bosTau4,oryCun2,otoGar1,tupBel1	11	hsa-miR-520f-5p	+	-	-	-0.061	NA	NA	NA	yes	no	no	C-type	13.0724417942799	2.96781341811892e-36	-
rs1006896	breaking	rs4858939	0.142	145714	A	C	A	T	13.3955731970924	1300398	ILMN_2387090	CGGBP1	NM_003663	ENST00000309534	C	CUCUAAA	cctaggTTTAGAG	0	7mer-m8	dasNov2,echTel1,rheMac2,panTro2,canFam2,loxAfr3,equCab2,bosTau4,oryCun2,otoGar1,tupBel1	11	hsa-miR-520f-5p	+	-	-	-0.061	NA	NA	NA	yes	no	no	C-type	13.0724417942799	2.96781341811892e-36	-
rs1006896	breaking	rs4858939	0.142	145714	A	C	A	T	13.3955731970924	1300398	ILMN_2387090	CGGBP1	NM_001008390	ENST00000309534	C	CUCUAAA	cctaggTTTAGAG	0	7mer-m8	dasNov2,echTel1,rheMac2,panTro2,canFam2,loxAfr3,equCab2,bosTau4,oryCun2,otoGar1,tupBel1	11	hsa-miR-520f-5p	+	-	-	-0.061	NA	NA	NA	yes	no	no	C-type	13.0724417942799	2.96781341811892e-36	-
rs1006896	creating	rs4858939	0.142	145714	A	C	A	T	13.3955731970924	1300398	ILMN_2387090	CGGBP1	NM_001195308	ENST00000309534	A	AACCCUG	cctAGGGTTAgag	0	7mer-A1	dasNov2,echTel1,rheMac2,panTro2,loxAfr3,oryCun2,otoGar1,tupBel1	8	hsa-miR-6732-3p	+	-	-	-0.106	NA	NA	NA	yes	no	no	U-type	13.0724417942799	2.96781341811892e-36	-
rs1006896	creating	rs4858939	0.142	145714	A	C	A	T	13.3955731970924	1300398	ILMN_2387090	CGGBP1		ENST00000398392	A	AACCCUG	cctAGGGTTAgag	0	7mer-A1	dasNov2,echTel1,rheMac2,panTro2,loxAfr3,oryCun2,otoGar1,tupBel1	8	hsa-miR-6732-3p	+	-	-	-0.106	NA	NA	NA	yes	no	no	U-type	13.0724417942799	2.96781341811892e-36	-
rs1006896	creating	rs4858939	0.142	145714	A	C	A	T	13.3955731970924	1300398	ILMN_2387090	CGGBP1	NM_003663	ENST00000309534	A	AACCCUG	cctAGGGTTAgag	0	7mer-A1	dasNov2,echTel1,rheMac2,panTro2,loxAfr3,oryCun2,otoGar1,tupBel1	8	hsa-miR-6732-3p	+	-	-	-0.106	NA	NA	NA	yes	no	no	U-type	13.0724417942799	2.96781341811892e-36	-
rs1006896	creating	rs4858939	0.142	145714	A	C	A	T	13.3955731970924	1300398	ILMN_2387090	CGGBP1	NM_001008390	ENST00000309534	A	AACCCUG	cctAGGGTTAgag	0	7mer-A1	dasNov2,echTel1,rheMac2,panTro2,loxAfr3,oryCun2,otoGar1,tupBel1	8	hsa-miR-6732-3p	+	-	-	-0.106	NA	NA	NA	yes	no	no	U-type	13.0724417942799	2.96781341811892e-36	-
rs1006896	creating	rs9284814	0.142	168660	A	C	A	G	-15.7597859032032	3370687	ILMN_1752631	CGGBP1	NM_001195308	ENST00000309534	A	NA	NA	NA	NA	NA	NA	hsa-miR-4714-5p	-	-	+	NA	NA	NA	NA	yes	no	no	C-type	-15.8677802906083	3.2089337474932e-52	-
rs1006896	creating	rs9284814	0.142	168660	A	C	A	G	-15.7597859032032	3370687	ILMN_1752631	CGGBP1	NM_003663	ENST00000309534	A	NA	NA	NA	NA	NA	NA	hsa-miR-4714-5p	-	-	+	NA	NA	NA	NA	yes	no	no	C-type	-15.8677802906083	3.2089337474932e-52	-
rs1006896	creating	rs9284814	0.142	168660	A	C	A	G	-15.7597859032032	3370687	ILMN_1752631	CGGBP1	NM_001008390	ENST00000309534	A	NA	NA	NA	NA	NA	NA	hsa-miR-4714-5p	-	-	+	NA	NA	NA	NA	yes	no	no	C-type	-15.8677802906083	3.2089337474932e-52	-
rs1006896	creating	rs9284814	0.142	168660	A	C	A	G	-15.7597859032032	3370687	ILMN_1752631	CGGBP1		ENST00000398392	A	NA	NA	NA	NA	NA	NA	hsa-miR-4714-5p	-	-	+	NA	NA	NA	NA	yes	no	no	C-type	-15.8677802906083	3.2089337474932e-52	-
rs1006896	breaking	rs9284814	0.142	168660	A	C	A	G	-15.7597859032032	3370687	ILMN_1752631	CGGBP1	NM_001195308	ENST00000309534	C	CUCUAAA	cctaggTTTAGAG	0	7mer-m8	dasNov2,echTel1,rheMac2,panTro2,canFam2,loxAfr3,equCab2,bosTau4,oryCun2,otoGar1,tupBel1	11	hsa-miR-520f-5p	+	-	-	-0.061	NA	NA	NA	yes	no	no	U-type	-15.8677802906083	3.2089337474932e-52	-
rs1006896	breaking	rs9284814	0.142	168660	A	C	A	G	-15.7597859032032	3370687	ILMN_1752631	CGGBP1	NM_003663	ENST00000309534	C	CUCUAAA	cctaggTTTAGAG	0	7mer-m8	dasNov2,echTel1,rheMac2,panTro2,canFam2,loxAfr3,equCab2,bosTau4,oryCun2,otoGar1,tupBel1	11	hsa-miR-520f-5p	+	-	-	-0.061	NA	NA	NA	yes	no	no	U-type	-15.8677802906083	3.2089337474932e-52	-
rs1006896	breaking	rs9284814	0.142	168660	A	C	A	G	-15.7597859032032	3370687	ILMN_1752631	CGGBP1	NM_001008390	ENST00000309534	C	CUCUAAA	cctaggTTTAGAG	0	7mer-m8	dasNov2,echTel1,rheMac2,panTro2,canFam2,loxAfr3,equCab2,bosTau4,oryCun2,otoGar1,tupBel1	11	hsa-miR-520f-5p	+	-	-	-0.061	NA	NA	NA	yes	no	no	U-type	-15.8677802906083	3.2089337474932e-52	-
rs1006896	breaking	rs9284814	0.142	168660	A	C	A	G	-15.7597859032032	3370687	ILMN_1752631	CGGBP1		ENST00000398392	C	CUCUAAA	cctaggTTTAGAG	0	7mer-m8	dasNov2,echTel1,rheMac2,panTro2,canFam2,loxAfr3,equCab2,bosTau4,oryCun2,otoGar1,tupBel1	11	hsa-miR-520f-5p	+	-	-	-0.061	NA	NA	NA	yes	no	no	U-type	-15.8677802906083	3.2089337474932e-52	-
rs1006896	creating	rs9284814	0.142	168660	A	C	A	G	-15.7597859032032	3370687	ILMN_1752631	CGGBP1	NM_001195308	ENST00000309534	A	AACCCUA	ccTAGGGTTAgag	0	8mer	dasNov2,echTel1,rheMac2,panTro2,loxAfr3,oryCun2,otoGar1,tupBel1	8	hsa-miR-652-5p	+	+	-	-0.279	NA	154	-23.12	yes	no	yes	C-type	-15.8677802906083	3.2089337474932e-52	-
rs1006896	creating	rs9284814	0.142	168660	A	C	A	G	-15.7597859032032	3370687	ILMN_1752631	CGGBP1	NM_003663	ENST00000309534	A	AACCCUA	ccTAGGGTTAgag	0	8mer	dasNov2,echTel1,rheMac2,panTro2,loxAfr3,oryCun2,otoGar1,tupBel1	8	hsa-miR-652-5p	+	+	-	-0.279	NA	154	-23.12	yes	no	yes	C-type	-15.8677802906083	3.2089337474932e-52	-
rs1006896	creating	rs9284814	0.142	168660	A	C	A	G	-15.7597859032032	3370687	ILMN_1752631	CGGBP1	NM_001008390	ENST00000309534	A	AACCCUA	ccTAGGGTTAgag	0	8mer	dasNov2,echTel1,rheMac2,panTro2,loxAfr3,oryCun2,otoGar1,tupBel1	8	hsa-miR-652-5p	+	+	-	-0.279	NA	154	-23.12	yes	no	yes	C-type	-15.8677802906083	3.2089337474932e-52	-
rs1006896	creating	rs9284814	0.142	168660	A	C	A	G	-15.7597859032032	3370687	ILMN_1752631	CGGBP1		ENST00000398392	A	AACCCUA	ccTAGGGTTAgag	0	8mer	dasNov2,echTel1,rheMac2,panTro2,loxAfr3,oryCun2,otoGar1,tupBel1	8	hsa-miR-652-5p	+	+	-	-0.279	NA	154	-23.12	yes	no	yes	C-type	-15.8677802906083	3.2089337474932e-52	-
rs1006896	creating	rs9284814	0.142	168660	A	C	A	G	-15.7597859032032	3370687	ILMN_1752631	CGGBP1	NM_001195308	ENST00000309534	A	AACCCUG	cctAGGGTTAgag	0	7mer-A1	dasNov2,echTel1,rheMac2,panTro2,loxAfr3,oryCun2,otoGar1,tupBel1	8	hsa-miR-6732-3p	+	-	-	-0.106	NA	NA	NA	yes	no	no	C-type	-15.8677802906083	3.2089337474932e-52	-
rs1006896	creating	rs9284814	0.142	168660	A	C	A	G	-15.7597859032032	3370687	ILMN_1752631	CGGBP1	NM_003663	ENST00000309534	A	AACCCUG	cctAGGGTTAgag	0	7mer-A1	dasNov2,echTel1,rheMac2,panTro2,loxAfr3,oryCun2,otoGar1,tupBel1	8	hsa-miR-6732-3p	+	-	-	-0.106	NA	NA	NA	yes	no	no	C-type	-15.8677802906083	3.2089337474932e-52	-
rs1006896	creating	rs9284814	0.142	168660	A	C	A	G	-15.7597859032032	3370687	ILMN_1752631	CGGBP1	NM_001008390	ENST00000309534	A	AACCCUG	cctAGGGTTAgag	0	7mer-A1	dasNov2,echTel1,rheMac2,panTro2,loxAfr3,oryCun2,otoGar1,tupBel1	8	hsa-miR-6732-3p	+	-	-	-0.106	NA	NA	NA	yes	no	no	C-type	-15.8677802906083	3.2089337474932e-52	-
rs1006896	creating	rs9284814	0.142	168660	A	C	A	G	-15.7597859032032	3370687	ILMN_1752631	CGGBP1		ENST00000398392	A	AACCCUG	cctAGGGTTAgag	0	7mer-A1	dasNov2,echTel1,rheMac2,panTro2,loxAfr3,oryCun2,otoGar1,tupBel1	8	hsa-miR-6732-3p	+	-	-	-0.106	NA	NA	NA	yes	no	no	C-type	-15.8677802906083	3.2089337474932e-52	-
rs1006896	creating	rs9284814	0.142	168660	A	C	A	G	13.3818449354455	1300398	ILMN_2387090	CGGBP1	NM_001195308	ENST00000309534	A	NA	NA	NA	NA	NA	NA	hsa-miR-4714-5p	-	-	+	NA	NA	NA	NA	yes	no	no	U-type	13.0724417942799	2.96781341811892e-36	-
rs1006896	creating	rs9284814	0.142	168660	A	C	A	G	13.3818449354455	1300398	ILMN_2387090	CGGBP1		ENST00000398392	A	NA	NA	NA	NA	NA	NA	hsa-miR-4714-5p	-	-	+	NA	NA	NA	NA	yes	no	no	U-type	13.0724417942799	2.96781341811892e-36	-
rs1006896	creating	rs9284814	0.142	168660	A	C	A	G	13.3818449354455	1300398	ILMN_2387090	CGGBP1	NM_003663	ENST00000309534	A	NA	NA	NA	NA	NA	NA	hsa-miR-4714-5p	-	-	+	NA	NA	NA	NA	yes	no	no	U-type	13.0724417942799	2.96781341811892e-36	-
rs1006896	creating	rs9284814	0.142	168660	A	C	A	G	13.3818449354455	1300398	ILMN_2387090	CGGBP1	NM_001008390	ENST00000309534	A	NA	NA	NA	NA	NA	NA	hsa-miR-4714-5p	-	-	+	NA	NA	NA	NA	yes	no	no	U-type	13.0724417942799	2.96781341811892e-36	-
rs1006896	breaking	rs9284814	0.142	168660	A	C	A	G	13.3818449354455	1300398	ILMN_2387090	CGGBP1	NM_001195308	ENST00000309534	C	CUCUAAA	cctaggTTTAGAG	0	7mer-m8	dasNov2,echTel1,rheMac2,panTro2,canFam2,loxAfr3,equCab2,bosTau4,oryCun2,otoGar1,tupBel1	11	hsa-miR-520f-5p	+	-	-	-0.061	NA	NA	NA	yes	no	no	C-type	13.0724417942799	2.96781341811892e-36	-
rs1006896	breaking	rs9284814	0.142	168660	A	C	A	G	13.3818449354455	1300398	ILMN_2387090	CGGBP1		ENST00000398392	C	CUCUAAA	cctaggTTTAGAG	0	7mer-m8	dasNov2,echTel1,rheMac2,panTro2,canFam2,loxAfr3,equCab2,bosTau4,oryCun2,otoGar1,tupBel1	11	hsa-miR-520f-5p	+	-	-	-0.061	NA	NA	NA	yes	no	no	C-type	13.0724417942799	2.96781341811892e-36	-
rs1006896	breaking	rs9284814	0.142	168660	A	C	A	G	13.3818449354455	1300398	ILMN_2387090	CGGBP1	NM_003663	ENST00000309534	C	CUCUAAA	cctaggTTTAGAG	0	7mer-m8	dasNov2,echTel1,rheMac2,panTro2,canFam2,loxAfr3,equCab2,bosTau4,oryCun2,otoGar1,tupBel1	11	hsa-miR-520f-5p	+	-	-	-0.061	NA	NA	NA	yes	no	no	C-type	13.0724417942799	2.96781341811892e-36	-
rs1006896	breaking	rs9284814	0.142	168660	A	C	A	G	13.3818449354455	1300398	ILMN_2387090	CGGBP1	NM_001008390	ENST00000309534	C	CUCUAAA	cctaggTTTAGAG	0	7mer-m8	dasNov2,echTel1,rheMac2,panTro2,canFam2,loxAfr3,equCab2,bosTau4,oryCun2,otoGar1,tupBel1	11	hsa-miR-520f-5p	+	-	-	-0.061	NA	NA	NA	yes	no	no	C-type	13.0724417942799	2.96781341811892e-36	-
rs1006896	creating	rs9284814	0.142	168660	A	C	A	G	13.3818449354455	1300398	ILMN_2387090	CGGBP1	NM_001195308	ENST00000309534	A	AACCCUA	ccTAGGGTTAgag	0	8mer	dasNov2,echTel1,rheMac2,panTro2,loxAfr3,oryCun2,otoGar1,tupBel1	8	hsa-miR-652-5p	+	+	-	-0.279	NA	154	-23.12	yes	no	yes	U-type	13.0724417942799	2.96781341811892e-36	-
rs1006896	creating	rs9284814	0.142	168660	A	C	A	G	13.3818449354455	1300398	ILMN_2387090	CGGBP1		ENST00000398392	A	AACCCUA	ccTAGGGTTAgag	0	8mer	dasNov2,echTel1,rheMac2,panTro2,loxAfr3,oryCun2,otoGar1,tupBel1	8	hsa-miR-652-5p	+	+	-	-0.279	NA	154	-23.12	yes	no	yes	U-type	13.0724417942799	2.96781341811892e-36	-
rs1006896	creating	rs9284814	0.142	168660	A	C	A	G	13.3818449354455	1300398	ILMN_2387090	CGGBP1	NM_003663	ENST00000309534	A	AACCCUA	ccTAGGGTTAgag	0	8mer	dasNov2,echTel1,rheMac2,panTro2,loxAfr3,oryCun2,otoGar1,tupBel1	8	hsa-miR-652-5p	+	+	-	-0.279	NA	154	-23.12	yes	no	yes	U-type	13.0724417942799	2.96781341811892e-36	-
rs1006896	creating	rs9284814	0.142	168660	A	C	A	G	13.3818449354455	1300398	ILMN_2387090	CGGBP1	NM_001008390	ENST00000309534	A	AACCCUA	ccTAGGGTTAgag	0	8mer	dasNov2,echTel1,rheMac2,panTro2,loxAfr3,oryCun2,otoGar1,tupBel1	8	hsa-miR-652-5p	+	+	-	-0.279	NA	154	-23.12	yes	no	yes	U-type	13.0724417942799	2.96781341811892e-36	-
rs1006896	creating	rs9284814	0.142	168660	A	C	A	G	13.3818449354455	1300398	ILMN_2387090	CGGBP1	NM_001195308	ENST00000309534	A	AACCCUG	cctAGGGTTAgag	0	7mer-A1	dasNov2,echTel1,rheMac2,panTro2,loxAfr3,oryCun2,otoGar1,tupBel1	8	hsa-miR-6732-3p	+	-	-	-0.106	NA	NA	NA	yes	no	no	U-type	13.0724417942799	2.96781341811892e-36	-
rs1006896	creating	rs9284814	0.142	168660	A	C	A	G	13.3818449354455	1300398	ILMN_2387090	CGGBP1		ENST00000398392	A	AACCCUG	cctAGGGTTAgag	0	7mer-A1	dasNov2,echTel1,rheMac2,panTro2,loxAfr3,oryCun2,otoGar1,tupBel1	8	hsa-miR-6732-3p	+	-	-	-0.106	NA	NA	NA	yes	no	no	U-type	13.0724417942799	2.96781341811892e-36	-
rs1006896	creating	rs9284814	0.142	168660	A	C	A	G	13.3818449354455	1300398	ILMN_2387090	CGGBP1	NM_003663	ENST00000309534	A	AACCCUG	cctAGGGTTAgag	0	7mer-A1	dasNov2,echTel1,rheMac2,panTro2,loxAfr3,oryCun2,otoGar1,tupBel1	8	hsa-miR-6732-3p	+	-	-	-0.106	NA	NA	NA	yes	no	no	U-type	13.0724417942799	2.96781341811892e-36	-
rs1006896	creating	rs9284814	0.142	168660	A	C	A	G	13.3818449354455	1300398	ILMN_2387090	CGGBP1	NM_001008390	ENST00000309534	A	AACCCUG	cctAGGGTTAgag	0	7mer-A1	dasNov2,echTel1,rheMac2,panTro2,loxAfr3,oryCun2,otoGar1,tupBel1	8	hsa-miR-6732-3p	+	-	-	-0.106	NA	NA	NA	yes	no	no	U-type	13.0724417942799	2.96781341811892e-36	-
rs10069	creating	rs10069	0.183	0	C	T	C	T	-9.07399833755552	4560139	ILMN_2136177	CNOT6	NM_015455	ENST00000261951	C	CCAAUAC	tcagtaTATTGGA	0	7mer-A1	dasNov2,eriEur1,echTel1,rheMac2,panTro2,canFam2,felCat3,loxAfr3,bosTau4,cavPor3,otoGar1	11	hsa-miR-323b-3p	+	-	-	0.05	NA	NA	NA	yes	no	no	C-type	-9.01295008056518	2.77744746336793e-19	-
rs10069	creating	rs13173695	0.183	27700	C	T	C	T	-9.16114805509319	4560139	ILMN_2136177	CNOT6	NM_015455	ENST00000261951	C	CCAAUAC	tcagtaTATTGGA	0	7mer-A1	dasNov2,eriEur1,echTel1,rheMac2,panTro2,canFam2,felCat3,loxAfr3,bosTau4,cavPor3,otoGar1	11	hsa-miR-323b-3p	+	-	-	0.05	NA	NA	NA	yes	no	no	C-type	-9.01295008056518	2.77744746336793e-19	-
rs10069	creating	rs12188688	0.183	32558	C	T	T	C	-9.13728760659902	4560139	ILMN_2136177	CNOT6	NM_015455	ENST00000261951	C	CCAAUAC	tcagtaTATTGGA	0	7mer-A1	dasNov2,eriEur1,echTel1,rheMac2,panTro2,canFam2,felCat3,loxAfr3,bosTau4,cavPor3,otoGar1	11	hsa-miR-323b-3p	+	-	-	0.05	NA	NA	NA	yes	no	no	C-type	-9.01295008056518	2.77744746336793e-19	-
rs10069	creating	rs6896785	0.183	53254	C	T	C	T	-8.9369698008775	4560139	ILMN_2136177	CNOT6	NM_015455	ENST00000261951	C	CCAAUAC	tcagtaTATTGGA	0	7mer-A1	dasNov2,eriEur1,echTel1,rheMac2,panTro2,canFam2,felCat3,loxAfr3,bosTau4,cavPor3,otoGar1	11	hsa-miR-323b-3p	+	-	-	0.05	NA	NA	NA	yes	no	no	C-type	-9.01295008056518	2.77744746336793e-19	-
rs10069	creating	rs7729397	0.183	56279	C	T	A	G	-8.92708226472491	4560139	ILMN_2136177	CNOT6	NM_015455	ENST00000261951	C	CCAAUAC	tcagtaTATTGGA	0	7mer-A1	dasNov2,eriEur1,echTel1,rheMac2,panTro2,canFam2,felCat3,loxAfr3,bosTau4,cavPor3,otoGar1	11	hsa-miR-323b-3p	+	-	-	0.05	NA	NA	NA	yes	no	no	C-type	-9.01295008056518	2.77744746336793e-19	-
rs10069	creating	rs11960481	0.183	58722	C	T	A	G	-8.92767186611065	4560139	ILMN_2136177	CNOT6	NM_015455	ENST00000261951	C	CCAAUAC	tcagtaTATTGGA	0	7mer-A1	dasNov2,eriEur1,echTel1,rheMac2,panTro2,canFam2,felCat3,loxAfr3,bosTau4,cavPor3,otoGar1	11	hsa-miR-323b-3p	+	-	-	0.05	NA	NA	NA	yes	no	no	C-type	-9.01295008056518	2.77744746336793e-19	-
rs10069	creating	rs11739096	0.183	72979	C	T	C	G	-8.92649263299549	4560139	ILMN_2136177	CNOT6	NM_015455	ENST00000261951	C	CCAAUAC	tcagtaTATTGGA	0	7mer-A1	dasNov2,eriEur1,echTel1,rheMac2,panTro2,canFam2,felCat3,loxAfr3,bosTau4,cavPor3,otoGar1	11	hsa-miR-323b-3p	+	-	-	0.05	NA	NA	NA	yes	no	no	C-type	-9.01295008056518	2.77744746336793e-19	-
rs10075853	creating	rs10075853	0.383	0	A	G	A	G	5.48813525455107	6020470	ILMN_1756937	ST8SIA4	NM_005668	ENST00000231461	A	UGUGCUU	cAAGCACAttaga	0	7mer-A1	-	0	hsa-miR-218-5p	+	+	+	-0.081	NA	149	-11.75	no	no	yes	U-type	5.45983549377737	4.84860645788805e-08	-
rs10075853	breaking	rs10075853	0.383	0	A	G	A	G	5.48813525455107	6020470	ILMN_1756937	ST8SIA4	NM_005668	ENST00000231461	G	AAUAUGA	caagCATATTAga	0	7mer-A1	-	0	hsa-miR-4517	+	-	-	0.035	NA	NA	NA	no	no	no	C-type	5.45983549377737	4.84860645788805e-08	-
rs10075853	creating	rs10075853	0.383	0	A	G	A	G	5.48813525455107	6020470	ILMN_1756937	ST8SIA4	NM_005668	ENST00000231461	A	AAUGUGA	caagCACATTAga	0	7mer-A1	-	0	hsa-miR-8066	+	-	-	-0.022	NA	NA	NA	no	no	no	U-type	5.45983549377737	4.84860645788805e-08	-
rs10075853	breaking	rs10075853	0.383	0	A	G	A	G	5.48813525455107	6020470	ILMN_1756937	ST8SIA4	NM_005668	ENST00000231461	G	AAUAUGG	caagCATATTAga	0	7mer-A1	-	0	hsa-miR-5583-3p	+	-	-	0.023	NA	NA	NA	no	no	no	C-type	5.45983549377737	4.84860645788805e-08	-
rs10075853	creating	rs10075853	0.383	0	A	G	A	G	5.48813525455107	6020470	ILMN_1756937	ST8SIA4	NM_005668	ENST00000231461	A	GUGCUUG	CAAGCACAttaga	0	8mer	-	0	hsa-miR-636	+	+	+	-0.253	NA	145	-13.32	no	no	no	U-type	5.45983549377737	4.84860645788805e-08	-
rs10075853	creating	rs10075853	0.383	0	A	G	A	G	7.01659510233969	4230017	ILMN_2253732	ST8SIA4	NM_005668	ENST00000231461	A	AAUGUGA	caagCACATTAga	0	7mer-A1	-	0	hsa-miR-8066	+	-	-	-0.022	NA	NA	NA	no	no	no	U-type	7.10760541274091	1.99160526349767e-12	-
rs10075853	breaking	rs10075853	0.383	0	A	G	A	G	7.01659510233969	4230017	ILMN_2253732	ST8SIA4	NM_005668	ENST00000231461	G	AAUAUGG	caagCATATTAga	0	7mer-A1	-	0	hsa-miR-5583-3p	+	-	-	0.023	NA	NA	NA	no	no	no	C-type	7.10760541274091	1.99160526349767e-12	-
rs10075853	creating	rs10075853	0.383	0	A	G	A	G	7.01659510233969	4230017	ILMN_2253732	ST8SIA4	NM_005668	ENST00000231461	A	GUGCUUG	CAAGCACAttaga	0	8mer	-	0	hsa-miR-636	+	+	+	-0.253	NA	145	-13.32	no	no	no	U-type	7.10760541274091	1.99160526349767e-12	-
rs10075853	creating	rs10075853	0.383	0	A	G	A	G	7.01659510233969	4230017	ILMN_2253732	ST8SIA4	NM_005668	ENST00000231461	A	UGUGCUU	cAAGCACAttaga	0	7mer-A1	-	0	hsa-miR-218-5p	+	+	+	-0.081	NA	149	-11.75	no	no	yes	U-type	7.10760541274091	1.99160526349767e-12	-
rs10075853	breaking	rs10075853	0.383	0	A	G	A	G	7.01659510233969	4230017	ILMN_2253732	ST8SIA4	NM_005668	ENST00000231461	G	AAUAUGA	caagCATATTAga	0	7mer-A1	-	0	hsa-miR-4517	+	-	-	0.035	NA	NA	NA	no	no	no	C-type	7.10760541274091	1.99160526349767e-12	-
rs10075853	creating	rs3776155	0.383	997	A	G	G	A	5.45423710978018	6020470	ILMN_1756937	ST8SIA4	NM_005668	ENST00000231461	A	AAUGUGA	caagCACATTAga	0	7mer-A1	-	0	hsa-miR-8066	+	-	-	-0.022	NA	NA	NA	no	no	no	U-type	5.45983549377737	4.84860645788805e-08	-
rs10075853	breaking	rs3776155	0.383	997	A	G	G	A	5.45423710978018	6020470	ILMN_1756937	ST8SIA4	NM_005668	ENST00000231461	G	AAUAUGA	caagCATATTAga	0	7mer-A1	-	0	hsa-miR-4517	+	-	-	0.035	NA	NA	NA	no	no	no	C-type	5.45983549377737	4.84860645788805e-08	-
rs10075853	breaking	rs3776155	0.383	997	A	G	G	A	5.45423710978018	6020470	ILMN_1756937	ST8SIA4	NM_005668	ENST00000231461	G	AAUAUGG	caagCATATTAga	0	7mer-A1	-	0	hsa-miR-5583-3p	+	-	-	0.023	NA	NA	NA	no	no	no	C-type	5.45983549377737	4.84860645788805e-08	-
rs10075853	creating	rs3776155	0.383	997	A	G	G	A	5.45423710978018	6020470	ILMN_1756937	ST8SIA4	NM_005668	ENST00000231461	A	UGUGCUU	cAAGCACAttaga	0	7mer-A1	-	0	hsa-miR-218-5p	+	+	+	-0.081	NA	149	-11.75	no	no	yes	U-type	5.45983549377737	4.84860645788805e-08	-
rs10075853	creating	rs3776155	0.383	997	A	G	G	A	5.45423710978018	6020470	ILMN_1756937	ST8SIA4	NM_005668	ENST00000231461	A	GUGCUUG	CAAGCACAttaga	0	8mer	-	0	hsa-miR-636	+	+	+	-0.253	NA	145	-13.32	no	no	no	U-type	5.45983549377737	4.84860645788805e-08	-
rs10075853	creating	rs3776155	0.383	997	A	G	G	A	6.96294627576558	4230017	ILMN_2253732	ST8SIA4	NM_005668	ENST00000231461	A	GUGCUUG	CAAGCACAttaga	0	8mer	-	0	hsa-miR-636	+	+	+	-0.253	NA	145	-13.32	no	no	no	U-type	7.10760541274091	1.99160526349767e-12	-
rs10075853	creating	rs3776155	0.383	997	A	G	G	A	6.96294627576558	4230017	ILMN_2253732	ST8SIA4	NM_005668	ENST00000231461	A	AAUGUGA	caagCACATTAga	0	7mer-A1	-	0	hsa-miR-8066	+	-	-	-0.022	NA	NA	NA	no	no	no	U-type	7.10760541274091	1.99160526349767e-12	-
rs10075853	breaking	rs3776155	0.383	997	A	G	G	A	6.96294627576558	4230017	ILMN_2253732	ST8SIA4	NM_005668	ENST00000231461	G	AAUAUGG	caagCATATTAga	0	7mer-A1	-	0	hsa-miR-5583-3p	+	-	-	0.023	NA	NA	NA	no	no	no	C-type	7.10760541274091	1.99160526349767e-12	-
rs10075853	breaking	rs3776155	0.383	997	A	G	G	A	6.96294627576558	4230017	ILMN_2253732	ST8SIA4	NM_005668	ENST00000231461	G	AAUAUGA	caagCATATTAga	0	7mer-A1	-	0	hsa-miR-4517	+	-	-	0.035	NA	NA	NA	no	no	no	C-type	7.10760541274091	1.99160526349767e-12	-
rs10075853	creating	rs3776155	0.383	997	A	G	G	A	6.96294627576558	4230017	ILMN_2253732	ST8SIA4	NM_005668	ENST00000231461	A	UGUGCUU	cAAGCACAttaga	0	7mer-A1	-	0	hsa-miR-218-5p	+	+	+	-0.081	NA	149	-11.75	no	no	yes	U-type	7.10760541274091	1.99160526349767e-12	-
rs10075853	breaking	rs13857	0.383	4125	A	G	G	C	5.48813525455107	6020470	ILMN_1756937	ST8SIA4	NM_005668	ENST00000231461	G	AAUAUGA	caagCATATTAga	0	7mer-A1	-	0	hsa-miR-4517	+	-	-	0.035	NA	NA	NA	no	no	no	C-type	5.45983549377737	4.84860645788805e-08	-
rs10075853	breaking	rs13857	0.383	4125	A	G	G	C	5.48813525455107	6020470	ILMN_1756937	ST8SIA4	NM_005668	ENST00000231461	G	AAUAUGG	caagCATATTAga	0	7mer-A1	-	0	hsa-miR-5583-3p	+	-	-	0.023	NA	NA	NA	no	no	no	C-type	5.45983549377737	4.84860645788805e-08	-
rs10075853	creating	rs13857	0.383	4125	A	G	G	C	5.48813525455107	6020470	ILMN_1756937	ST8SIA4	NM_005668	ENST00000231461	A	UGUGCUU	cAAGCACAttaga	0	7mer-A1	-	0	hsa-miR-218-5p	+	+	+	-0.081	NA	149	-11.75	no	no	yes	U-type	5.45983549377737	4.84860645788805e-08	-
rs10075853	creating	rs13857	0.383	4125	A	G	G	C	5.48813525455107	6020470	ILMN_1756937	ST8SIA4	NM_005668	ENST00000231461	A	AAUGUGA	caagCACATTAga	0	7mer-A1	-	0	hsa-miR-8066	+	-	-	-0.022	NA	NA	NA	no	no	no	U-type	5.45983549377737	4.84860645788805e-08	-
rs10075853	creating	rs13857	0.383	4125	A	G	G	C	5.48813525455107	6020470	ILMN_1756937	ST8SIA4	NM_005668	ENST00000231461	A	GUGCUUG	CAAGCACAttaga	0	8mer	-	0	hsa-miR-636	+	+	+	-0.253	NA	145	-13.32	no	no	no	U-type	5.45983549377737	4.84860645788805e-08	-
rs10075853	breaking	rs13857	0.383	4125	A	G	G	C	7.01838493881332	4230017	ILMN_2253732	ST8SIA4	NM_005668	ENST00000231461	G	AAUAUGG	caagCATATTAga	0	7mer-A1	-	0	hsa-miR-5583-3p	+	-	-	0.023	NA	NA	NA	no	no	no	C-type	7.10760541274091	1.99160526349767e-12	-
rs10075853	creating	rs13857	0.383	4125	A	G	G	C	7.01838493881332	4230017	ILMN_2253732	ST8SIA4	NM_005668	ENST00000231461	A	AAUGUGA	caagCACATTAga	0	7mer-A1	-	0	hsa-miR-8066	+	-	-	-0.022	NA	NA	NA	no	no	no	U-type	7.10760541274091	1.99160526349767e-12	-
rs10075853	breaking	rs13857	0.383	4125	A	G	G	C	7.01838493881332	4230017	ILMN_2253732	ST8SIA4	NM_005668	ENST00000231461	G	AAUAUGA	caagCATATTAga	0	7mer-A1	-	0	hsa-miR-4517	+	-	-	0.035	NA	NA	NA	no	no	no	C-type	7.10760541274091	1.99160526349767e-12	-
rs10075853	creating	rs13857	0.383	4125	A	G	G	C	7.01838493881332	4230017	ILMN_2253732	ST8SIA4	NM_005668	ENST00000231461	A	GUGCUUG	CAAGCACAttaga	0	8mer	-	0	hsa-miR-636	+	+	+	-0.253	NA	145	-13.32	no	no	no	U-type	7.10760541274091	1.99160526349767e-12	-
rs10075853	creating	rs13857	0.383	4125	A	G	G	C	7.01838493881332	4230017	ILMN_2253732	ST8SIA4	NM_005668	ENST00000231461	A	UGUGCUU	cAAGCACAttaga	0	7mer-A1	-	0	hsa-miR-218-5p	+	+	+	-0.081	NA	149	-11.75	no	no	yes	U-type	7.10760541274091	1.99160526349767e-12	-
rs10075853	breaking	rs12332642	0.383	8070	A	G	C	A	5.40883435622717	6020470	ILMN_1756937	ST8SIA4	NM_005668	ENST00000231461	G	AAUAUGA	caagCATATTAga	0	7mer-A1	-	0	hsa-miR-4517	+	-	-	0.035	NA	NA	NA	no	no	no	C-type	5.45983549377737	4.84860645788805e-08	-
rs10075853	creating	rs12332642	0.383	8070	A	G	C	A	5.40883435622717	6020470	ILMN_1756937	ST8SIA4	NM_005668	ENST00000231461	A	UGUGCUU	cAAGCACAttaga	0	7mer-A1	-	0	hsa-miR-218-5p	+	+	+	-0.081	NA	149	-11.75	no	no	yes	U-type	5.45983549377737	4.84860645788805e-08	-
rs10075853	creating	rs12332642	0.383	8070	A	G	C	A	5.40883435622717	6020470	ILMN_1756937	ST8SIA4	NM_005668	ENST00000231461	A	AAUGUGA	caagCACATTAga	0	7mer-A1	-	0	hsa-miR-8066	+	-	-	-0.022	NA	NA	NA	no	no	no	U-type	5.45983549377737	4.84860645788805e-08	-
rs10075853	creating	rs12332642	0.383	8070	A	G	C	A	5.40883435622717	6020470	ILMN_1756937	ST8SIA4	NM_005668	ENST00000231461	A	GUGCUUG	CAAGCACAttaga	0	8mer	-	0	hsa-miR-636	+	+	+	-0.253	NA	145	-13.32	no	no	no	U-type	5.45983549377737	4.84860645788805e-08	-
rs10075853	breaking	rs12332642	0.383	8070	A	G	C	A	5.40883435622717	6020470	ILMN_1756937	ST8SIA4	NM_005668	ENST00000231461	G	AAUAUGG	caagCATATTAga	0	7mer-A1	-	0	hsa-miR-5583-3p	+	-	-	0.023	NA	NA	NA	no	no	no	C-type	5.45983549377737	4.84860645788805e-08	-
rs10075853	creating	rs12332642	0.383	8070	A	G	C	A	7.43249533404506	4230017	ILMN_2253732	ST8SIA4	NM_005668	ENST00000231461	A	AAUGUGA	caagCACATTAga	0	7mer-A1	-	0	hsa-miR-8066	+	-	-	-0.022	NA	NA	NA	no	no	no	U-type	7.10760541274091	1.99160526349767e-12	-
rs10075853	creating	rs12332642	0.383	8070	A	G	C	A	7.43249533404506	4230017	ILMN_2253732	ST8SIA4	NM_005668	ENST00000231461	A	GUGCUUG	CAAGCACAttaga	0	8mer	-	0	hsa-miR-636	+	+	+	-0.253	NA	145	-13.32	no	no	no	U-type	7.10760541274091	1.99160526349767e-12	-
rs10075853	creating	rs12332642	0.383	8070	A	G	C	A	7.43249533404506	4230017	ILMN_2253732	ST8SIA4	NM_005668	ENST00000231461	A	UGUGCUU	cAAGCACAttaga	0	7mer-A1	-	0	hsa-miR-218-5p	+	+	+	-0.081	NA	149	-11.75	no	no	yes	U-type	7.10760541274091	1.99160526349767e-12	-
rs10075853	breaking	rs12332642	0.383	8070	A	G	C	A	7.43249533404506	4230017	ILMN_2253732	ST8SIA4	NM_005668	ENST00000231461	G	AAUAUGG	caagCATATTAga	0	7mer-A1	-	0	hsa-miR-5583-3p	+	-	-	0.023	NA	NA	NA	no	no	no	C-type	7.10760541274091	1.99160526349767e-12	-
rs10075853	breaking	rs12332642	0.383	8070	A	G	C	A	7.43249533404506	4230017	ILMN_2253732	ST8SIA4	NM_005668	ENST00000231461	G	AAUAUGA	caagCATATTAga	0	7mer-A1	-	0	hsa-miR-4517	+	-	-	0.035	NA	NA	NA	no	no	no	C-type	7.10760541274091	1.99160526349767e-12	-
rs10077	creating	rs4477263	0.017	58826	A	T	C	T	-11.2694855651596	6270554	ILMN_2356654	LGALS8	NM_201544	ENST00000366584	A	NA	NA	NA	NA	NA	NA	hsa-miR-4461	-	+	-	NA	NA	157	-13.2	no	no	no	C-type	-11.2694855651596	1.85831900638374e-29	-
rs10077	creating	rs4477263	0.017	58826	A	T	C	T	-11.2694855651596	6270554	ILMN_2356654	LGALS8		ENST00000526634	A	NA	NA	NA	NA	NA	NA	hsa-miR-4461	-	+	-	NA	NA	157	-13.2	no	no	no	C-type	-11.2694855651596	1.85831900638374e-29	-
rs10077	creating	rs4477263	0.017	58826	A	T	C	T	-11.2694855651596	6270554	ILMN_2356654	LGALS8	NM_201543	ENST00000341872	A	NA	NA	NA	NA	NA	NA	hsa-miR-4461	-	+	-	NA	NA	157	-13.2	no	no	no	C-type	-11.2694855651596	1.85831900638374e-29	-
rs10077	creating	rs4477263	0.017	58826	A	T	C	T	-11.2694855651596	6270554	ILMN_2356654	LGALS8		ENST00000526589	A	NA	NA	NA	NA	NA	NA	hsa-miR-4461	-	+	-	NA	NA	157	-13.2	no	no	no	C-type	-11.2694855651596	1.85831900638374e-29	-
rs10077	creating	rs4477263	0.017	58826	A	T	C	T	-11.2694855651596	6270554	ILMN_2356654	LGALS8		ENST00000323938	A	NA	NA	NA	NA	NA	NA	hsa-miR-4461	-	+	-	NA	NA	157	-13.2	no	no	no	C-type	-11.2694855651596	1.85831900638374e-29	-
rs10077	creating	rs4477263	0.017	58826	A	T	C	T	-11.2694855651596	6270554	ILMN_2356654	LGALS8	NM_006499	ENST00000450372	A	NA	NA	NA	NA	NA	NA	hsa-miR-4461	-	+	-	NA	NA	157	-13.2	no	no	no	C-type	-11.2694855651596	1.85831900638374e-29	-
rs10082	breaking	rs10082	0.367	0	T	C	T	C	6.87129386639447	730358	ILMN_1713744	C14orf132	NM_001252507	ENST00000555004	C	AUGGAAA	TTTCCATgtgccc	0	7mer-m8	-	0	hsa-miR-3688-3p	+	-	+	-0.022	NA	NA	NA	no	no	no	C-type	6.87129386639447	6.36640610783011e-12	-
rs10082	breaking	rs10082	0.367	0	T	C	T	C	6.87129386639447	730358	ILMN_1713744	C14orf132	NM_001252507	ENST00000555004	C	ACAUGGA	ttTCCATGTgccc	0	7mer-m8	-	0	hsa-miR-4802-3p	+	-	+	-0.134	NA	NA	NA	no	no	no	C-type	6.87129386639447	6.36640610783011e-12	-
rs10082	breaking	rs10082	0.367	0	T	C	T	C	6.87129386639447	730358	ILMN_1713744	C14orf132	NM_001252507	ENST00000555004	C	CACAUGG	tttCCATGTGccc	0	7mer-m8	-	0	hsa-miR-4717-3p	+	-	+	-0.146	NA	NA	NA	no	no	no	C-type	6.87129386639447	6.36640610783011e-12	-
rs10082	breaking	rs10082	0.367	0	T	C	T	C	6.87129386639447	730358	ILMN_1713744	C14orf132	NM_001252507	ENST00000555004	C	GCACAUG	tttcCATGTGCcc	0	7mer-m8	-	0	hsa-miR-5589-3p	+	-	-	-0.107	NA	NA	NA	no	no	no	C-type	6.87129386639447	6.36640610783011e-12	-
rs10087	creating	rs10087	0.475	0	T	C	T	C	11.9607766599725	7380465	ILMN_2261973	DPH3	NM_206831	ENST00000488423	T	CUCUUUC	aAAAGAGAtatat	1	7mer-A1	rheMac2,panTro2,canFam2,bosTau4	4	hsa-miR-130b-5p	+	-	-	0.051	NA	NA	NA	no	no	yes	U-type	11.9698624811384	6.87383600681057e-33	-
rs10087	creating	rs10087	0.475	0	T	C	T	C	11.9607766599725	7380465	ILMN_2261973	DPH3	NM_206831	ENST00000488423	T	AUCUCUA	aaaAGAGATAtat	1	7mer-A1	rheMac2,panTro2,tupBel1	3	hsa-miR-3675-3p	+	-	-	-0.014	NA	NA	NA	no	no	no	U-type	11.9698624811384	6.87383600681057e-33	-
rs10087	creating	rs10087	0.475	0	T	C	T	C	11.9607766599725	7380465	ILMN_2261973	DPH3	NM_206831	ENST00000488423	T	UCUCUUU	aAAAGAGAtatat	1	7mer-A1	rheMac2,panTro2,canFam2,bosTau4	4	hsa-miR-4753-3p	+	+	+	-0.009	NA	149	-13.32	no	no	yes	U-type	11.9698624811384	6.87383600681057e-33	-
rs10087	creating	rs842254	0.475	523	T	C	C	T	11.9595964696518	7380465	ILMN_2261973	DPH3	NM_206831	ENST00000488423	T	CUCUUUC	aAAAGAGAtatat	1	7mer-A1	rheMac2,panTro2,canFam2,bosTau4	4	hsa-miR-130b-5p	+	-	-	0.051	NA	NA	NA	no	no	yes	U-type	11.9698624811384	6.87383600681057e-33	-
rs10087	creating	rs842254	0.475	523	T	C	C	T	11.9595964696518	7380465	ILMN_2261973	DPH3	NM_206831	ENST00000488423	T	AUCUCUA	aaaAGAGATAtat	1	7mer-A1	rheMac2,panTro2,tupBel1	3	hsa-miR-3675-3p	+	-	-	-0.014	NA	NA	NA	no	no	no	U-type	11.9698624811384	6.87383600681057e-33	-
rs10087	creating	rs842254	0.475	523	T	C	C	T	11.9595964696518	7380465	ILMN_2261973	DPH3	NM_206831	ENST00000488423	T	UCUCUUU	aAAAGAGAtatat	1	7mer-A1	rheMac2,panTro2,canFam2,bosTau4	4	hsa-miR-4753-3p	+	+	+	-0.009	NA	149	-13.32	no	no	yes	U-type	11.9698624811384	6.87383600681057e-33	-
rs10087	creating	rs842253	0.475	813	T	C	T	C	11.9601865855011	7380465	ILMN_2261973	DPH3	NM_206831	ENST00000488423	T	AUCUCUA	aaaAGAGATAtat	1	7mer-A1	rheMac2,panTro2,tupBel1	3	hsa-miR-3675-3p	+	-	-	-0.014	NA	NA	NA	no	no	no	U-type	11.9698624811384	6.87383600681057e-33	-
rs10087	creating	rs842253	0.475	813	T	C	T	C	11.9601865855011	7380465	ILMN_2261973	DPH3	NM_206831	ENST00000488423	T	CUCUUUC	aAAAGAGAtatat	1	7mer-A1	rheMac2,panTro2,canFam2,bosTau4	4	hsa-miR-130b-5p	+	-	-	0.051	NA	NA	NA	no	no	yes	U-type	11.9698624811384	6.87383600681057e-33	-
rs10087	creating	rs842253	0.475	813	T	C	T	C	11.9601865855011	7380465	ILMN_2261973	DPH3	NM_206831	ENST00000488423	T	UCUCUUU	aAAAGAGAtatat	1	7mer-A1	rheMac2,panTro2,canFam2,bosTau4	4	hsa-miR-4753-3p	+	+	+	-0.009	NA	149	-13.32	no	no	yes	U-type	11.9698624811384	6.87383600681057e-33	-
rs10087	creating	rs842251	0.475	2057	T	C	C	G	11.9595964696518	7380465	ILMN_2261973	DPH3	NM_206831	ENST00000488423	T	AUCUCUA	aaaAGAGATAtat	1	7mer-A1	rheMac2,panTro2,tupBel1	3	hsa-miR-3675-3p	+	-	-	-0.014	NA	NA	NA	no	no	no	U-type	11.9698624811384	6.87383600681057e-33	-
rs10087	creating	rs842251	0.475	2057	T	C	C	G	11.9595964696518	7380465	ILMN_2261973	DPH3	NM_206831	ENST00000488423	T	CUCUUUC	aAAAGAGAtatat	1	7mer-A1	rheMac2,panTro2,canFam2,bosTau4	4	hsa-miR-130b-5p	+	-	-	0.051	NA	NA	NA	no	no	yes	U-type	11.9698624811384	6.87383600681057e-33	-
rs10087	creating	rs842251	0.475	2057	T	C	C	G	11.9595964696518	7380465	ILMN_2261973	DPH3	NM_206831	ENST00000488423	T	UCUCUUU	aAAAGAGAtatat	1	7mer-A1	rheMac2,panTro2,canFam2,bosTau4	4	hsa-miR-4753-3p	+	+	+	-0.009	NA	149	-13.32	no	no	yes	U-type	11.9698624811384	6.87383600681057e-33	-
rs10087	creating	rs859703	0.475	2691	T	C	G	A	11.9705134391617	7380465	ILMN_2261973	DPH3	NM_206831	ENST00000488423	T	CUCUUUC	aAAAGAGAtatat	1	7mer-A1	rheMac2,panTro2,canFam2,bosTau4	4	hsa-miR-130b-5p	+	-	-	0.051	NA	NA	NA	no	no	yes	U-type	11.9698624811384	6.87383600681057e-33	-
rs10087	creating	rs859703	0.475	2691	T	C	G	A	11.9705134391617	7380465	ILMN_2261973	DPH3	NM_206831	ENST00000488423	T	UCUCUUU	aAAAGAGAtatat	1	7mer-A1	rheMac2,panTro2,canFam2,bosTau4	4	hsa-miR-4753-3p	+	+	+	-0.009	NA	149	-13.32	no	no	yes	U-type	11.9698624811384	6.87383600681057e-33	-
rs10087	creating	rs859703	0.475	2691	T	C	G	A	11.9705134391617	7380465	ILMN_2261973	DPH3	NM_206831	ENST00000488423	T	AUCUCUA	aaaAGAGATAtat	1	7mer-A1	rheMac2,panTro2,tupBel1	3	hsa-miR-3675-3p	+	-	-	-0.014	NA	NA	NA	no	no	no	U-type	11.9698624811384	6.87383600681057e-33	-
rs10087	creating	rs842257	0.475	2998	T	C	A	G	11.9711032046792	7380465	ILMN_2261973	DPH3	NM_206831	ENST00000488423	T	CUCUUUC	aAAAGAGAtatat	1	7mer-A1	rheMac2,panTro2,canFam2,bosTau4	4	hsa-miR-130b-5p	+	-	-	0.051	NA	NA	NA	no	no	yes	U-type	11.9698624811384	6.87383600681057e-33	-
rs10087	creating	rs842257	0.475	2998	T	C	A	G	11.9711032046792	7380465	ILMN_2261973	DPH3	NM_206831	ENST00000488423	T	AUCUCUA	aaaAGAGATAtat	1	7mer-A1	rheMac2,panTro2,tupBel1	3	hsa-miR-3675-3p	+	-	-	-0.014	NA	NA	NA	no	no	no	U-type	11.9698624811384	6.87383600681057e-33	-
rs10087	creating	rs842257	0.475	2998	T	C	A	G	11.9711032046792	7380465	ILMN_2261973	DPH3	NM_206831	ENST00000488423	T	UCUCUUU	aAAAGAGAtatat	1	7mer-A1	rheMac2,panTro2,canFam2,bosTau4	4	hsa-miR-4753-3p	+	+	+	-0.009	NA	149	-13.32	no	no	yes	U-type	11.9698624811384	6.87383600681057e-33	-
rs10087	creating	rs6770707	0.475	5883	T	C	C	G	11.9342400472315	7380465	ILMN_2261973	DPH3	NM_206831	ENST00000488423	T	UCUCUUU	aAAAGAGAtatat	1	7mer-A1	rheMac2,panTro2,canFam2,bosTau4	4	hsa-miR-4753-3p	+	+	+	-0.009	NA	149	-13.32	no	no	yes	U-type	11.9698624811384	6.87383600681057e-33	-
rs10087	creating	rs6770707	0.475	5883	T	C	C	G	11.9342400472315	7380465	ILMN_2261973	DPH3	NM_206831	ENST00000488423	T	CUCUUUC	aAAAGAGAtatat	1	7mer-A1	rheMac2,panTro2,canFam2,bosTau4	4	hsa-miR-130b-5p	+	-	-	0.051	NA	NA	NA	no	no	yes	U-type	11.9698624811384	6.87383600681057e-33	-
rs10087	creating	rs6770707	0.475	5883	T	C	C	G	11.9342400472315	7380465	ILMN_2261973	DPH3	NM_206831	ENST00000488423	T	AUCUCUA	aaaAGAGATAtat	1	7mer-A1	rheMac2,panTro2,tupBel1	3	hsa-miR-3675-3p	+	-	-	-0.014	NA	NA	NA	no	no	no	U-type	11.9698624811384	6.87383600681057e-33	-
rs10087	creating	rs1514892	0.475	5895	T	C	T	C	11.9968253862332	7380465	ILMN_2261973	DPH3	NM_206831	ENST00000488423	T	CUCUUUC	aAAAGAGAtatat	1	7mer-A1	rheMac2,panTro2,canFam2,bosTau4	4	hsa-miR-130b-5p	+	-	-	0.051	NA	NA	NA	no	no	yes	U-type	11.9698624811384	6.87383600681057e-33	-
rs10087	creating	rs1514892	0.475	5895	T	C	T	C	11.9968253862332	7380465	ILMN_2261973	DPH3	NM_206831	ENST00000488423	T	AUCUCUA	aaaAGAGATAtat	1	7mer-A1	rheMac2,panTro2,tupBel1	3	hsa-miR-3675-3p	+	-	-	-0.014	NA	NA	NA	no	no	no	U-type	11.9698624811384	6.87383600681057e-33	-
rs10087	creating	rs1514892	0.475	5895	T	C	T	C	11.9968253862332	7380465	ILMN_2261973	DPH3	NM_206831	ENST00000488423	T	UCUCUUU	aAAAGAGAtatat	1	7mer-A1	rheMac2,panTro2,canFam2,bosTau4	4	hsa-miR-4753-3p	+	+	+	-0.009	NA	149	-13.32	no	no	yes	U-type	11.9698624811384	6.87383600681057e-33	-
rs10087	creating	rs842244	0.475	6890	T	C	G	A	11.926157616384	7380465	ILMN_2261973	DPH3	NM_206831	ENST00000488423	T	CUCUUUC	aAAAGAGAtatat	1	7mer-A1	rheMac2,panTro2,canFam2,bosTau4	4	hsa-miR-130b-5p	+	-	-	0.051	NA	NA	NA	no	no	yes	U-type	11.9698624811384	6.87383600681057e-33	-
rs10087	creating	rs842244	0.475	6890	T	C	G	A	11.926157616384	7380465	ILMN_2261973	DPH3	NM_206831	ENST00000488423	T	AUCUCUA	aaaAGAGATAtat	1	7mer-A1	rheMac2,panTro2,tupBel1	3	hsa-miR-3675-3p	+	-	-	-0.014	NA	NA	NA	no	no	no	U-type	11.9698624811384	6.87383600681057e-33	-
rs10087	creating	rs842244	0.475	6890	T	C	G	A	11.926157616384	7380465	ILMN_2261973	DPH3	NM_206831	ENST00000488423	T	UCUCUUU	aAAAGAGAtatat	1	7mer-A1	rheMac2,panTro2,canFam2,bosTau4	4	hsa-miR-4753-3p	+	+	+	-0.009	NA	149	-13.32	no	no	yes	U-type	11.9698624811384	6.87383600681057e-33	-
rs10087	creating	rs842247	0.475	9326	T	C	C	T	11.8954155384602	7380465	ILMN_2261973	DPH3	NM_206831	ENST00000488423	T	AUCUCUA	aaaAGAGATAtat	1	7mer-A1	rheMac2,panTro2,tupBel1	3	hsa-miR-3675-3p	+	-	-	-0.014	NA	NA	NA	no	no	no	U-type	11.9698624811384	6.87383600681057e-33	-
rs10087	creating	rs842247	0.475	9326	T	C	C	T	11.8954155384602	7380465	ILMN_2261973	DPH3	NM_206831	ENST00000488423	T	CUCUUUC	aAAAGAGAtatat	1	7mer-A1	rheMac2,panTro2,canFam2,bosTau4	4	hsa-miR-130b-5p	+	-	-	0.051	NA	NA	NA	no	no	yes	U-type	11.9698624811384	6.87383600681057e-33	-
rs10087	creating	rs842247	0.475	9326	T	C	C	T	11.8954155384602	7380465	ILMN_2261973	DPH3	NM_206831	ENST00000488423	T	UCUCUUU	aAAAGAGAtatat	1	7mer-A1	rheMac2,panTro2,canFam2,bosTau4	4	hsa-miR-4753-3p	+	+	+	-0.009	NA	149	-13.32	no	no	yes	U-type	11.9698624811384	6.87383600681057e-33	-
rs10087	creating	rs842259	0.475	11416	T	C	C	T	12.0264414906079	7380465	ILMN_2261973	DPH3	NM_206831	ENST00000488423	T	AUCUCUA	aaaAGAGATAtat	1	7mer-A1	rheMac2,panTro2,tupBel1	3	hsa-miR-3675-3p	+	-	-	-0.014	NA	NA	NA	no	no	no	U-type	11.9698624811384	6.87383600681057e-33	-
rs10087	creating	rs842259	0.475	11416	T	C	C	T	12.0264414906079	7380465	ILMN_2261973	DPH3	NM_206831	ENST00000488423	T	UCUCUUU	aAAAGAGAtatat	1	7mer-A1	rheMac2,panTro2,canFam2,bosTau4	4	hsa-miR-4753-3p	+	+	+	-0.009	NA	149	-13.32	no	no	yes	U-type	11.9698624811384	6.87383600681057e-33	-
rs10087	creating	rs842259	0.475	11416	T	C	C	T	12.0264414906079	7380465	ILMN_2261973	DPH3	NM_206831	ENST00000488423	T	CUCUUUC	aAAAGAGAtatat	1	7mer-A1	rheMac2,panTro2,canFam2,bosTau4	4	hsa-miR-130b-5p	+	-	-	0.051	NA	NA	NA	no	no	yes	U-type	11.9698624811384	6.87383600681057e-33	-
rs10087	creating	rs842287	0.475	16795	T	C	C	T	12.0233691638283	7380465	ILMN_2261973	DPH3	NM_206831	ENST00000488423	T	UCUCUUU	aAAAGAGAtatat	1	7mer-A1	rheMac2,panTro2,canFam2,bosTau4	4	hsa-miR-4753-3p	+	+	+	-0.009	NA	149	-13.32	no	no	yes	U-type	11.9698624811384	6.87383600681057e-33	-
rs10087	creating	rs842287	0.475	16795	T	C	C	T	12.0233691638283	7380465	ILMN_2261973	DPH3	NM_206831	ENST00000488423	T	CUCUUUC	aAAAGAGAtatat	1	7mer-A1	rheMac2,panTro2,canFam2,bosTau4	4	hsa-miR-130b-5p	+	-	-	0.051	NA	NA	NA	no	no	yes	U-type	11.9698624811384	6.87383600681057e-33	-
rs10087	creating	rs842287	0.475	16795	T	C	C	T	12.0233691638283	7380465	ILMN_2261973	DPH3	NM_206831	ENST00000488423	T	AUCUCUA	aaaAGAGATAtat	1	7mer-A1	rheMac2,panTro2,tupBel1	3	hsa-miR-3675-3p	+	-	-	-0.014	NA	NA	NA	no	no	no	U-type	11.9698624811384	6.87383600681057e-33	-
rs10087	creating	rs1566973	0.475	18953	T	C	T	C	12.0273253035531	7380465	ILMN_2261973	DPH3	NM_206831	ENST00000488423	T	AUCUCUA	aaaAGAGATAtat	1	7mer-A1	rheMac2,panTro2,tupBel1	3	hsa-miR-3675-3p	+	-	-	-0.014	NA	NA	NA	no	no	no	U-type	11.9698624811384	6.87383600681057e-33	-
rs10087	creating	rs1566973	0.475	18953	T	C	T	C	12.0273253035531	7380465	ILMN_2261973	DPH3	NM_206831	ENST00000488423	T	CUCUUUC	aAAAGAGAtatat	1	7mer-A1	rheMac2,panTro2,canFam2,bosTau4	4	hsa-miR-130b-5p	+	-	-	0.051	NA	NA	NA	no	no	yes	U-type	11.9698624811384	6.87383600681057e-33	-
rs10087	creating	rs1566973	0.475	18953	T	C	T	C	12.0273253035531	7380465	ILMN_2261973	DPH3	NM_206831	ENST00000488423	T	UCUCUUU	aAAAGAGAtatat	1	7mer-A1	rheMac2,panTro2,canFam2,bosTau4	4	hsa-miR-4753-3p	+	+	+	-0.009	NA	149	-13.32	no	no	yes	U-type	11.9698624811384	6.87383600681057e-33	-
rs10087	creating	rs1566972	0.475	19212	T	C	A	G	12.0579568977768	7380465	ILMN_2261973	DPH3	NM_206831	ENST00000488423	T	CUCUUUC	aAAAGAGAtatat	1	7mer-A1	rheMac2,panTro2,canFam2,bosTau4	4	hsa-miR-130b-5p	+	-	-	0.051	NA	NA	NA	no	no	yes	U-type	11.9698624811384	6.87383600681057e-33	-
rs10087	creating	rs1566972	0.475	19212	T	C	A	G	12.0579568977768	7380465	ILMN_2261973	DPH3	NM_206831	ENST00000488423	T	AUCUCUA	aaaAGAGATAtat	1	7mer-A1	rheMac2,panTro2,tupBel1	3	hsa-miR-3675-3p	+	-	-	-0.014	NA	NA	NA	no	no	no	U-type	11.9698624811384	6.87383600681057e-33	-
rs10087	creating	rs1566972	0.475	19212	T	C	A	G	12.0579568977768	7380465	ILMN_2261973	DPH3	NM_206831	ENST00000488423	T	UCUCUUU	aAAAGAGAtatat	1	7mer-A1	rheMac2,panTro2,canFam2,bosTau4	4	hsa-miR-4753-3p	+	+	+	-0.009	NA	149	-13.32	no	no	yes	U-type	11.9698624811384	6.87383600681057e-33	-
rs10087	creating	rs842268	0.475	24034	T	C	T	C	12.0145735404667	7380465	ILMN_2261973	DPH3	NM_206831	ENST00000488423	T	AUCUCUA	aaaAGAGATAtat	1	7mer-A1	rheMac2,panTro2,tupBel1	3	hsa-miR-3675-3p	+	-	-	-0.014	NA	NA	NA	no	no	no	U-type	11.9698624811384	6.87383600681057e-33	-
rs10087	creating	rs842268	0.475	24034	T	C	T	C	12.0145735404667	7380465	ILMN_2261973	DPH3	NM_206831	ENST00000488423	T	CUCUUUC	aAAAGAGAtatat	1	7mer-A1	rheMac2,panTro2,canFam2,bosTau4	4	hsa-miR-130b-5p	+	-	-	0.051	NA	NA	NA	no	no	yes	U-type	11.9698624811384	6.87383600681057e-33	-
rs10087	creating	rs842268	0.475	24034	T	C	T	C	12.0145735404667	7380465	ILMN_2261973	DPH3	NM_206831	ENST00000488423	T	UCUCUUU	aAAAGAGAtatat	1	7mer-A1	rheMac2,panTro2,canFam2,bosTau4	4	hsa-miR-4753-3p	+	+	+	-0.009	NA	149	-13.32	no	no	yes	U-type	11.9698624811384	6.87383600681057e-33	-
rs10087	creating	rs842274	0.475	26707	T	C	T	G	12.0192570198193	7380465	ILMN_2261973	DPH3	NM_206831	ENST00000488423	T	UCUCUUU	aAAAGAGAtatat	1	7mer-A1	rheMac2,panTro2,canFam2,bosTau4	4	hsa-miR-4753-3p	+	+	+	-0.009	NA	149	-13.32	no	no	yes	U-type	11.9698624811384	6.87383600681057e-33	-
rs10087	creating	rs842274	0.475	26707	T	C	T	G	12.0192570198193	7380465	ILMN_2261973	DPH3	NM_206831	ENST00000488423	T	CUCUUUC	aAAAGAGAtatat	1	7mer-A1	rheMac2,panTro2,canFam2,bosTau4	4	hsa-miR-130b-5p	+	-	-	0.051	NA	NA	NA	no	no	yes	U-type	11.9698624811384	6.87383600681057e-33	-
rs10087	creating	rs842274	0.475	26707	T	C	T	G	12.0192570198193	7380465	ILMN_2261973	DPH3	NM_206831	ENST00000488423	T	AUCUCUA	aaaAGAGATAtat	1	7mer-A1	rheMac2,panTro2,tupBel1	3	hsa-miR-3675-3p	+	-	-	-0.014	NA	NA	NA	no	no	no	U-type	11.9698624811384	6.87383600681057e-33	-
rs10087	creating	rs842272	0.475	30898	T	C	A	G	12.0284986486467	7380465	ILMN_2261973	DPH3	NM_206831	ENST00000488423	T	CUCUUUC	aAAAGAGAtatat	1	7mer-A1	rheMac2,panTro2,canFam2,bosTau4	4	hsa-miR-130b-5p	+	-	-	0.051	NA	NA	NA	no	no	yes	U-type	11.9698624811384	6.87383600681057e-33	-
rs10087	creating	rs842272	0.475	30898	T	C	A	G	12.0284986486467	7380465	ILMN_2261973	DPH3	NM_206831	ENST00000488423	T	UCUCUUU	aAAAGAGAtatat	1	7mer-A1	rheMac2,panTro2,canFam2,bosTau4	4	hsa-miR-4753-3p	+	+	+	-0.009	NA	149	-13.32	no	no	yes	U-type	11.9698624811384	6.87383600681057e-33	-
rs10087	creating	rs842272	0.475	30898	T	C	A	G	12.0284986486467	7380465	ILMN_2261973	DPH3	NM_206831	ENST00000488423	T	AUCUCUA	aaaAGAGATAtat	1	7mer-A1	rheMac2,panTro2,tupBel1	3	hsa-miR-3675-3p	+	-	-	-0.014	NA	NA	NA	no	no	no	U-type	11.9698624811384	6.87383600681057e-33	-
rs10087	creating	rs842270	0.475	31840	T	C	G	A	12.0377627773418	7380465	ILMN_2261973	DPH3	NM_206831	ENST00000488423	T	CUCUUUC	aAAAGAGAtatat	1	7mer-A1	rheMac2,panTro2,canFam2,bosTau4	4	hsa-miR-130b-5p	+	-	-	0.051	NA	NA	NA	no	no	yes	U-type	11.9698624811384	6.87383600681057e-33	-
rs10087	creating	rs842270	0.475	31840	T	C	G	A	12.0377627773418	7380465	ILMN_2261973	DPH3	NM_206831	ENST00000488423	T	UCUCUUU	aAAAGAGAtatat	1	7mer-A1	rheMac2,panTro2,canFam2,bosTau4	4	hsa-miR-4753-3p	+	+	+	-0.009	NA	149	-13.32	no	no	yes	U-type	11.9698624811384	6.87383600681057e-33	-
rs10087	creating	rs842270	0.475	31840	T	C	G	A	12.0377627773418	7380465	ILMN_2261973	DPH3	NM_206831	ENST00000488423	T	AUCUCUA	aaaAGAGATAtat	1	7mer-A1	rheMac2,panTro2,tupBel1	3	hsa-miR-3675-3p	+	-	-	-0.014	NA	NA	NA	no	no	no	U-type	11.9698624811384	6.87383600681057e-33	-
rs10087	creating	rs842284	0.475	39520	T	C	T	C	12.0365823222034	7380465	ILMN_2261973	DPH3	NM_206831	ENST00000488423	T	UCUCUUU	aAAAGAGAtatat	1	7mer-A1	rheMac2,panTro2,canFam2,bosTau4	4	hsa-miR-4753-3p	+	+	+	-0.009	NA	149	-13.32	no	no	yes	U-type	11.9698624811384	6.87383600681057e-33	-
rs10087	creating	rs842284	0.475	39520	T	C	T	C	12.0365823222034	7380465	ILMN_2261973	DPH3	NM_206831	ENST00000488423	T	AUCUCUA	aaaAGAGATAtat	1	7mer-A1	rheMac2,panTro2,tupBel1	3	hsa-miR-3675-3p	+	-	-	-0.014	NA	NA	NA	no	no	no	U-type	11.9698624811384	6.87383600681057e-33	-
rs10087	creating	rs842284	0.475	39520	T	C	T	C	12.0365823222034	7380465	ILMN_2261973	DPH3	NM_206831	ENST00000488423	T	CUCUUUC	aAAAGAGAtatat	1	7mer-A1	rheMac2,panTro2,canFam2,bosTau4	4	hsa-miR-130b-5p	+	-	-	0.051	NA	NA	NA	no	no	yes	U-type	11.9698624811384	6.87383600681057e-33	-
rs10087	creating	rs541299	0.475	65974	T	C	T	C	11.8526835719021	7380465	ILMN_2261973	DPH3	NM_206831	ENST00000488423	T	CUCUUUC	aAAAGAGAtatat	1	7mer-A1	rheMac2,panTro2,canFam2,bosTau4	4	hsa-miR-130b-5p	+	-	-	0.051	NA	NA	NA	no	no	yes	U-type	11.9698624811384	6.87383600681057e-33	-
rs10087	creating	rs541299	0.475	65974	T	C	T	C	11.8526835719021	7380465	ILMN_2261973	DPH3	NM_206831	ENST00000488423	T	UCUCUUU	aAAAGAGAtatat	1	7mer-A1	rheMac2,panTro2,canFam2,bosTau4	4	hsa-miR-4753-3p	+	+	+	-0.009	NA	149	-13.32	no	no	yes	U-type	11.9698624811384	6.87383600681057e-33	-
rs10087	creating	rs541299	0.475	65974	T	C	T	C	11.8526835719021	7380465	ILMN_2261973	DPH3	NM_206831	ENST00000488423	T	AUCUCUA	aaaAGAGATAtat	1	7mer-A1	rheMac2,panTro2,tupBel1	3	hsa-miR-3675-3p	+	-	-	-0.014	NA	NA	NA	no	no	no	U-type	11.9698624811384	6.87383600681057e-33	-
rs10087	creating	rs690145	0.475	66973	T	C	C	T	11.8303677796812	7380465	ILMN_2261973	DPH3	NM_206831	ENST00000488423	T	AUCUCUA	aaaAGAGATAtat	1	7mer-A1	rheMac2,panTro2,tupBel1	3	hsa-miR-3675-3p	+	-	-	-0.014	NA	NA	NA	no	no	no	U-type	11.9698624811384	6.87383600681057e-33	-
rs10087	creating	rs690145	0.475	66973	T	C	C	T	11.8303677796812	7380465	ILMN_2261973	DPH3	NM_206831	ENST00000488423	T	UCUCUUU	aAAAGAGAtatat	1	7mer-A1	rheMac2,panTro2,canFam2,bosTau4	4	hsa-miR-4753-3p	+	+	+	-0.009	NA	149	-13.32	no	no	yes	U-type	11.9698624811384	6.87383600681057e-33	-
rs10087	creating	rs690145	0.475	66973	T	C	C	T	11.8303677796812	7380465	ILMN_2261973	DPH3	NM_206831	ENST00000488423	T	CUCUUUC	aAAAGAGAtatat	1	7mer-A1	rheMac2,panTro2,canFam2,bosTau4	4	hsa-miR-130b-5p	+	-	-	0.051	NA	NA	NA	no	no	yes	U-type	11.9698624811384	6.87383600681057e-33	-
rs10087	creating	rs519819	0.475	67427	T	C	T	C	11.8945533876307	7380465	ILMN_2261973	DPH3	NM_206831	ENST00000488423	T	UCUCUUU	aAAAGAGAtatat	1	7mer-A1	rheMac2,panTro2,canFam2,bosTau4	4	hsa-miR-4753-3p	+	+	+	-0.009	NA	149	-13.32	no	no	yes	U-type	11.9698624811384	6.87383600681057e-33	-
rs10087	creating	rs519819	0.475	67427	T	C	T	C	11.8945533876307	7380465	ILMN_2261973	DPH3	NM_206831	ENST00000488423	T	AUCUCUA	aaaAGAGATAtat	1	7mer-A1	rheMac2,panTro2,tupBel1	3	hsa-miR-3675-3p	+	-	-	-0.014	NA	NA	NA	no	no	no	U-type	11.9698624811384	6.87383600681057e-33	-
rs10087	creating	rs519819	0.475	67427	T	C	T	C	11.8945533876307	7380465	ILMN_2261973	DPH3	NM_206831	ENST00000488423	T	CUCUUUC	aAAAGAGAtatat	1	7mer-A1	rheMac2,panTro2,canFam2,bosTau4	4	hsa-miR-130b-5p	+	-	-	0.051	NA	NA	NA	no	no	yes	U-type	11.9698624811384	6.87383600681057e-33	-
rs10087	creating	rs690094	0.475	67551	T	C	T	C	11.9230537457976	7380465	ILMN_2261973	DPH3	NM_206831	ENST00000488423	T	AUCUCUA	aaaAGAGATAtat	1	7mer-A1	rheMac2,panTro2,tupBel1	3	hsa-miR-3675-3p	+	-	-	-0.014	NA	NA	NA	no	no	no	U-type	11.9698624811384	6.87383600681057e-33	-
rs10087	creating	rs690094	0.475	67551	T	C	T	C	11.9230537457976	7380465	ILMN_2261973	DPH3	NM_206831	ENST00000488423	T	UCUCUUU	aAAAGAGAtatat	1	7mer-A1	rheMac2,panTro2,canFam2,bosTau4	4	hsa-miR-4753-3p	+	+	+	-0.009	NA	149	-13.32	no	no	yes	U-type	11.9698624811384	6.87383600681057e-33	-
rs10087	creating	rs690094	0.475	67551	T	C	T	C	11.9230537457976	7380465	ILMN_2261973	DPH3	NM_206831	ENST00000488423	T	CUCUUUC	aAAAGAGAtatat	1	7mer-A1	rheMac2,panTro2,canFam2,bosTau4	4	hsa-miR-130b-5p	+	-	-	0.051	NA	NA	NA	no	no	yes	U-type	11.9698624811384	6.87383600681057e-33	-
rs10088428	creating	rs10088428	0.233	0	C	T	C	T	-56.4021616602302	160446	ILMN_1720059	HMBOX1	NM_024567	ENST00000397358	C	UGCCAUG	attcCATGGCAca	0	7mer-A1	panTro2,otoGar1	2	hsa-miR-4659b-5p	+	+	+	-0.089	NA	140	-10.64	no	no	no	C-type	-56.4021616602302	9.81342785429754e-198	-
rs10088428	creating	rs10088428	0.233	0	C	T	C	T	-56.4021616602302	160446	ILMN_1720059	HMBOX1	NM_024567	ENST00000397358	C	UGCCAUG	attcCATGGCAca	0	7mer-A1	panTro2,otoGar1	2	hsa-miR-4659a-5p	+	+	+	-0.089	NA	140	-10.73	no	no	no	C-type	-56.4021616602302	9.81342785429754e-198	-
rs10088428	creating	rs10088428	0.233	0	C	T	C	T	-56.4021616602302	160446	ILMN_1720059	HMBOX1	NM_024567	ENST00000397358	C	GUGCCAC	attccaTGGCACA	0	7mer-A1	rheMac2,panTro2,otoGar1	3	hsa-miR-1227-3p	+	-	-	-0.083	NA	NA	NA	no	no	no	C-type	-56.4021616602302	9.81342785429754e-198	-
rs10095	creating	rs10095	0.158	0	A	G	A	G	4.37159341842068	1770170	ILMN_2392189	CTDSPL	NM_001008392	ENST00000273179	A	GGCCCUG	aaaAGGGCCAcag	1	7mer-A1	-	0	hsa-miR-6775-3p	+	-	-	-0.076	NA	NA	NA	no	no	no	U-type	4.40727937479546	1.0907529958674e-05	-
rs10095	creating	rs10095	0.158	0	A	G	A	G	4.37159341842068	1770170	ILMN_2392189	CTDSPL	NM_005808	ENST00000443503	A	GGCCCUG	aaaAGGGCCAcag	1	7mer-A1	-	0	hsa-miR-6775-3p	+	-	-	-0.076	NA	NA	NA	no	no	no	U-type	4.40727937479546	1.0907529958674e-05	-
rs10095	creating	rs10095	0.158	0	A	G	A	G	4.37159341842068	1770170	ILMN_2392189	CTDSPL	NM_001008392	ENST00000273179	A	UGUGGCC	aaaagGGCCACAg	1	7mer-A1	-	0	hsa-miR-7108-5p	+	-	-	-0.061	NA	NA	NA	no	no	no	U-type	4.40727937479546	1.0907529958674e-05	-
rs10095	creating	rs10095	0.158	0	A	G	A	G	4.37159341842068	1770170	ILMN_2392189	CTDSPL	NM_005808	ENST00000443503	A	UGUGGCC	aaaagGGCCACAg	1	7mer-A1	-	0	hsa-miR-7108-5p	+	-	-	-0.061	NA	NA	NA	no	no	no	U-type	4.40727937479546	1.0907529958674e-05	-
rs10095	creating	rs10095	0.158	0	A	G	A	G	4.37159341842068	1770170	ILMN_2392189	CTDSPL	NM_001008392	ENST00000273179	A	GUGGCCC	aaaaGGGCCACAg	1	8mer	-	0	hsa-miR-663b	+	+	+	-0.294	NA	143	-25.04	no	no	no	U-type	4.40727937479546	1.0907529958674e-05	-
rs10095	creating	rs10095	0.158	0	A	G	A	G	4.37159341842068	1770170	ILMN_2392189	CTDSPL	NM_005808	ENST00000443503	A	GUGGCCC	aaaaGGGCCACAg	1	8mer	-	0	hsa-miR-663b	+	+	+	-0.294	NA	143	-25.04	no	no	no	U-type	4.40727937479546	1.0907529958674e-05	-
rs10095	creating	rs10095	0.158	0	A	G	A	G	4.37159341842068	1770170	ILMN_2392189	CTDSPL	NM_001008392	ENST00000273179	A	UGGCCCU	aaaAGGGCCAcag	1	7mer-A1	-	0	hsa-miR-328-3p	+	+	+	-0.147	NA	160	-18.72	no	yes	no	U-type	4.40727937479546	1.0907529958674e-05	-
rs10095	creating	rs10095	0.158	0	A	G	A	G	4.37159341842068	1770170	ILMN_2392189	CTDSPL	NM_005808	ENST00000443503	A	UGGCCCU	aaaAGGGCCAcag	1	7mer-A1	-	0	hsa-miR-328-3p	+	+	+	-0.147	NA	160	-18.72	no	yes	no	U-type	4.40727937479546	1.0907529958674e-05	-
rs10095	creating	rs10095	0.158	0	A	G	A	G	4.37159341842068	1770170	ILMN_2392189	CTDSPL	NM_001008392	ENST00000273179	A	GGCCCUU	aaAAGGGCCAcag	1	8mer	-	0	hsa-miR-6851-3p	+	-	-	-0.183	NA	NA	NA	no	no	no	U-type	4.40727937479546	1.0907529958674e-05	-
rs10095	creating	rs10095	0.158	0	A	G	A	G	4.37159341842068	1770170	ILMN_2392189	CTDSPL	NM_005808	ENST00000443503	A	GGCCCUU	aaAAGGGCCAcag	1	8mer	-	0	hsa-miR-6851-3p	+	-	-	-0.183	NA	NA	NA	no	no	no	U-type	4.40727937479546	1.0907529958674e-05	-
rs10095	creating	rs10095	0.158	0	A	G	A	G	4.37159341842068	1770170	ILMN_2392189	CTDSPL	NM_001008392	ENST00000273179	A	CCCUUUU	AAAAGGGccacag	1	7mer-m8	-	0	hsa-miR-6832-3p	+	-	-	0.088	NA	NA	NA	no	no	no	U-type	4.40727937479546	1.0907529958674e-05	-
rs10095	creating	rs10095	0.158	0	A	G	A	G	4.37159341842068	1770170	ILMN_2392189	CTDSPL	NM_005808	ENST00000443503	A	CCCUUUU	AAAAGGGccacag	1	7mer-m8	-	0	hsa-miR-6832-3p	+	-	-	0.088	NA	NA	NA	no	no	no	U-type	4.40727937479546	1.0907529958674e-05	-
rs10095	creating	rs10095	0.158	0	A	G	A	G	4.37159341842068	1770170	ILMN_2392189	CTDSPL	NM_001008392	ENST00000273179	A	GGCCCUG	aaaAGGGCCAcag	1	7mer-A1	-	0	hsa-miR-1291	+	-	-	-0.07	NA	NA	NA	no	no	no	U-type	4.40727937479546	1.0907529958674e-05	-
rs10095	creating	rs10095	0.158	0	A	G	A	G	4.37159341842068	1770170	ILMN_2392189	CTDSPL	NM_005808	ENST00000443503	A	GGCCCUG	aaaAGGGCCAcag	1	7mer-A1	-	0	hsa-miR-1291	+	-	-	-0.07	NA	NA	NA	no	no	no	U-type	4.40727937479546	1.0907529958674e-05	-
rs10095	creating	rs11129775	0.158	855	A	G	C	T	4.34827756120483	1770170	ILMN_2392189	CTDSPL	NM_001008392	ENST00000273179	A	UGUGGCC	aaaagGGCCACAg	1	7mer-A1	-	0	hsa-miR-7108-5p	+	-	-	-0.061	NA	NA	NA	no	no	no	U-type	4.40727937479546	1.0907529958674e-05	-
rs10095	creating	rs11129775	0.158	855	A	G	C	T	4.34827756120483	1770170	ILMN_2392189	CTDSPL	NM_005808	ENST00000443503	A	UGUGGCC	aaaagGGCCACAg	1	7mer-A1	-	0	hsa-miR-7108-5p	+	-	-	-0.061	NA	NA	NA	no	no	no	U-type	4.40727937479546	1.0907529958674e-05	-
rs10095	creating	rs11129775	0.158	855	A	G	C	T	4.34827756120483	1770170	ILMN_2392189	CTDSPL	NM_001008392	ENST00000273179	A	GGCCCUU	aaAAGGGCCAcag	1	8mer	-	0	hsa-miR-6851-3p	+	-	-	-0.183	NA	NA	NA	no	no	no	U-type	4.40727937479546	1.0907529958674e-05	-
rs10095	creating	rs11129775	0.158	855	A	G	C	T	4.34827756120483	1770170	ILMN_2392189	CTDSPL	NM_005808	ENST00000443503	A	GGCCCUU	aaAAGGGCCAcag	1	8mer	-	0	hsa-miR-6851-3p	+	-	-	-0.183	NA	NA	NA	no	no	no	U-type	4.40727937479546	1.0907529958674e-05	-
rs10095	creating	rs11129775	0.158	855	A	G	C	T	4.34827756120483	1770170	ILMN_2392189	CTDSPL	NM_001008392	ENST00000273179	A	GGCCCUG	aaaAGGGCCAcag	1	7mer-A1	-	0	hsa-miR-6775-3p	+	-	-	-0.076	NA	NA	NA	no	no	no	U-type	4.40727937479546	1.0907529958674e-05	-
rs10095	creating	rs11129775	0.158	855	A	G	C	T	4.34827756120483	1770170	ILMN_2392189	CTDSPL	NM_005808	ENST00000443503	A	GGCCCUG	aaaAGGGCCAcag	1	7mer-A1	-	0	hsa-miR-6775-3p	+	-	-	-0.076	NA	NA	NA	no	no	no	U-type	4.40727937479546	1.0907529958674e-05	-
rs10095	creating	rs11129775	0.158	855	A	G	C	T	4.34827756120483	1770170	ILMN_2392189	CTDSPL	NM_001008392	ENST00000273179	A	CCCUUUU	AAAAGGGccacag	1	7mer-m8	-	0	hsa-miR-6832-3p	+	-	-	0.088	NA	NA	NA	no	no	no	U-type	4.40727937479546	1.0907529958674e-05	-
rs10095	creating	rs11129775	0.158	855	A	G	C	T	4.34827756120483	1770170	ILMN_2392189	CTDSPL	NM_005808	ENST00000443503	A	CCCUUUU	AAAAGGGccacag	1	7mer-m8	-	0	hsa-miR-6832-3p	+	-	-	0.088	NA	NA	NA	no	no	no	U-type	4.40727937479546	1.0907529958674e-05	-
rs10095	creating	rs11129775	0.158	855	A	G	C	T	4.34827756120483	1770170	ILMN_2392189	CTDSPL	NM_001008392	ENST00000273179	A	GUGGCCC	aaaaGGGCCACAg	1	8mer	-	0	hsa-miR-663b	+	+	+	-0.294	NA	143	-25.04	no	no	no	U-type	4.40727937479546	1.0907529958674e-05	-
rs10095	creating	rs11129775	0.158	855	A	G	C	T	4.34827756120483	1770170	ILMN_2392189	CTDSPL	NM_005808	ENST00000443503	A	GUGGCCC	aaaaGGGCCACAg	1	8mer	-	0	hsa-miR-663b	+	+	+	-0.294	NA	143	-25.04	no	no	no	U-type	4.40727937479546	1.0907529958674e-05	-
rs10095	creating	rs11129775	0.158	855	A	G	C	T	4.34827756120483	1770170	ILMN_2392189	CTDSPL	NM_001008392	ENST00000273179	A	UGGCCCU	aaaAGGGCCAcag	1	7mer-A1	-	0	hsa-miR-328-3p	+	+	+	-0.147	NA	160	-18.72	no	yes	no	U-type	4.40727937479546	1.0907529958674e-05	-
rs10095	creating	rs11129775	0.158	855	A	G	C	T	4.34827756120483	1770170	ILMN_2392189	CTDSPL	NM_005808	ENST00000443503	A	UGGCCCU	aaaAGGGCCAcag	1	7mer-A1	-	0	hsa-miR-328-3p	+	+	+	-0.147	NA	160	-18.72	no	yes	no	U-type	4.40727937479546	1.0907529958674e-05	-
rs10095	creating	rs11129775	0.158	855	A	G	C	T	4.34827756120483	1770170	ILMN_2392189	CTDSPL	NM_001008392	ENST00000273179	A	GGCCCUG	aaaAGGGCCAcag	1	7mer-A1	-	0	hsa-miR-1291	+	-	-	-0.07	NA	NA	NA	no	no	no	U-type	4.40727937479546	1.0907529958674e-05	-
rs10095	creating	rs11129775	0.158	855	A	G	C	T	4.34827756120483	1770170	ILMN_2392189	CTDSPL	NM_005808	ENST00000443503	A	GGCCCUG	aaaAGGGCCAcag	1	7mer-A1	-	0	hsa-miR-1291	+	-	-	-0.07	NA	NA	NA	no	no	no	U-type	4.40727937479546	1.0907529958674e-05	-
rs10095	creating	rs11709029	0.158	867	A	G	C	T	4.38256431705035	1770170	ILMN_2392189	CTDSPL	NM_001008392	ENST00000273179	A	UGUGGCC	aaaagGGCCACAg	1	7mer-A1	-	0	hsa-miR-7108-5p	+	-	-	-0.061	NA	NA	NA	no	no	no	U-type	4.40727937479546	1.0907529958674e-05	-
rs10095	creating	rs11709029	0.158	867	A	G	C	T	4.38256431705035	1770170	ILMN_2392189	CTDSPL	NM_005808	ENST00000443503	A	UGUGGCC	aaaagGGCCACAg	1	7mer-A1	-	0	hsa-miR-7108-5p	+	-	-	-0.061	NA	NA	NA	no	no	no	U-type	4.40727937479546	1.0907529958674e-05	-
rs10095	creating	rs11709029	0.158	867	A	G	C	T	4.38256431705035	1770170	ILMN_2392189	CTDSPL	NM_001008392	ENST00000273179	A	GGCCCUU	aaAAGGGCCAcag	1	8mer	-	0	hsa-miR-6851-3p	+	-	-	-0.183	NA	NA	NA	no	no	no	U-type	4.40727937479546	1.0907529958674e-05	-
rs10095	creating	rs11709029	0.158	867	A	G	C	T	4.38256431705035	1770170	ILMN_2392189	CTDSPL	NM_005808	ENST00000443503	A	GGCCCUU	aaAAGGGCCAcag	1	8mer	-	0	hsa-miR-6851-3p	+	-	-	-0.183	NA	NA	NA	no	no	no	U-type	4.40727937479546	1.0907529958674e-05	-
rs10095	creating	rs11709029	0.158	867	A	G	C	T	4.38256431705035	1770170	ILMN_2392189	CTDSPL	NM_001008392	ENST00000273179	A	CCCUUUU	AAAAGGGccacag	1	7mer-m8	-	0	hsa-miR-6832-3p	+	-	-	0.088	NA	NA	NA	no	no	no	U-type	4.40727937479546	1.0907529958674e-05	-
rs10095	creating	rs11709029	0.158	867	A	G	C	T	4.38256431705035	1770170	ILMN_2392189	CTDSPL	NM_005808	ENST00000443503	A	CCCUUUU	AAAAGGGccacag	1	7mer-m8	-	0	hsa-miR-6832-3p	+	-	-	0.088	NA	NA	NA	no	no	no	U-type	4.40727937479546	1.0907529958674e-05	-
rs10095	creating	rs11709029	0.158	867	A	G	C	T	4.38256431705035	1770170	ILMN_2392189	CTDSPL	NM_001008392	ENST00000273179	A	UGGCCCU	aaaAGGGCCAcag	1	7mer-A1	-	0	hsa-miR-328-3p	+	+	+	-0.147	NA	160	-18.72	no	yes	no	U-type	4.40727937479546	1.0907529958674e-05	-
rs10095	creating	rs11709029	0.158	867	A	G	C	T	4.38256431705035	1770170	ILMN_2392189	CTDSPL	NM_005808	ENST00000443503	A	UGGCCCU	aaaAGGGCCAcag	1	7mer-A1	-	0	hsa-miR-328-3p	+	+	+	-0.147	NA	160	-18.72	no	yes	no	U-type	4.40727937479546	1.0907529958674e-05	-
rs10095	creating	rs11709029	0.158	867	A	G	C	T	4.38256431705035	1770170	ILMN_2392189	CTDSPL	NM_001008392	ENST00000273179	A	GUGGCCC	aaaaGGGCCACAg	1	8mer	-	0	hsa-miR-663b	+	+	+	-0.294	NA	143	-25.04	no	no	no	U-type	4.40727937479546	1.0907529958674e-05	-
rs10095	creating	rs11709029	0.158	867	A	G	C	T	4.38256431705035	1770170	ILMN_2392189	CTDSPL	NM_005808	ENST00000443503	A	GUGGCCC	aaaaGGGCCACAg	1	8mer	-	0	hsa-miR-663b	+	+	+	-0.294	NA	143	-25.04	no	no	no	U-type	4.40727937479546	1.0907529958674e-05	-
rs10095	creating	rs11709029	0.158	867	A	G	C	T	4.38256431705035	1770170	ILMN_2392189	CTDSPL	NM_001008392	ENST00000273179	A	GGCCCUG	aaaAGGGCCAcag	1	7mer-A1	-	0	hsa-miR-6775-3p	+	-	-	-0.076	NA	NA	NA	no	no	no	U-type	4.40727937479546	1.0907529958674e-05	-
rs10095	creating	rs11709029	0.158	867	A	G	C	T	4.38256431705035	1770170	ILMN_2392189	CTDSPL	NM_005808	ENST00000443503	A	GGCCCUG	aaaAGGGCCAcag	1	7mer-A1	-	0	hsa-miR-6775-3p	+	-	-	-0.076	NA	NA	NA	no	no	no	U-type	4.40727937479546	1.0907529958674e-05	-
rs10095	creating	rs11709029	0.158	867	A	G	C	T	4.38256431705035	1770170	ILMN_2392189	CTDSPL	NM_001008392	ENST00000273179	A	GGCCCUG	aaaAGGGCCAcag	1	7mer-A1	-	0	hsa-miR-1291	+	-	-	-0.07	NA	NA	NA	no	no	no	U-type	4.40727937479546	1.0907529958674e-05	-
rs10095	creating	rs11709029	0.158	867	A	G	C	T	4.38256431705035	1770170	ILMN_2392189	CTDSPL	NM_005808	ENST00000443503	A	GGCCCUG	aaaAGGGCCAcag	1	7mer-A1	-	0	hsa-miR-1291	+	-	-	-0.07	NA	NA	NA	no	no	no	U-type	4.40727937479546	1.0907529958674e-05	-
rs10095	creating	rs11719578	0.158	1414	A	G	A	G	4.37159341842068	1770170	ILMN_2392189	CTDSPL	NM_001008392	ENST00000273179	A	UGUGGCC	aaaagGGCCACAg	1	7mer-A1	-	0	hsa-miR-7108-5p	+	-	-	-0.061	NA	NA	NA	no	no	no	U-type	4.40727937479546	1.0907529958674e-05	-
rs10095	creating	rs11719578	0.158	1414	A	G	A	G	4.37159341842068	1770170	ILMN_2392189	CTDSPL	NM_005808	ENST00000443503	A	UGUGGCC	aaaagGGCCACAg	1	7mer-A1	-	0	hsa-miR-7108-5p	+	-	-	-0.061	NA	NA	NA	no	no	no	U-type	4.40727937479546	1.0907529958674e-05	-
rs10095	creating	rs11719578	0.158	1414	A	G	A	G	4.37159341842068	1770170	ILMN_2392189	CTDSPL	NM_001008392	ENST00000273179	A	GGCCCUG	aaaAGGGCCAcag	1	7mer-A1	-	0	hsa-miR-6775-3p	+	-	-	-0.076	NA	NA	NA	no	no	no	U-type	4.40727937479546	1.0907529958674e-05	-
rs10095	creating	rs11719578	0.158	1414	A	G	A	G	4.37159341842068	1770170	ILMN_2392189	CTDSPL	NM_005808	ENST00000443503	A	GGCCCUG	aaaAGGGCCAcag	1	7mer-A1	-	0	hsa-miR-6775-3p	+	-	-	-0.076	NA	NA	NA	no	no	no	U-type	4.40727937479546	1.0907529958674e-05	-
rs10095	creating	rs11719578	0.158	1414	A	G	A	G	4.37159341842068	1770170	ILMN_2392189	CTDSPL	NM_001008392	ENST00000273179	A	CCCUUUU	AAAAGGGccacag	1	7mer-m8	-	0	hsa-miR-6832-3p	+	-	-	0.088	NA	NA	NA	no	no	no	U-type	4.40727937479546	1.0907529958674e-05	-
rs10095	creating	rs11719578	0.158	1414	A	G	A	G	4.37159341842068	1770170	ILMN_2392189	CTDSPL	NM_005808	ENST00000443503	A	CCCUUUU	AAAAGGGccacag	1	7mer-m8	-	0	hsa-miR-6832-3p	+	-	-	0.088	NA	NA	NA	no	no	no	U-type	4.40727937479546	1.0907529958674e-05	-
rs10095	creating	rs11719578	0.158	1414	A	G	A	G	4.37159341842068	1770170	ILMN_2392189	CTDSPL	NM_001008392	ENST00000273179	A	GGCCCUU	aaAAGGGCCAcag	1	8mer	-	0	hsa-miR-6851-3p	+	-	-	-0.183	NA	NA	NA	no	no	no	U-type	4.40727937479546	1.0907529958674e-05	-
rs10095	creating	rs11719578	0.158	1414	A	G	A	G	4.37159341842068	1770170	ILMN_2392189	CTDSPL	NM_005808	ENST00000443503	A	GGCCCUU	aaAAGGGCCAcag	1	8mer	-	0	hsa-miR-6851-3p	+	-	-	-0.183	NA	NA	NA	no	no	no	U-type	4.40727937479546	1.0907529958674e-05	-
rs10095	creating	rs11719578	0.158	1414	A	G	A	G	4.37159341842068	1770170	ILMN_2392189	CTDSPL	NM_001008392	ENST00000273179	A	GUGGCCC	aaaaGGGCCACAg	1	8mer	-	0	hsa-miR-663b	+	+	+	-0.294	NA	143	-25.04	no	no	no	U-type	4.40727937479546	1.0907529958674e-05	-
rs10095	creating	rs11719578	0.158	1414	A	G	A	G	4.37159341842068	1770170	ILMN_2392189	CTDSPL	NM_005808	ENST00000443503	A	GUGGCCC	aaaaGGGCCACAg	1	8mer	-	0	hsa-miR-663b	+	+	+	-0.294	NA	143	-25.04	no	no	no	U-type	4.40727937479546	1.0907529958674e-05	-
rs10095	creating	rs11719578	0.158	1414	A	G	A	G	4.37159341842068	1770170	ILMN_2392189	CTDSPL	NM_001008392	ENST00000273179	A	UGGCCCU	aaaAGGGCCAcag	1	7mer-A1	-	0	hsa-miR-328-3p	+	+	+	-0.147	NA	160	-18.72	no	yes	no	U-type	4.40727937479546	1.0907529958674e-05	-
rs10095	creating	rs11719578	0.158	1414	A	G	A	G	4.37159341842068	1770170	ILMN_2392189	CTDSPL	NM_005808	ENST00000443503	A	UGGCCCU	aaaAGGGCCAcag	1	7mer-A1	-	0	hsa-miR-328-3p	+	+	+	-0.147	NA	160	-18.72	no	yes	no	U-type	4.40727937479546	1.0907529958674e-05	-
rs10095	creating	rs11719578	0.158	1414	A	G	A	G	4.37159341842068	1770170	ILMN_2392189	CTDSPL	NM_001008392	ENST00000273179	A	GGCCCUG	aaaAGGGCCAcag	1	7mer-A1	-	0	hsa-miR-1291	+	-	-	-0.07	NA	NA	NA	no	no	no	U-type	4.40727937479546	1.0907529958674e-05	-
rs10095	creating	rs11719578	0.158	1414	A	G	A	G	4.37159341842068	1770170	ILMN_2392189	CTDSPL	NM_005808	ENST00000443503	A	GGCCCUG	aaaAGGGCCAcag	1	7mer-A1	-	0	hsa-miR-1291	+	-	-	-0.07	NA	NA	NA	no	no	no	U-type	4.40727937479546	1.0907529958674e-05	-
rs10095	creating	rs17037286	0.158	2834	A	G	G	A	4.39584054897951	1770170	ILMN_2392189	CTDSPL	NM_001008392	ENST00000273179	A	UGUGGCC	aaaagGGCCACAg	1	7mer-A1	-	0	hsa-miR-7108-5p	+	-	-	-0.061	NA	NA	NA	no	no	no	U-type	4.40727937479546	1.0907529958674e-05	-
rs10095	creating	rs17037286	0.158	2834	A	G	G	A	4.39584054897951	1770170	ILMN_2392189	CTDSPL	NM_005808	ENST00000443503	A	UGUGGCC	aaaagGGCCACAg	1	7mer-A1	-	0	hsa-miR-7108-5p	+	-	-	-0.061	NA	NA	NA	no	no	no	U-type	4.40727937479546	1.0907529958674e-05	-
rs10095	creating	rs17037286	0.158	2834	A	G	G	A	4.39584054897951	1770170	ILMN_2392189	CTDSPL	NM_001008392	ENST00000273179	A	GGCCCUU	aaAAGGGCCAcag	1	8mer	-	0	hsa-miR-6851-3p	+	-	-	-0.183	NA	NA	NA	no	no	no	U-type	4.40727937479546	1.0907529958674e-05	-
rs10095	creating	rs17037286	0.158	2834	A	G	G	A	4.39584054897951	1770170	ILMN_2392189	CTDSPL	NM_005808	ENST00000443503	A	GGCCCUU	aaAAGGGCCAcag	1	8mer	-	0	hsa-miR-6851-3p	+	-	-	-0.183	NA	NA	NA	no	no	no	U-type	4.40727937479546	1.0907529958674e-05	-
rs10095	creating	rs17037286	0.158	2834	A	G	G	A	4.39584054897951	1770170	ILMN_2392189	CTDSPL	NM_001008392	ENST00000273179	A	GGCCCUG	aaaAGGGCCAcag	1	7mer-A1	-	0	hsa-miR-6775-3p	+	-	-	-0.076	NA	NA	NA	no	no	no	U-type	4.40727937479546	1.0907529958674e-05	-
rs10095	creating	rs17037286	0.158	2834	A	G	G	A	4.39584054897951	1770170	ILMN_2392189	CTDSPL	NM_005808	ENST00000443503	A	GGCCCUG	aaaAGGGCCAcag	1	7mer-A1	-	0	hsa-miR-6775-3p	+	-	-	-0.076	NA	NA	NA	no	no	no	U-type	4.40727937479546	1.0907529958674e-05	-
rs10095	creating	rs17037286	0.158	2834	A	G	G	A	4.39584054897951	1770170	ILMN_2392189	CTDSPL	NM_001008392	ENST00000273179	A	CCCUUUU	AAAAGGGccacag	1	7mer-m8	-	0	hsa-miR-6832-3p	+	-	-	0.088	NA	NA	NA	no	no	no	U-type	4.40727937479546	1.0907529958674e-05	-
rs10095	creating	rs17037286	0.158	2834	A	G	G	A	4.39584054897951	1770170	ILMN_2392189	CTDSPL	NM_005808	ENST00000443503	A	CCCUUUU	AAAAGGGccacag	1	7mer-m8	-	0	hsa-miR-6832-3p	+	-	-	0.088	NA	NA	NA	no	no	no	U-type	4.40727937479546	1.0907529958674e-05	-
rs10095	creating	rs17037286	0.158	2834	A	G	G	A	4.39584054897951	1770170	ILMN_2392189	CTDSPL	NM_001008392	ENST00000273179	A	GUGGCCC	aaaaGGGCCACAg	1	8mer	-	0	hsa-miR-663b	+	+	+	-0.294	NA	143	-25.04	no	no	no	U-type	4.40727937479546	1.0907529958674e-05	-
rs10095	creating	rs17037286	0.158	2834	A	G	G	A	4.39584054897951	1770170	ILMN_2392189	CTDSPL	NM_005808	ENST00000443503	A	GUGGCCC	aaaaGGGCCACAg	1	8mer	-	0	hsa-miR-663b	+	+	+	-0.294	NA	143	-25.04	no	no	no	U-type	4.40727937479546	1.0907529958674e-05	-
rs10095	creating	rs17037286	0.158	2834	A	G	G	A	4.39584054897951	1770170	ILMN_2392189	CTDSPL	NM_001008392	ENST00000273179	A	UGGCCCU	aaaAGGGCCAcag	1	7mer-A1	-	0	hsa-miR-328-3p	+	+	+	-0.147	NA	160	-18.72	no	yes	no	U-type	4.40727937479546	1.0907529958674e-05	-
rs10095	creating	rs17037286	0.158	2834	A	G	G	A	4.39584054897951	1770170	ILMN_2392189	CTDSPL	NM_005808	ENST00000443503	A	UGGCCCU	aaaAGGGCCAcag	1	7mer-A1	-	0	hsa-miR-328-3p	+	+	+	-0.147	NA	160	-18.72	no	yes	no	U-type	4.40727937479546	1.0907529958674e-05	-
rs10095	creating	rs17037286	0.158	2834	A	G	G	A	4.39584054897951	1770170	ILMN_2392189	CTDSPL	NM_001008392	ENST00000273179	A	GGCCCUG	aaaAGGGCCAcag	1	7mer-A1	-	0	hsa-miR-1291	+	-	-	-0.07	NA	NA	NA	no	no	no	U-type	4.40727937479546	1.0907529958674e-05	-
rs10095	creating	rs17037286	0.158	2834	A	G	G	A	4.39584054897951	1770170	ILMN_2392189	CTDSPL	NM_005808	ENST00000443503	A	GGCCCUG	aaaAGGGCCAcag	1	7mer-A1	-	0	hsa-miR-1291	+	-	-	-0.07	NA	NA	NA	no	no	no	U-type	4.40727937479546	1.0907529958674e-05	-
rs10095	creating	rs11711336	0.158	3031	A	G	G	T	4.4091169021889	1770170	ILMN_2392189	CTDSPL	NM_001008392	ENST00000273179	A	GUGGCCC	aaaaGGGCCACAg	1	8mer	-	0	hsa-miR-663b	+	+	+	-0.294	NA	143	-25.04	no	no	no	U-type	4.40727937479546	1.0907529958674e-05	-
rs10095	creating	rs11711336	0.158	3031	A	G	G	T	4.4091169021889	1770170	ILMN_2392189	CTDSPL	NM_005808	ENST00000443503	A	GUGGCCC	aaaaGGGCCACAg	1	8mer	-	0	hsa-miR-663b	+	+	+	-0.294	NA	143	-25.04	no	no	no	U-type	4.40727937479546	1.0907529958674e-05	-
rs10095	creating	rs11711336	0.158	3031	A	G	G	T	4.4091169021889	1770170	ILMN_2392189	CTDSPL	NM_001008392	ENST00000273179	A	UGUGGCC	aaaagGGCCACAg	1	7mer-A1	-	0	hsa-miR-7108-5p	+	-	-	-0.061	NA	NA	NA	no	no	no	U-type	4.40727937479546	1.0907529958674e-05	-
rs10095	creating	rs11711336	0.158	3031	A	G	G	T	4.4091169021889	1770170	ILMN_2392189	CTDSPL	NM_005808	ENST00000443503	A	UGUGGCC	aaaagGGCCACAg	1	7mer-A1	-	0	hsa-miR-7108-5p	+	-	-	-0.061	NA	NA	NA	no	no	no	U-type	4.40727937479546	1.0907529958674e-05	-
rs10095	creating	rs11711336	0.158	3031	A	G	G	T	4.4091169021889	1770170	ILMN_2392189	CTDSPL	NM_001008392	ENST00000273179	A	GGCCCUU	aaAAGGGCCAcag	1	8mer	-	0	hsa-miR-6851-3p	+	-	-	-0.183	NA	NA	NA	no	no	no	U-type	4.40727937479546	1.0907529958674e-05	-
rs10095	creating	rs11711336	0.158	3031	A	G	G	T	4.4091169021889	1770170	ILMN_2392189	CTDSPL	NM_005808	ENST00000443503	A	GGCCCUU	aaAAGGGCCAcag	1	8mer	-	0	hsa-miR-6851-3p	+	-	-	-0.183	NA	NA	NA	no	no	no	U-type	4.40727937479546	1.0907529958674e-05	-
rs10095	creating	rs11711336	0.158	3031	A	G	G	T	4.4091169021889	1770170	ILMN_2392189	CTDSPL	NM_001008392	ENST00000273179	A	GGCCCUG	aaaAGGGCCAcag	1	7mer-A1	-	0	hsa-miR-6775-3p	+	-	-	-0.076	NA	NA	NA	no	no	no	U-type	4.40727937479546	1.0907529958674e-05	-
rs10095	creating	rs11711336	0.158	3031	A	G	G	T	4.4091169021889	1770170	ILMN_2392189	CTDSPL	NM_005808	ENST00000443503	A	GGCCCUG	aaaAGGGCCAcag	1	7mer-A1	-	0	hsa-miR-6775-3p	+	-	-	-0.076	NA	NA	NA	no	no	no	U-type	4.40727937479546	1.0907529958674e-05	-
rs10095	creating	rs11711336	0.158	3031	A	G	G	T	4.4091169021889	1770170	ILMN_2392189	CTDSPL	NM_001008392	ENST00000273179	A	CCCUUUU	AAAAGGGccacag	1	7mer-m8	-	0	hsa-miR-6832-3p	+	-	-	0.088	NA	NA	NA	no	no	no	U-type	4.40727937479546	1.0907529958674e-05	-
rs10095	creating	rs11711336	0.158	3031	A	G	G	T	4.4091169021889	1770170	ILMN_2392189	CTDSPL	NM_005808	ENST00000443503	A	CCCUUUU	AAAAGGGccacag	1	7mer-m8	-	0	hsa-miR-6832-3p	+	-	-	0.088	NA	NA	NA	no	no	no	U-type	4.40727937479546	1.0907529958674e-05	-
rs10095	creating	rs11711336	0.158	3031	A	G	G	T	4.4091169021889	1770170	ILMN_2392189	CTDSPL	NM_001008392	ENST00000273179	A	GGCCCUG	aaaAGGGCCAcag	1	7mer-A1	-	0	hsa-miR-1291	+	-	-	-0.07	NA	NA	NA	no	no	no	U-type	4.40727937479546	1.0907529958674e-05	-
rs10095	creating	rs11711336	0.158	3031	A	G	G	T	4.4091169021889	1770170	ILMN_2392189	CTDSPL	NM_005808	ENST00000443503	A	GGCCCUG	aaaAGGGCCAcag	1	7mer-A1	-	0	hsa-miR-1291	+	-	-	-0.07	NA	NA	NA	no	no	no	U-type	4.40727937479546	1.0907529958674e-05	-
rs10095	creating	rs11711336	0.158	3031	A	G	G	T	4.4091169021889	1770170	ILMN_2392189	CTDSPL	NM_001008392	ENST00000273179	A	UGGCCCU	aaaAGGGCCAcag	1	7mer-A1	-	0	hsa-miR-328-3p	+	+	+	-0.147	NA	160	-18.72	no	yes	no	U-type	4.40727937479546	1.0907529958674e-05	-
rs10095	creating	rs11711336	0.158	3031	A	G	G	T	4.4091169021889	1770170	ILMN_2392189	CTDSPL	NM_005808	ENST00000443503	A	UGGCCCU	aaaAGGGCCAcag	1	7mer-A1	-	0	hsa-miR-328-3p	+	+	+	-0.147	NA	160	-18.72	no	yes	no	U-type	4.40727937479546	1.0907529958674e-05	-
rs10095	creating	rs11711286	0.158	3099	A	G	C	T	4.4425830946621	1770170	ILMN_2392189	CTDSPL	NM_001008392	ENST00000273179	A	GUGGCCC	aaaaGGGCCACAg	1	8mer	-	0	hsa-miR-663b	+	+	+	-0.294	NA	143	-25.04	no	no	no	U-type	4.40727937479546	1.0907529958674e-05	-
rs10095	creating	rs11711286	0.158	3099	A	G	C	T	4.4425830946621	1770170	ILMN_2392189	CTDSPL	NM_005808	ENST00000443503	A	GUGGCCC	aaaaGGGCCACAg	1	8mer	-	0	hsa-miR-663b	+	+	+	-0.294	NA	143	-25.04	no	no	no	U-type	4.40727937479546	1.0907529958674e-05	-
rs10095	creating	rs11711286	0.158	3099	A	G	C	T	4.4425830946621	1770170	ILMN_2392189	CTDSPL	NM_001008392	ENST00000273179	A	GGCCCUG	aaaAGGGCCAcag	1	7mer-A1	-	0	hsa-miR-6775-3p	+	-	-	-0.076	NA	NA	NA	no	no	no	U-type	4.40727937479546	1.0907529958674e-05	-
rs10095	creating	rs11711286	0.158	3099	A	G	C	T	4.4425830946621	1770170	ILMN_2392189	CTDSPL	NM_005808	ENST00000443503	A	GGCCCUG	aaaAGGGCCAcag	1	7mer-A1	-	0	hsa-miR-6775-3p	+	-	-	-0.076	NA	NA	NA	no	no	no	U-type	4.40727937479546	1.0907529958674e-05	-
rs10095	creating	rs11711286	0.158	3099	A	G	C	T	4.4425830946621	1770170	ILMN_2392189	CTDSPL	NM_001008392	ENST00000273179	A	GGCCCUU	aaAAGGGCCAcag	1	8mer	-	0	hsa-miR-6851-3p	+	-	-	-0.183	NA	NA	NA	no	no	no	U-type	4.40727937479546	1.0907529958674e-05	-
rs10095	creating	rs11711286	0.158	3099	A	G	C	T	4.4425830946621	1770170	ILMN_2392189	CTDSPL	NM_005808	ENST00000443503	A	GGCCCUU	aaAAGGGCCAcag	1	8mer	-	0	hsa-miR-6851-3p	+	-	-	-0.183	NA	NA	NA	no	no	no	U-type	4.40727937479546	1.0907529958674e-05	-
rs10095	creating	rs11711286	0.158	3099	A	G	C	T	4.4425830946621	1770170	ILMN_2392189	CTDSPL	NM_001008392	ENST00000273179	A	UGUGGCC	aaaagGGCCACAg	1	7mer-A1	-	0	hsa-miR-7108-5p	+	-	-	-0.061	NA	NA	NA	no	no	no	U-type	4.40727937479546	1.0907529958674e-05	-
rs10095	creating	rs11711286	0.158	3099	A	G	C	T	4.4425830946621	1770170	ILMN_2392189	CTDSPL	NM_005808	ENST00000443503	A	UGUGGCC	aaaagGGCCACAg	1	7mer-A1	-	0	hsa-miR-7108-5p	+	-	-	-0.061	NA	NA	NA	no	no	no	U-type	4.40727937479546	1.0907529958674e-05	-
rs10095	creating	rs11711286	0.158	3099	A	G	C	T	4.4425830946621	1770170	ILMN_2392189	CTDSPL	NM_001008392	ENST00000273179	A	CCCUUUU	AAAAGGGccacag	1	7mer-m8	-	0	hsa-miR-6832-3p	+	-	-	0.088	NA	NA	NA	no	no	no	U-type	4.40727937479546	1.0907529958674e-05	-
rs10095	creating	rs11711286	0.158	3099	A	G	C	T	4.4425830946621	1770170	ILMN_2392189	CTDSPL	NM_005808	ENST00000443503	A	CCCUUUU	AAAAGGGccacag	1	7mer-m8	-	0	hsa-miR-6832-3p	+	-	-	0.088	NA	NA	NA	no	no	no	U-type	4.40727937479546	1.0907529958674e-05	-
rs10095	creating	rs11711286	0.158	3099	A	G	C	T	4.4425830946621	1770170	ILMN_2392189	CTDSPL	NM_001008392	ENST00000273179	A	GGCCCUG	aaaAGGGCCAcag	1	7mer-A1	-	0	hsa-miR-1291	+	-	-	-0.07	NA	NA	NA	no	no	no	U-type	4.40727937479546	1.0907529958674e-05	-
rs10095	creating	rs11711286	0.158	3099	A	G	C	T	4.4425830946621	1770170	ILMN_2392189	CTDSPL	NM_005808	ENST00000443503	A	GGCCCUG	aaaAGGGCCAcag	1	7mer-A1	-	0	hsa-miR-1291	+	-	-	-0.07	NA	NA	NA	no	no	no	U-type	4.40727937479546	1.0907529958674e-05	-
rs10095	creating	rs11711286	0.158	3099	A	G	C	T	4.4425830946621	1770170	ILMN_2392189	CTDSPL	NM_001008392	ENST00000273179	A	UGGCCCU	aaaAGGGCCAcag	1	7mer-A1	-	0	hsa-miR-328-3p	+	+	+	-0.147	NA	160	-18.72	no	yes	no	U-type	4.40727937479546	1.0907529958674e-05	-
rs10095	creating	rs11711286	0.158	3099	A	G	C	T	4.4425830946621	1770170	ILMN_2392189	CTDSPL	NM_005808	ENST00000443503	A	UGGCCCU	aaaAGGGCCAcag	1	7mer-A1	-	0	hsa-miR-328-3p	+	+	+	-0.147	NA	160	-18.72	no	yes	no	U-type	4.40727937479546	1.0907529958674e-05	-
rs10095	creating	rs11715511	0.158	3361	A	G	T	C	4.43376219702783	1770170	ILMN_2392189	CTDSPL	NM_001008392	ENST00000273179	A	UGUGGCC	aaaagGGCCACAg	1	7mer-A1	-	0	hsa-miR-7108-5p	+	-	-	-0.061	NA	NA	NA	no	no	no	U-type	4.40727937479546	1.0907529958674e-05	-
rs10095	creating	rs11715511	0.158	3361	A	G	T	C	4.43376219702783	1770170	ILMN_2392189	CTDSPL	NM_005808	ENST00000443503	A	UGUGGCC	aaaagGGCCACAg	1	7mer-A1	-	0	hsa-miR-7108-5p	+	-	-	-0.061	NA	NA	NA	no	no	no	U-type	4.40727937479546	1.0907529958674e-05	-
rs10095	creating	rs11715511	0.158	3361	A	G	T	C	4.43376219702783	1770170	ILMN_2392189	CTDSPL	NM_001008392	ENST00000273179	A	GUGGCCC	aaaaGGGCCACAg	1	8mer	-	0	hsa-miR-663b	+	+	+	-0.294	NA	143	-25.04	no	no	no	U-type	4.40727937479546	1.0907529958674e-05	-
rs10095	creating	rs11715511	0.158	3361	A	G	T	C	4.43376219702783	1770170	ILMN_2392189	CTDSPL	NM_005808	ENST00000443503	A	GUGGCCC	aaaaGGGCCACAg	1	8mer	-	0	hsa-miR-663b	+	+	+	-0.294	NA	143	-25.04	no	no	no	U-type	4.40727937479546	1.0907529958674e-05	-
rs10095	creating	rs11715511	0.158	3361	A	G	T	C	4.43376219702783	1770170	ILMN_2392189	CTDSPL	NM_001008392	ENST00000273179	A	GGCCCUU	aaAAGGGCCAcag	1	8mer	-	0	hsa-miR-6851-3p	+	-	-	-0.183	NA	NA	NA	no	no	no	U-type	4.40727937479546	1.0907529958674e-05	-
rs10095	creating	rs11715511	0.158	3361	A	G	T	C	4.43376219702783	1770170	ILMN_2392189	CTDSPL	NM_005808	ENST00000443503	A	GGCCCUU	aaAAGGGCCAcag	1	8mer	-	0	hsa-miR-6851-3p	+	-	-	-0.183	NA	NA	NA	no	no	no	U-type	4.40727937479546	1.0907529958674e-05	-
rs10095	creating	rs11715511	0.158	3361	A	G	T	C	4.43376219702783	1770170	ILMN_2392189	CTDSPL	NM_001008392	ENST00000273179	A	GGCCCUG	aaaAGGGCCAcag	1	7mer-A1	-	0	hsa-miR-6775-3p	+	-	-	-0.076	NA	NA	NA	no	no	no	U-type	4.40727937479546	1.0907529958674e-05	-
rs10095	creating	rs11715511	0.158	3361	A	G	T	C	4.43376219702783	1770170	ILMN_2392189	CTDSPL	NM_005808	ENST00000443503	A	GGCCCUG	aaaAGGGCCAcag	1	7mer-A1	-	0	hsa-miR-6775-3p	+	-	-	-0.076	NA	NA	NA	no	no	no	U-type	4.40727937479546	1.0907529958674e-05	-
rs10095	creating	rs11715511	0.158	3361	A	G	T	C	4.43376219702783	1770170	ILMN_2392189	CTDSPL	NM_001008392	ENST00000273179	A	CCCUUUU	AAAAGGGccacag	1	7mer-m8	-	0	hsa-miR-6832-3p	+	-	-	0.088	NA	NA	NA	no	no	no	U-type	4.40727937479546	1.0907529958674e-05	-
rs10095	creating	rs11715511	0.158	3361	A	G	T	C	4.43376219702783	1770170	ILMN_2392189	CTDSPL	NM_005808	ENST00000443503	A	CCCUUUU	AAAAGGGccacag	1	7mer-m8	-	0	hsa-miR-6832-3p	+	-	-	0.088	NA	NA	NA	no	no	no	U-type	4.40727937479546	1.0907529958674e-05	-
rs10095	creating	rs11715511	0.158	3361	A	G	T	C	4.43376219702783	1770170	ILMN_2392189	CTDSPL	NM_001008392	ENST00000273179	A	UGGCCCU	aaaAGGGCCAcag	1	7mer-A1	-	0	hsa-miR-328-3p	+	+	+	-0.147	NA	160	-18.72	no	yes	no	U-type	4.40727937479546	1.0907529958674e-05	-
rs10095	creating	rs11715511	0.158	3361	A	G	T	C	4.43376219702783	1770170	ILMN_2392189	CTDSPL	NM_005808	ENST00000443503	A	UGGCCCU	aaaAGGGCCAcag	1	7mer-A1	-	0	hsa-miR-328-3p	+	+	+	-0.147	NA	160	-18.72	no	yes	no	U-type	4.40727937479546	1.0907529958674e-05	-
rs10095	creating	rs11715511	0.158	3361	A	G	T	C	4.43376219702783	1770170	ILMN_2392189	CTDSPL	NM_001008392	ENST00000273179	A	GGCCCUG	aaaAGGGCCAcag	1	7mer-A1	-	0	hsa-miR-1291	+	-	-	-0.07	NA	NA	NA	no	no	no	U-type	4.40727937479546	1.0907529958674e-05	-
rs10095	creating	rs11715511	0.158	3361	A	G	T	C	4.43376219702783	1770170	ILMN_2392189	CTDSPL	NM_005808	ENST00000443503	A	GGCCCUG	aaaAGGGCCAcag	1	7mer-A1	-	0	hsa-miR-1291	+	-	-	-0.07	NA	NA	NA	no	no	no	U-type	4.40727937479546	1.0907529958674e-05	-
rs10095	creating	rs11719260	0.158	3548	A	G	A	G	4.4425830946621	1770170	ILMN_2392189	CTDSPL	NM_001008392	ENST00000273179	A	GGCCCUG	aaaAGGGCCAcag	1	7mer-A1	-	0	hsa-miR-6775-3p	+	-	-	-0.076	NA	NA	NA	no	no	no	U-type	4.40727937479546	1.0907529958674e-05	-
rs10095	creating	rs11719260	0.158	3548	A	G	A	G	4.4425830946621	1770170	ILMN_2392189	CTDSPL	NM_005808	ENST00000443503	A	GGCCCUG	aaaAGGGCCAcag	1	7mer-A1	-	0	hsa-miR-6775-3p	+	-	-	-0.076	NA	NA	NA	no	no	no	U-type	4.40727937479546	1.0907529958674e-05	-
rs10095	creating	rs11719260	0.158	3548	A	G	A	G	4.4425830946621	1770170	ILMN_2392189	CTDSPL	NM_001008392	ENST00000273179	A	GGCCCUU	aaAAGGGCCAcag	1	8mer	-	0	hsa-miR-6851-3p	+	-	-	-0.183	NA	NA	NA	no	no	no	U-type	4.40727937479546	1.0907529958674e-05	-
rs10095	creating	rs11719260	0.158	3548	A	G	A	G	4.4425830946621	1770170	ILMN_2392189	CTDSPL	NM_005808	ENST00000443503	A	GGCCCUU	aaAAGGGCCAcag	1	8mer	-	0	hsa-miR-6851-3p	+	-	-	-0.183	NA	NA	NA	no	no	no	U-type	4.40727937479546	1.0907529958674e-05	-
rs10095	creating	rs11719260	0.158	3548	A	G	A	G	4.4425830946621	1770170	ILMN_2392189	CTDSPL	NM_001008392	ENST00000273179	A	GUGGCCC	aaaaGGGCCACAg	1	8mer	-	0	hsa-miR-663b	+	+	+	-0.294	NA	143	-25.04	no	no	no	U-type	4.40727937479546	1.0907529958674e-05	-
rs10095	creating	rs11719260	0.158	3548	A	G	A	G	4.4425830946621	1770170	ILMN_2392189	CTDSPL	NM_005808	ENST00000443503	A	GUGGCCC	aaaaGGGCCACAg	1	8mer	-	0	hsa-miR-663b	+	+	+	-0.294	NA	143	-25.04	no	no	no	U-type	4.40727937479546	1.0907529958674e-05	-
rs10095	creating	rs11719260	0.158	3548	A	G	A	G	4.4425830946621	1770170	ILMN_2392189	CTDSPL	NM_001008392	ENST00000273179	A	UGUGGCC	aaaagGGCCACAg	1	7mer-A1	-	0	hsa-miR-7108-5p	+	-	-	-0.061	NA	NA	NA	no	no	no	U-type	4.40727937479546	1.0907529958674e-05	-
rs10095	creating	rs11719260	0.158	3548	A	G	A	G	4.4425830946621	1770170	ILMN_2392189	CTDSPL	NM_005808	ENST00000443503	A	UGUGGCC	aaaagGGCCACAg	1	7mer-A1	-	0	hsa-miR-7108-5p	+	-	-	-0.061	NA	NA	NA	no	no	no	U-type	4.40727937479546	1.0907529958674e-05	-
rs10095	creating	rs11719260	0.158	3548	A	G	A	G	4.4425830946621	1770170	ILMN_2392189	CTDSPL	NM_001008392	ENST00000273179	A	GGCCCUG	aaaAGGGCCAcag	1	7mer-A1	-	0	hsa-miR-1291	+	-	-	-0.07	NA	NA	NA	no	no	no	U-type	4.40727937479546	1.0907529958674e-05	-
rs10095	creating	rs11719260	0.158	3548	A	G	A	G	4.4425830946621	1770170	ILMN_2392189	CTDSPL	NM_005808	ENST00000443503	A	GGCCCUG	aaaAGGGCCAcag	1	7mer-A1	-	0	hsa-miR-1291	+	-	-	-0.07	NA	NA	NA	no	no	no	U-type	4.40727937479546	1.0907529958674e-05	-
rs10095	creating	rs11719260	0.158	3548	A	G	A	G	4.4425830946621	1770170	ILMN_2392189	CTDSPL	NM_001008392	ENST00000273179	A	CCCUUUU	AAAAGGGccacag	1	7mer-m8	-	0	hsa-miR-6832-3p	+	-	-	0.088	NA	NA	NA	no	no	no	U-type	4.40727937479546	1.0907529958674e-05	-
rs10095	creating	rs11719260	0.158	3548	A	G	A	G	4.4425830946621	1770170	ILMN_2392189	CTDSPL	NM_005808	ENST00000443503	A	CCCUUUU	AAAAGGGccacag	1	7mer-m8	-	0	hsa-miR-6832-3p	+	-	-	0.088	NA	NA	NA	no	no	no	U-type	4.40727937479546	1.0907529958674e-05	-
rs10095	creating	rs11719260	0.158	3548	A	G	A	G	4.4425830946621	1770170	ILMN_2392189	CTDSPL	NM_001008392	ENST00000273179	A	UGGCCCU	aaaAGGGCCAcag	1	7mer-A1	-	0	hsa-miR-328-3p	+	+	+	-0.147	NA	160	-18.72	no	yes	no	U-type	4.40727937479546	1.0907529958674e-05	-
rs10095	creating	rs11719260	0.158	3548	A	G	A	G	4.4425830946621	1770170	ILMN_2392189	CTDSPL	NM_005808	ENST00000443503	A	UGGCCCU	aaaAGGGCCAcag	1	7mer-A1	-	0	hsa-miR-328-3p	+	+	+	-0.147	NA	160	-18.72	no	yes	no	U-type	4.40727937479546	1.0907529958674e-05	-
rs10095	creating	rs11712625	0.158	4792	A	G	C	T	4.25714476969791	1770170	ILMN_2392189	CTDSPL	NM_001008392	ENST00000273179	A	UGUGGCC	aaaagGGCCACAg	1	7mer-A1	-	0	hsa-miR-7108-5p	+	-	-	-0.061	NA	NA	NA	no	no	no	U-type	4.40727937479546	1.0907529958674e-05	-
rs10095	creating	rs11712625	0.158	4792	A	G	C	T	4.25714476969791	1770170	ILMN_2392189	CTDSPL	NM_005808	ENST00000443503	A	UGUGGCC	aaaagGGCCACAg	1	7mer-A1	-	0	hsa-miR-7108-5p	+	-	-	-0.061	NA	NA	NA	no	no	no	U-type	4.40727937479546	1.0907529958674e-05	-
rs10095	creating	rs11712625	0.158	4792	A	G	C	T	4.25714476969791	1770170	ILMN_2392189	CTDSPL	NM_001008392	ENST00000273179	A	GGCCCUG	aaaAGGGCCAcag	1	7mer-A1	-	0	hsa-miR-6775-3p	+	-	-	-0.076	NA	NA	NA	no	no	no	U-type	4.40727937479546	1.0907529958674e-05	-
rs10095	creating	rs11712625	0.158	4792	A	G	C	T	4.25714476969791	1770170	ILMN_2392189	CTDSPL	NM_005808	ENST00000443503	A	GGCCCUG	aaaAGGGCCAcag	1	7mer-A1	-	0	hsa-miR-6775-3p	+	-	-	-0.076	NA	NA	NA	no	no	no	U-type	4.40727937479546	1.0907529958674e-05	-
rs10095	creating	rs11712625	0.158	4792	A	G	C	T	4.25714476969791	1770170	ILMN_2392189	CTDSPL	NM_001008392	ENST00000273179	A	GGCCCUU	aaAAGGGCCAcag	1	8mer	-	0	hsa-miR-6851-3p	+	-	-	-0.183	NA	NA	NA	no	no	no	U-type	4.40727937479546	1.0907529958674e-05	-
rs10095	creating	rs11712625	0.158	4792	A	G	C	T	4.25714476969791	1770170	ILMN_2392189	CTDSPL	NM_005808	ENST00000443503	A	GGCCCUU	aaAAGGGCCAcag	1	8mer	-	0	hsa-miR-6851-3p	+	-	-	-0.183	NA	NA	NA	no	no	no	U-type	4.40727937479546	1.0907529958674e-05	-
rs10095	creating	rs11712625	0.158	4792	A	G	C	T	4.25714476969791	1770170	ILMN_2392189	CTDSPL	NM_001008392	ENST00000273179	A	GUGGCCC	aaaaGGGCCACAg	1	8mer	-	0	hsa-miR-663b	+	+	+	-0.294	NA	143	-25.04	no	no	no	U-type	4.40727937479546	1.0907529958674e-05	-
rs10095	creating	rs11712625	0.158	4792	A	G	C	T	4.25714476969791	1770170	ILMN_2392189	CTDSPL	NM_005808	ENST00000443503	A	GUGGCCC	aaaaGGGCCACAg	1	8mer	-	0	hsa-miR-663b	+	+	+	-0.294	NA	143	-25.04	no	no	no	U-type	4.40727937479546	1.0907529958674e-05	-
rs10095	creating	rs11712625	0.158	4792	A	G	C	T	4.25714476969791	1770170	ILMN_2392189	CTDSPL	NM_001008392	ENST00000273179	A	GGCCCUG	aaaAGGGCCAcag	1	7mer-A1	-	0	hsa-miR-1291	+	-	-	-0.07	NA	NA	NA	no	no	no	U-type	4.40727937479546	1.0907529958674e-05	-
rs10095	creating	rs11712625	0.158	4792	A	G	C	T	4.25714476969791	1770170	ILMN_2392189	CTDSPL	NM_005808	ENST00000443503	A	GGCCCUG	aaaAGGGCCAcag	1	7mer-A1	-	0	hsa-miR-1291	+	-	-	-0.07	NA	NA	NA	no	no	no	U-type	4.40727937479546	1.0907529958674e-05	-
rs10095	creating	rs11712625	0.158	4792	A	G	C	T	4.25714476969791	1770170	ILMN_2392189	CTDSPL	NM_001008392	ENST00000273179	A	CCCUUUU	AAAAGGGccacag	1	7mer-m8	-	0	hsa-miR-6832-3p	+	-	-	0.088	NA	NA	NA	no	no	no	U-type	4.40727937479546	1.0907529958674e-05	-
rs10095	creating	rs11712625	0.158	4792	A	G	C	T	4.25714476969791	1770170	ILMN_2392189	CTDSPL	NM_005808	ENST00000443503	A	CCCUUUU	AAAAGGGccacag	1	7mer-m8	-	0	hsa-miR-6832-3p	+	-	-	0.088	NA	NA	NA	no	no	no	U-type	4.40727937479546	1.0907529958674e-05	-
rs10095	creating	rs11712625	0.158	4792	A	G	C	T	4.25714476969791	1770170	ILMN_2392189	CTDSPL	NM_001008392	ENST00000273179	A	UGGCCCU	aaaAGGGCCAcag	1	7mer-A1	-	0	hsa-miR-328-3p	+	+	+	-0.147	NA	160	-18.72	no	yes	no	U-type	4.40727937479546	1.0907529958674e-05	-
rs10095	creating	rs11712625	0.158	4792	A	G	C	T	4.25714476969791	1770170	ILMN_2392189	CTDSPL	NM_005808	ENST00000443503	A	UGGCCCU	aaaAGGGCCAcag	1	7mer-A1	-	0	hsa-miR-328-3p	+	+	+	-0.147	NA	160	-18.72	no	yes	no	U-type	4.40727937479546	1.0907529958674e-05	-
rs10095	creating	rs11129776	0.158	5122	A	G	A	C	4.49373555381791	1770170	ILMN_2392189	CTDSPL	NM_001008392	ENST00000273179	A	GGCCCUG	aaaAGGGCCAcag	1	7mer-A1	-	0	hsa-miR-6775-3p	+	-	-	-0.076	NA	NA	NA	no	no	no	U-type	4.40727937479546	1.0907529958674e-05	-
rs10095	creating	rs11129776	0.158	5122	A	G	A	C	4.49373555381791	1770170	ILMN_2392189	CTDSPL	NM_005808	ENST00000443503	A	GGCCCUG	aaaAGGGCCAcag	1	7mer-A1	-	0	hsa-miR-6775-3p	+	-	-	-0.076	NA	NA	NA	no	no	no	U-type	4.40727937479546	1.0907529958674e-05	-
rs10095	creating	rs11129776	0.158	5122	A	G	A	C	4.49373555381791	1770170	ILMN_2392189	CTDSPL	NM_001008392	ENST00000273179	A	UGUGGCC	aaaagGGCCACAg	1	7mer-A1	-	0	hsa-miR-7108-5p	+	-	-	-0.061	NA	NA	NA	no	no	no	U-type	4.40727937479546	1.0907529958674e-05	-
rs10095	creating	rs11129776	0.158	5122	A	G	A	C	4.49373555381791	1770170	ILMN_2392189	CTDSPL	NM_005808	ENST00000443503	A	UGUGGCC	aaaagGGCCACAg	1	7mer-A1	-	0	hsa-miR-7108-5p	+	-	-	-0.061	NA	NA	NA	no	no	no	U-type	4.40727937479546	1.0907529958674e-05	-
rs10095	creating	rs11129776	0.158	5122	A	G	A	C	4.49373555381791	1770170	ILMN_2392189	CTDSPL	NM_001008392	ENST00000273179	A	GGCCCUU	aaAAGGGCCAcag	1	8mer	-	0	hsa-miR-6851-3p	+	-	-	-0.183	NA	NA	NA	no	no	no	U-type	4.40727937479546	1.0907529958674e-05	-
rs10095	creating	rs11129776	0.158	5122	A	G	A	C	4.49373555381791	1770170	ILMN_2392189	CTDSPL	NM_005808	ENST00000443503	A	GGCCCUU	aaAAGGGCCAcag	1	8mer	-	0	hsa-miR-6851-3p	+	-	-	-0.183	NA	NA	NA	no	no	no	U-type	4.40727937479546	1.0907529958674e-05	-
rs10095	creating	rs11129776	0.158	5122	A	G	A	C	4.49373555381791	1770170	ILMN_2392189	CTDSPL	NM_001008392	ENST00000273179	A	UGGCCCU	aaaAGGGCCAcag	1	7mer-A1	-	0	hsa-miR-328-3p	+	+	+	-0.147	NA	160	-18.72	no	yes	no	U-type	4.40727937479546	1.0907529958674e-05	-
rs10095	creating	rs11129776	0.158	5122	A	G	A	C	4.49373555381791	1770170	ILMN_2392189	CTDSPL	NM_005808	ENST00000443503	A	UGGCCCU	aaaAGGGCCAcag	1	7mer-A1	-	0	hsa-miR-328-3p	+	+	+	-0.147	NA	160	-18.72	no	yes	no	U-type	4.40727937479546	1.0907529958674e-05	-
rs10095	creating	rs11129776	0.158	5122	A	G	A	C	4.49373555381791	1770170	ILMN_2392189	CTDSPL	NM_001008392	ENST00000273179	A	GUGGCCC	aaaaGGGCCACAg	1	8mer	-	0	hsa-miR-663b	+	+	+	-0.294	NA	143	-25.04	no	no	no	U-type	4.40727937479546	1.0907529958674e-05	-
rs10095	creating	rs11129776	0.158	5122	A	G	A	C	4.49373555381791	1770170	ILMN_2392189	CTDSPL	NM_005808	ENST00000443503	A	GUGGCCC	aaaaGGGCCACAg	1	8mer	-	0	hsa-miR-663b	+	+	+	-0.294	NA	143	-25.04	no	no	no	U-type	4.40727937479546	1.0907529958674e-05	-
rs10095	creating	rs11129776	0.158	5122	A	G	A	C	4.49373555381791	1770170	ILMN_2392189	CTDSPL	NM_001008392	ENST00000273179	A	CCCUUUU	AAAAGGGccacag	1	7mer-m8	-	0	hsa-miR-6832-3p	+	-	-	0.088	NA	NA	NA	no	no	no	U-type	4.40727937479546	1.0907529958674e-05	-
rs10095	creating	rs11129776	0.158	5122	A	G	A	C	4.49373555381791	1770170	ILMN_2392189	CTDSPL	NM_005808	ENST00000443503	A	CCCUUUU	AAAAGGGccacag	1	7mer-m8	-	0	hsa-miR-6832-3p	+	-	-	0.088	NA	NA	NA	no	no	no	U-type	4.40727937479546	1.0907529958674e-05	-
rs10095	creating	rs11129776	0.158	5122	A	G	A	C	4.49373555381791	1770170	ILMN_2392189	CTDSPL	NM_001008392	ENST00000273179	A	GGCCCUG	aaaAGGGCCAcag	1	7mer-A1	-	0	hsa-miR-1291	+	-	-	-0.07	NA	NA	NA	no	no	no	U-type	4.40727937479546	1.0907529958674e-05	-
rs10095	creating	rs11129776	0.158	5122	A	G	A	C	4.49373555381791	1770170	ILMN_2392189	CTDSPL	NM_005808	ENST00000443503	A	GGCCCUG	aaaAGGGCCAcag	1	7mer-A1	-	0	hsa-miR-1291	+	-	-	-0.07	NA	NA	NA	no	no	no	U-type	4.40727937479546	1.0907529958674e-05	-
rs10095	creating	rs11715803	0.158	7467	A	G	C	G	4.4711084756237	1770170	ILMN_2392189	CTDSPL	NM_001008392	ENST00000273179	A	UGUGGCC	aaaagGGCCACAg	1	7mer-A1	-	0	hsa-miR-7108-5p	+	-	-	-0.061	NA	NA	NA	no	no	no	U-type	4.40727937479546	1.0907529958674e-05	-
rs10095	creating	rs11715803	0.158	7467	A	G	C	G	4.4711084756237	1770170	ILMN_2392189	CTDSPL	NM_005808	ENST00000443503	A	UGUGGCC	aaaagGGCCACAg	1	7mer-A1	-	0	hsa-miR-7108-5p	+	-	-	-0.061	NA	NA	NA	no	no	no	U-type	4.40727937479546	1.0907529958674e-05	-
rs10095	creating	rs11715803	0.158	7467	A	G	C	G	4.4711084756237	1770170	ILMN_2392189	CTDSPL	NM_001008392	ENST00000273179	A	GGCCCUU	aaAAGGGCCAcag	1	8mer	-	0	hsa-miR-6851-3p	+	-	-	-0.183	NA	NA	NA	no	no	no	U-type	4.40727937479546	1.0907529958674e-05	-
rs10095	creating	rs11715803	0.158	7467	A	G	C	G	4.4711084756237	1770170	ILMN_2392189	CTDSPL	NM_005808	ENST00000443503	A	GGCCCUU	aaAAGGGCCAcag	1	8mer	-	0	hsa-miR-6851-3p	+	-	-	-0.183	NA	NA	NA	no	no	no	U-type	4.40727937479546	1.0907529958674e-05	-
rs10095	creating	rs11715803	0.158	7467	A	G	C	G	4.4711084756237	1770170	ILMN_2392189	CTDSPL	NM_001008392	ENST00000273179	A	GUGGCCC	aaaaGGGCCACAg	1	8mer	-	0	hsa-miR-663b	+	+	+	-0.294	NA	143	-25.04	no	no	no	U-type	4.40727937479546	1.0907529958674e-05	-
rs10095	creating	rs11715803	0.158	7467	A	G	C	G	4.4711084756237	1770170	ILMN_2392189	CTDSPL	NM_005808	ENST00000443503	A	GUGGCCC	aaaaGGGCCACAg	1	8mer	-	0	hsa-miR-663b	+	+	+	-0.294	NA	143	-25.04	no	no	no	U-type	4.40727937479546	1.0907529958674e-05	-
rs10095	creating	rs11715803	0.158	7467	A	G	C	G	4.4711084756237	1770170	ILMN_2392189	CTDSPL	NM_001008392	ENST00000273179	A	GGCCCUG	aaaAGGGCCAcag	1	7mer-A1	-	0	hsa-miR-6775-3p	+	-	-	-0.076	NA	NA	NA	no	no	no	U-type	4.40727937479546	1.0907529958674e-05	-
rs10095	creating	rs11715803	0.158	7467	A	G	C	G	4.4711084756237	1770170	ILMN_2392189	CTDSPL	NM_005808	ENST00000443503	A	GGCCCUG	aaaAGGGCCAcag	1	7mer-A1	-	0	hsa-miR-6775-3p	+	-	-	-0.076	NA	NA	NA	no	no	no	U-type	4.40727937479546	1.0907529958674e-05	-
rs10095	creating	rs11715803	0.158	7467	A	G	C	G	4.4711084756237	1770170	ILMN_2392189	CTDSPL	NM_001008392	ENST00000273179	A	GGCCCUG	aaaAGGGCCAcag	1	7mer-A1	-	0	hsa-miR-1291	+	-	-	-0.07	NA	NA	NA	no	no	no	U-type	4.40727937479546	1.0907529958674e-05	-
rs10095	creating	rs11715803	0.158	7467	A	G	C	G	4.4711084756237	1770170	ILMN_2392189	CTDSPL	NM_005808	ENST00000443503	A	GGCCCUG	aaaAGGGCCAcag	1	7mer-A1	-	0	hsa-miR-1291	+	-	-	-0.07	NA	NA	NA	no	no	no	U-type	4.40727937479546	1.0907529958674e-05	-
rs10095	creating	rs11715803	0.158	7467	A	G	C	G	4.4711084756237	1770170	ILMN_2392189	CTDSPL	NM_001008392	ENST00000273179	A	CCCUUUU	AAAAGGGccacag	1	7mer-m8	-	0	hsa-miR-6832-3p	+	-	-	0.088	NA	NA	NA	no	no	no	U-type	4.40727937479546	1.0907529958674e-05	-
rs10095	creating	rs11715803	0.158	7467	A	G	C	G	4.4711084756237	1770170	ILMN_2392189	CTDSPL	NM_005808	ENST00000443503	A	CCCUUUU	AAAAGGGccacag	1	7mer-m8	-	0	hsa-miR-6832-3p	+	-	-	0.088	NA	NA	NA	no	no	no	U-type	4.40727937479546	1.0907529958674e-05	-
rs10095	creating	rs11715803	0.158	7467	A	G	C	G	4.4711084756237	1770170	ILMN_2392189	CTDSPL	NM_001008392	ENST00000273179	A	UGGCCCU	aaaAGGGCCAcag	1	7mer-A1	-	0	hsa-miR-328-3p	+	+	+	-0.147	NA	160	-18.72	no	yes	no	U-type	4.40727937479546	1.0907529958674e-05	-
rs10095	creating	rs11715803	0.158	7467	A	G	C	G	4.4711084756237	1770170	ILMN_2392189	CTDSPL	NM_005808	ENST00000443503	A	UGGCCCU	aaaAGGGCCAcag	1	7mer-A1	-	0	hsa-miR-328-3p	+	+	+	-0.147	NA	160	-18.72	no	yes	no	U-type	4.40727937479546	1.0907529958674e-05	-
rs10095	creating	rs7648182	0.158	11955	A	G	G	A	4.47472852058445	1770170	ILMN_2392189	CTDSPL	NM_001008392	ENST00000273179	A	CCCUUUU	AAAAGGGccacag	1	7mer-m8	-	0	hsa-miR-6832-3p	+	-	-	0.088	NA	NA	NA	no	no	no	U-type	4.40727937479546	1.0907529958674e-05	-
rs10095	creating	rs7648182	0.158	11955	A	G	G	A	4.47472852058445	1770170	ILMN_2392189	CTDSPL	NM_005808	ENST00000443503	A	CCCUUUU	AAAAGGGccacag	1	7mer-m8	-	0	hsa-miR-6832-3p	+	-	-	0.088	NA	NA	NA	no	no	no	U-type	4.40727937479546	1.0907529958674e-05	-
rs10095	creating	rs7648182	0.158	11955	A	G	G	A	4.47472852058445	1770170	ILMN_2392189	CTDSPL	NM_001008392	ENST00000273179	A	UGUGGCC	aaaagGGCCACAg	1	7mer-A1	-	0	hsa-miR-7108-5p	+	-	-	-0.061	NA	NA	NA	no	no	no	U-type	4.40727937479546	1.0907529958674e-05	-
rs10095	creating	rs7648182	0.158	11955	A	G	G	A	4.47472852058445	1770170	ILMN_2392189	CTDSPL	NM_005808	ENST00000443503	A	UGUGGCC	aaaagGGCCACAg	1	7mer-A1	-	0	hsa-miR-7108-5p	+	-	-	-0.061	NA	NA	NA	no	no	no	U-type	4.40727937479546	1.0907529958674e-05	-
rs10095	creating	rs7648182	0.158	11955	A	G	G	A	4.47472852058445	1770170	ILMN_2392189	CTDSPL	NM_001008392	ENST00000273179	A	GGCCCUU	aaAAGGGCCAcag	1	8mer	-	0	hsa-miR-6851-3p	+	-	-	-0.183	NA	NA	NA	no	no	no	U-type	4.40727937479546	1.0907529958674e-05	-
rs10095	creating	rs7648182	0.158	11955	A	G	G	A	4.47472852058445	1770170	ILMN_2392189	CTDSPL	NM_005808	ENST00000443503	A	GGCCCUU	aaAAGGGCCAcag	1	8mer	-	0	hsa-miR-6851-3p	+	-	-	-0.183	NA	NA	NA	no	no	no	U-type	4.40727937479546	1.0907529958674e-05	-
rs10095	creating	rs7648182	0.158	11955	A	G	G	A	4.47472852058445	1770170	ILMN_2392189	CTDSPL	NM_001008392	ENST00000273179	A	GUGGCCC	aaaaGGGCCACAg	1	8mer	-	0	hsa-miR-663b	+	+	+	-0.294	NA	143	-25.04	no	no	no	U-type	4.40727937479546	1.0907529958674e-05	-
rs10095	creating	rs7648182	0.158	11955	A	G	G	A	4.47472852058445	1770170	ILMN_2392189	CTDSPL	NM_005808	ENST00000443503	A	GUGGCCC	aaaaGGGCCACAg	1	8mer	-	0	hsa-miR-663b	+	+	+	-0.294	NA	143	-25.04	no	no	no	U-type	4.40727937479546	1.0907529958674e-05	-
rs10095	creating	rs7648182	0.158	11955	A	G	G	A	4.47472852058445	1770170	ILMN_2392189	CTDSPL	NM_001008392	ENST00000273179	A	GGCCCUG	aaaAGGGCCAcag	1	7mer-A1	-	0	hsa-miR-6775-3p	+	-	-	-0.076	NA	NA	NA	no	no	no	U-type	4.40727937479546	1.0907529958674e-05	-
rs10095	creating	rs7648182	0.158	11955	A	G	G	A	4.47472852058445	1770170	ILMN_2392189	CTDSPL	NM_005808	ENST00000443503	A	GGCCCUG	aaaAGGGCCAcag	1	7mer-A1	-	0	hsa-miR-6775-3p	+	-	-	-0.076	NA	NA	NA	no	no	no	U-type	4.40727937479546	1.0907529958674e-05	-
rs10095	creating	rs7648182	0.158	11955	A	G	G	A	4.47472852058445	1770170	ILMN_2392189	CTDSPL	NM_001008392	ENST00000273179	A	UGGCCCU	aaaAGGGCCAcag	1	7mer-A1	-	0	hsa-miR-328-3p	+	+	+	-0.147	NA	160	-18.72	no	yes	no	U-type	4.40727937479546	1.0907529958674e-05	-
rs10095	creating	rs7648182	0.158	11955	A	G	G	A	4.47472852058445	1770170	ILMN_2392189	CTDSPL	NM_005808	ENST00000443503	A	UGGCCCU	aaaAGGGCCAcag	1	7mer-A1	-	0	hsa-miR-328-3p	+	+	+	-0.147	NA	160	-18.72	no	yes	no	U-type	4.40727937479546	1.0907529958674e-05	-
rs10095	creating	rs7648182	0.158	11955	A	G	G	A	4.47472852058445	1770170	ILMN_2392189	CTDSPL	NM_001008392	ENST00000273179	A	GGCCCUG	aaaAGGGCCAcag	1	7mer-A1	-	0	hsa-miR-1291	+	-	-	-0.07	NA	NA	NA	no	no	no	U-type	4.40727937479546	1.0907529958674e-05	-
rs10095	creating	rs7648182	0.158	11955	A	G	G	A	4.47472852058445	1770170	ILMN_2392189	CTDSPL	NM_005808	ENST00000443503	A	GGCCCUG	aaaAGGGCCAcag	1	7mer-A1	-	0	hsa-miR-1291	+	-	-	-0.07	NA	NA	NA	no	no	no	U-type	4.40727937479546	1.0907529958674e-05	-
rs10098411	creating	rs10098411	0.042	0	T	C	T	C	-3.86197011302821	830639	ILMN_1707434	SLC25A37	NM_016612	ENST00000519973	T	NA	NA	NA	NA	NA	NA	hsa-miR-3151-5p	-	-	+	NA	NA	NA	NA	no	no	no	C-type	-3.87123391570056	0.000108419753554285	-
rs10098411	creating	rs10098411	0.042	0	T	C	T	C	-3.86197011302821	830639	ILMN_1707434	FP15737		ENST00000399967	T	NA	NA	NA	NA	NA	NA	hsa-miR-3151-5p	-	-	+	NA	NA	NA	NA	no	no	no	C-type	-3.87123391570056	0.000108419753554285	-
rs10098411	creating	rs10098411	0.042	0	T	C	T	C	9.32928716526573	620682	ILMN_1715969	SLC25A37	NM_016612	ENST00000519973	T	NA	NA	NA	NA	NA	NA	hsa-miR-3151-5p	-	-	+	NA	NA	NA	NA	no	no	no	U-type	9.79821284773354	6.00868167212675e-21	-
rs10098411	creating	rs10104250	0.042	1021	T	C	G	T	9.98082144218767	620682	ILMN_1715969	SLC25A37	NM_016612	ENST00000519973	T	NA	NA	NA	NA	NA	NA	hsa-miR-3151-5p	-	-	+	NA	NA	NA	NA	no	no	no	U-type	9.79821284773354	6.00868167212675e-21	-
rs10098411	creating	rs11781415	0.042	1938	T	C	C	T	-3.88049771837291	830639	ILMN_1707434	SLC25A37	NM_016612	ENST00000519973	T	NA	NA	NA	NA	NA	NA	hsa-miR-3151-5p	-	-	+	NA	NA	NA	NA	no	no	no	C-type	-3.87123391570056	0.000108419753554285	-
rs10098411	creating	rs11781415	0.042	1938	T	C	C	T	-3.88049771837291	830639	ILMN_1707434	FP15737		ENST00000399967	T	NA	NA	NA	NA	NA	NA	hsa-miR-3151-5p	-	-	+	NA	NA	NA	NA	no	no	no	C-type	-3.87123391570056	0.000108419753554285	-
rs10098411	creating	rs11781415	0.042	1938	T	C	C	T	9.30543204381606	620682	ILMN_1715969	SLC25A37	NM_016612	ENST00000519973	T	NA	NA	NA	NA	NA	NA	hsa-miR-3151-5p	-	-	+	NA	NA	NA	NA	no	no	no	U-type	9.79821284773354	6.00868167212675e-21	-
rs10098411	creating	rs1849306	0.042	4110	T	C	G	A	10.5773107396647	620682	ILMN_1715969	SLC25A37	NM_016612	ENST00000519973	T	NA	NA	NA	NA	NA	NA	hsa-miR-3151-5p	-	-	+	NA	NA	NA	NA	no	no	no	U-type	9.79821284773354	6.00868167212675e-21	-
rs1010	breaking	rs1010	0.475	0	T	C	T	C	-45.828814531259	5910128	ILMN_2190084	VAMP8		ENST00000432071	C	ACAACAA	ctgccaTGTTGTA	0	7mer-A1	rheMac2,otoGar1	2	hsa-miR-3529-3p	+	-	-	0.004	NA	NA	NA	no	no	no	U-type	-45.8050076518968	9.81342785429754e-198	-
rs1010	breaking	rs1010	0.475	0	T	C	T	C	-45.828814531259	5910128	ILMN_2190084	VAMP8	NM_003761	ENST00000263864	C	ACAACAA	ctgccaTGTTGTA	0	7mer-A1	rheMac2,otoGar1	2	hsa-miR-3529-3p	+	-	-	0.004	NA	NA	NA	no	no	no	U-type	-45.8050076518968	9.81342785429754e-198	-
rs1010	breaking	rs1010	0.475	0	T	C	T	C	-45.828814531259	5910128	ILMN_2190084	VAMP8		ENST00000409760	C	ACAACAA	ctgccaTGTTGTA	0	7mer-A1	rheMac2,otoGar1	2	hsa-miR-3529-3p	+	-	-	0.004	NA	NA	NA	no	no	no	U-type	-45.8050076518968	9.81342785429754e-198	-
rs1010	breaking	rs1010	0.475	0	T	C	T	C	-45.828814531259	5910128	ILMN_2190084	VAMP8		ENST00000432071	C	ACAUGGC	ctGCCATGTtgta	0	7mer-m8	otoGar1	1	hsa-miR-942-3p	+	-	-	-0.17	NA	NA	NA	no	no	no	U-type	-45.8050076518968	9.81342785429754e-198	-
rs1010	breaking	rs1010	0.475	0	T	C	T	C	-45.828814531259	5910128	ILMN_2190084	VAMP8	NM_003761	ENST00000263864	C	ACAUGGC	ctGCCATGTtgta	0	7mer-m8	otoGar1	1	hsa-miR-942-3p	+	-	-	-0.17	NA	NA	NA	no	no	no	U-type	-45.8050076518968	9.81342785429754e-198	-
rs1010	breaking	rs1010	0.475	0	T	C	T	C	-45.828814531259	5910128	ILMN_2190084	VAMP8		ENST00000409760	C	ACAUGGC	ctGCCATGTtgta	0	7mer-m8	otoGar1	1	hsa-miR-942-3p	+	-	-	-0.17	NA	NA	NA	no	no	no	U-type	-45.8050076518968	9.81342785429754e-198	-
rs1010	breaking	rs1058588	0.475	111	T	C	C	T	-45.8419459967426	5910128	ILMN_2190084	VAMP8		ENST00000432071	C	ACAUGGC	ctGCCATGTtgta	0	7mer-m8	otoGar1	1	hsa-miR-942-3p	+	-	-	-0.17	NA	NA	NA	no	no	no	U-type	-45.8050076518968	9.81342785429754e-198	-
rs1010	breaking	rs1058588	0.475	111	T	C	C	T	-45.8419459967426	5910128	ILMN_2190084	VAMP8	NM_003761	ENST00000263864	C	ACAUGGC	ctGCCATGTtgta	0	7mer-m8	otoGar1	1	hsa-miR-942-3p	+	-	-	-0.17	NA	NA	NA	no	no	no	U-type	-45.8050076518968	9.81342785429754e-198	-
rs1010	breaking	rs1058588	0.475	111	T	C	C	T	-45.8419459967426	5910128	ILMN_2190084	VAMP8		ENST00000409760	C	ACAUGGC	ctGCCATGTtgta	0	7mer-m8	otoGar1	1	hsa-miR-942-3p	+	-	-	-0.17	NA	NA	NA	no	no	no	U-type	-45.8050076518968	9.81342785429754e-198	-
rs1010	breaking	rs1058588	0.475	111	T	C	C	T	-45.8419459967426	5910128	ILMN_2190084	VAMP8		ENST00000432071	C	ACAACAA	ctgccaTGTTGTA	0	7mer-A1	rheMac2,otoGar1	2	hsa-miR-3529-3p	+	-	-	0.004	NA	NA	NA	no	no	no	U-type	-45.8050076518968	9.81342785429754e-198	-
rs1010	breaking	rs1058588	0.475	111	T	C	C	T	-45.8419459967426	5910128	ILMN_2190084	VAMP8	NM_003761	ENST00000263864	C	ACAACAA	ctgccaTGTTGTA	0	7mer-A1	rheMac2,otoGar1	2	hsa-miR-3529-3p	+	-	-	0.004	NA	NA	NA	no	no	no	U-type	-45.8050076518968	9.81342785429754e-198	-
rs1010	breaking	rs1058588	0.475	111	T	C	C	T	-45.8419459967426	5910128	ILMN_2190084	VAMP8		ENST00000409760	C	ACAACAA	ctgccaTGTTGTA	0	7mer-A1	rheMac2,otoGar1	2	hsa-miR-3529-3p	+	-	-	0.004	NA	NA	NA	no	no	no	U-type	-45.8050076518968	9.81342785429754e-198	-
rs1010	breaking	rs1009	0.475	245	T	C	A	G	-45.8412392866355	5910128	ILMN_2190084	VAMP8		ENST00000432071	C	ACAUGGC	ctGCCATGTtgta	0	7mer-m8	otoGar1	1	hsa-miR-942-3p	+	-	-	-0.17	NA	NA	NA	no	no	no	U-type	-45.8050076518968	9.81342785429754e-198	-
rs1010	breaking	rs1009	0.475	245	T	C	A	G	-45.8412392866355	5910128	ILMN_2190084	VAMP8	NM_003761	ENST00000263864	C	ACAUGGC	ctGCCATGTtgta	0	7mer-m8	otoGar1	1	hsa-miR-942-3p	+	-	-	-0.17	NA	NA	NA	no	no	no	U-type	-45.8050076518968	9.81342785429754e-198	-
rs1010	breaking	rs1009	0.475	245	T	C	A	G	-45.8412392866355	5910128	ILMN_2190084	VAMP8		ENST00000409760	C	ACAUGGC	ctGCCATGTtgta	0	7mer-m8	otoGar1	1	hsa-miR-942-3p	+	-	-	-0.17	NA	NA	NA	no	no	no	U-type	-45.8050076518968	9.81342785429754e-198	-
rs1010	breaking	rs1009	0.475	245	T	C	A	G	-45.8412392866355	5910128	ILMN_2190084	VAMP8		ENST00000432071	C	ACAACAA	ctgccaTGTTGTA	0	7mer-A1	rheMac2,otoGar1	2	hsa-miR-3529-3p	+	-	-	0.004	NA	NA	NA	no	no	no	U-type	-45.8050076518968	9.81342785429754e-198	-
rs1010	breaking	rs1009	0.475	245	T	C	A	G	-45.8412392866355	5910128	ILMN_2190084	VAMP8	NM_003761	ENST00000263864	C	ACAACAA	ctgccaTGTTGTA	0	7mer-A1	rheMac2,otoGar1	2	hsa-miR-3529-3p	+	-	-	0.004	NA	NA	NA	no	no	no	U-type	-45.8050076518968	9.81342785429754e-198	-
rs1010	breaking	rs1009	0.475	245	T	C	A	G	-45.8412392866355	5910128	ILMN_2190084	VAMP8		ENST00000409760	C	ACAACAA	ctgccaTGTTGTA	0	7mer-A1	rheMac2,otoGar1	2	hsa-miR-3529-3p	+	-	-	0.004	NA	NA	NA	no	no	no	U-type	-45.8050076518968	9.81342785429754e-198	-
rs1010	breaking	rs6757263	0.475	5440	T	C	T	C	-45.7080307929501	5910128	ILMN_2190084	VAMP8		ENST00000432071	C	ACAUGGC	ctGCCATGTtgta	0	7mer-m8	otoGar1	1	hsa-miR-942-3p	+	-	-	-0.17	NA	NA	NA	no	no	no	U-type	-45.8050076518968	9.81342785429754e-198	-
rs1010	breaking	rs6757263	0.475	5440	T	C	T	C	-45.7080307929501	5910128	ILMN_2190084	VAMP8	NM_003761	ENST00000263864	C	ACAUGGC	ctGCCATGTtgta	0	7mer-m8	otoGar1	1	hsa-miR-942-3p	+	-	-	-0.17	NA	NA	NA	no	no	no	U-type	-45.8050076518968	9.81342785429754e-198	-
rs1010	breaking	rs6757263	0.475	5440	T	C	T	C	-45.7080307929501	5910128	ILMN_2190084	VAMP8		ENST00000409760	C	ACAUGGC	ctGCCATGTtgta	0	7mer-m8	otoGar1	1	hsa-miR-942-3p	+	-	-	-0.17	NA	NA	NA	no	no	no	U-type	-45.8050076518968	9.81342785429754e-198	-
rs1010	breaking	rs6757263	0.475	5440	T	C	T	C	-45.7080307929501	5910128	ILMN_2190084	VAMP8		ENST00000432071	C	ACAACAA	ctgccaTGTTGTA	0	7mer-A1	rheMac2,otoGar1	2	hsa-miR-3529-3p	+	-	-	0.004	NA	NA	NA	no	no	no	U-type	-45.8050076518968	9.81342785429754e-198	-
rs1010	breaking	rs6757263	0.475	5440	T	C	T	C	-45.7080307929501	5910128	ILMN_2190084	VAMP8	NM_003761	ENST00000263864	C	ACAACAA	ctgccaTGTTGTA	0	7mer-A1	rheMac2,otoGar1	2	hsa-miR-3529-3p	+	-	-	0.004	NA	NA	NA	no	no	no	U-type	-45.8050076518968	9.81342785429754e-198	-
rs1010	breaking	rs6757263	0.475	5440	T	C	T	C	-45.7080307929501	5910128	ILMN_2190084	VAMP8		ENST00000409760	C	ACAACAA	ctgccaTGTTGTA	0	7mer-A1	rheMac2,otoGar1	2	hsa-miR-3529-3p	+	-	-	0.004	NA	NA	NA	no	no	no	U-type	-45.8050076518968	9.81342785429754e-198	-
rs10106075	creating	rs10106075	0.067	0	C	T	C	T	-4.80166949483866	5870164	ILMN_2345898	SLA	NM_001045557	ENST00000395352	C	NA	NA	NA	NA	NA	NA	hsa-miR-491-3p	-	+	+	NA	NA	144	-10.32	no	no	yes	C-type	-4.80166949483866	1.57402870430775e-06	-
rs10106075	creating	rs10106075	0.067	0	C	T	C	T	-4.80166949483866	5870164	ILMN_2345898	SLA	NM_001045556	ENST00000338087	C	NA	NA	NA	NA	NA	NA	hsa-miR-491-3p	-	+	+	NA	NA	144	-10.32	no	no	yes	C-type	-4.80166949483866	1.57402870430775e-06	-
rs10108792	breaking	rs10098411	0.042	180	C	A	T	C	-3.86197011302821	830639	ILMN_1707434	SLC25A37	NM_016612	ENST00000519973	A	NA	NA	NA	NA	NA	NA	hsa-miR-1321	-	-	+	NA	NA	NA	NA	no	no	no	U-type	-3.87123391570056	0.000108419753554285	-
rs10108792	breaking	rs10098411	0.042	180	C	A	T	C	-3.86197011302821	830639	ILMN_1707434	FP15737		ENST00000399967	A	NA	NA	NA	NA	NA	NA	hsa-miR-1321	-	-	+	NA	NA	NA	NA	no	no	no	U-type	-3.87123391570056	0.000108419753554285	-
rs10108792	breaking	rs10098411	0.042	180	C	A	T	C	-3.86197011302821	830639	ILMN_1707434	SLC25A37	NM_016612	ENST00000519973	A	NA	NA	NA	NA	NA	NA	hsa-miR-487a-3p	-	-	+	NA	NA	NA	NA	no	no	no	U-type	-3.87123391570056	0.000108419753554285	-
rs10108792	breaking	rs10098411	0.042	180	C	A	T	C	-3.86197011302821	830639	ILMN_1707434	FP15737		ENST00000399967	A	NA	NA	NA	NA	NA	NA	hsa-miR-487a-3p	-	-	+	NA	NA	NA	NA	no	no	no	U-type	-3.87123391570056	0.000108419753554285	-
rs10108792	breaking	rs10098411	0.042	180	C	A	T	C	-3.86197011302821	830639	ILMN_1707434	SLC25A37	NM_016612	ENST00000519973	A	NA	NA	NA	NA	NA	NA	hsa-miR-423-5p	-	-	+	NA	NA	NA	NA	no	yes	yes	U-type	-3.87123391570056	0.000108419753554285	-
rs10108792	breaking	rs10098411	0.042	180	C	A	T	C	-3.86197011302821	830639	ILMN_1707434	FP15737		ENST00000399967	A	NA	NA	NA	NA	NA	NA	hsa-miR-423-5p	-	-	+	NA	NA	NA	NA	no	yes	yes	U-type	-3.87123391570056	0.000108419753554285	-
rs10108792	breaking	rs10098411	0.042	180	C	A	T	C	-3.86197011302821	830639	ILMN_1707434	SLC25A37	NM_016612	ENST00000519973	A	NA	NA	NA	NA	NA	NA	hsa-miR-4756-5p	-	-	+	NA	NA	NA	NA	no	no	no	U-type	-3.87123391570056	0.000108419753554285	-
rs10108792	breaking	rs10098411	0.042	180	C	A	T	C	-3.86197011302821	830639	ILMN_1707434	FP15737		ENST00000399967	A	NA	NA	NA	NA	NA	NA	hsa-miR-4756-5p	-	-	+	NA	NA	NA	NA	no	no	no	U-type	-3.87123391570056	0.000108419753554285	-
rs10108792	breaking	rs10098411	0.042	180	C	A	T	C	-3.86197011302821	830639	ILMN_1707434	SLC25A37	NM_016612	ENST00000519973	A	NA	NA	NA	NA	NA	NA	hsa-miR-3184-5p	-	-	+	NA	NA	NA	NA	no	no	no	U-type	-3.87123391570056	0.000108419753554285	-
rs10108792	breaking	rs10098411	0.042	180	C	A	T	C	-3.86197011302821	830639	ILMN_1707434	FP15737		ENST00000399967	A	NA	NA	NA	NA	NA	NA	hsa-miR-3184-5p	-	-	+	NA	NA	NA	NA	no	no	no	U-type	-3.87123391570056	0.000108419753554285	-
rs10108792	creating	rs10098411	0.042	180	C	A	T	C	-3.86197011302821	830639	ILMN_1707434	SLC25A37	NM_016612	ENST00000519973	C	NA	NA	NA	NA	NA	NA	hsa-miR-4447	-	-	+	NA	NA	NA	NA	no	no	no	C-type	-3.87123391570056	0.000108419753554285	-
rs10108792	creating	rs10098411	0.042	180	C	A	T	C	-3.86197011302821	830639	ILMN_1707434	FP15737		ENST00000399967	C	NA	NA	NA	NA	NA	NA	hsa-miR-4447	-	-	+	NA	NA	NA	NA	no	no	no	C-type	-3.87123391570056	0.000108419753554285	-
rs10108792	breaking	rs10098411	0.042	180	C	A	T	C	-3.86197011302821	830639	ILMN_1707434	SLC25A37	NM_016612	ENST00000519973	A	NA	NA	NA	NA	NA	NA	hsa-miR-4441	-	-	+	NA	NA	NA	NA	no	no	no	U-type	-3.87123391570056	0.000108419753554285	-
rs10108792	breaking	rs10098411	0.042	180	C	A	T	C	-3.86197011302821	830639	ILMN_1707434	FP15737		ENST00000399967	A	NA	NA	NA	NA	NA	NA	hsa-miR-4441	-	-	+	NA	NA	NA	NA	no	no	no	U-type	-3.87123391570056	0.000108419753554285	-
rs10108792	breaking	rs10098411	0.042	180	C	A	T	C	-3.86197011302821	830639	ILMN_1707434	SLC25A37	NM_016612	ENST00000519973	A	NA	NA	NA	NA	NA	NA	hsa-miR-4270	-	-	+	NA	NA	NA	NA	no	no	no	U-type	-3.87123391570056	0.000108419753554285	-
rs10108792	breaking	rs10098411	0.042	180	C	A	T	C	-3.86197011302821	830639	ILMN_1707434	FP15737		ENST00000399967	A	NA	NA	NA	NA	NA	NA	hsa-miR-4270	-	-	+	NA	NA	NA	NA	no	no	no	U-type	-3.87123391570056	0.000108419753554285	-
rs10108792	breaking	rs10098411	0.042	180	C	A	T	C	-3.86197011302821	830639	ILMN_1707434	SLC25A37	NM_016612	ENST00000519973	A	NA	NA	NA	NA	NA	NA	hsa-miR-4739	-	-	+	NA	NA	NA	NA	no	no	no	U-type	-3.87123391570056	0.000108419753554285	-
rs10108792	breaking	rs10098411	0.042	180	C	A	T	C	-3.86197011302821	830639	ILMN_1707434	FP15737		ENST00000399967	A	NA	NA	NA	NA	NA	NA	hsa-miR-4739	-	-	+	NA	NA	NA	NA	no	no	no	U-type	-3.87123391570056	0.000108419753554285	-
rs10108792	breaking	rs10098411	0.042	180	C	A	T	C	-3.86197011302821	830639	ILMN_1707434	SLC25A37	NM_016612	ENST00000519973	A	NA	NA	NA	NA	NA	NA	hsa-miR-4728-5p	-	-	+	NA	NA	NA	NA	no	no	no	U-type	-3.87123391570056	0.000108419753554285	-
rs10108792	breaking	rs10098411	0.042	180	C	A	T	C	-3.86197011302821	830639	ILMN_1707434	FP15737		ENST00000399967	A	NA	NA	NA	NA	NA	NA	hsa-miR-4728-5p	-	-	+	NA	NA	NA	NA	no	no	no	U-type	-3.87123391570056	0.000108419753554285	-
rs10108792	breaking	rs10098411	0.042	180	C	A	T	C	9.32928716526573	620682	ILMN_1715969	SLC25A37	NM_016612	ENST00000519973	A	NA	NA	NA	NA	NA	NA	hsa-miR-4728-5p	-	-	+	NA	NA	NA	NA	no	no	no	C-type	9.79821284773354	6.00868167212675e-21	-
rs10108792	breaking	rs10098411	0.042	180	C	A	T	C	9.32928716526573	620682	ILMN_1715969	SLC25A37	NM_016612	ENST00000519973	A	NA	NA	NA	NA	NA	NA	hsa-miR-487a-3p	-	-	+	NA	NA	NA	NA	no	no	no	C-type	9.79821284773354	6.00868167212675e-21	-
rs10108792	breaking	rs10098411	0.042	180	C	A	T	C	9.32928716526573	620682	ILMN_1715969	SLC25A37	NM_016612	ENST00000519973	A	NA	NA	NA	NA	NA	NA	hsa-miR-4441	-	-	+	NA	NA	NA	NA	no	no	no	C-type	9.79821284773354	6.00868167212675e-21	-
rs10108792	creating	rs10098411	0.042	180	C	A	T	C	9.32928716526573	620682	ILMN_1715969	SLC25A37	NM_016612	ENST00000519973	C	NA	NA	NA	NA	NA	NA	hsa-miR-4447	-	-	+	NA	NA	NA	NA	no	no	no	U-type	9.79821284773354	6.00868167212675e-21	-
rs10108792	breaking	rs10098411	0.042	180	C	A	T	C	9.32928716526573	620682	ILMN_1715969	SLC25A37	NM_016612	ENST00000519973	A	NA	NA	NA	NA	NA	NA	hsa-miR-4756-5p	-	-	+	NA	NA	NA	NA	no	no	no	C-type	9.79821284773354	6.00868167212675e-21	-
rs10108792	breaking	rs10098411	0.042	180	C	A	T	C	9.32928716526573	620682	ILMN_1715969	SLC25A37	NM_016612	ENST00000519973	A	NA	NA	NA	NA	NA	NA	hsa-miR-4739	-	-	+	NA	NA	NA	NA	no	no	no	C-type	9.79821284773354	6.00868167212675e-21	-
rs10108792	breaking	rs10098411	0.042	180	C	A	T	C	9.32928716526573	620682	ILMN_1715969	SLC25A37	NM_016612	ENST00000519973	A	NA	NA	NA	NA	NA	NA	hsa-miR-1321	-	-	+	NA	NA	NA	NA	no	no	no	C-type	9.79821284773354	6.00868167212675e-21	-
rs10108792	breaking	rs10098411	0.042	180	C	A	T	C	9.32928716526573	620682	ILMN_1715969	SLC25A37	NM_016612	ENST00000519973	A	NA	NA	NA	NA	NA	NA	hsa-miR-4270	-	-	+	NA	NA	NA	NA	no	no	no	C-type	9.79821284773354	6.00868167212675e-21	-
rs10108792	breaking	rs10098411	0.042	180	C	A	T	C	9.32928716526573	620682	ILMN_1715969	SLC25A37	NM_016612	ENST00000519973	A	NA	NA	NA	NA	NA	NA	hsa-miR-423-5p	-	-	+	NA	NA	NA	NA	no	yes	yes	C-type	9.79821284773354	6.00868167212675e-21	-
rs10108792	breaking	rs10098411	0.042	180	C	A	T	C	9.32928716526573	620682	ILMN_1715969	SLC25A37	NM_016612	ENST00000519973	A	NA	NA	NA	NA	NA	NA	hsa-miR-3184-5p	-	-	+	NA	NA	NA	NA	no	no	no	C-type	9.79821284773354	6.00868167212675e-21	-
rs10108792	creating	rs10104250	0.042	841	C	A	G	T	9.98082144218767	620682	ILMN_1715969	SLC25A37	NM_016612	ENST00000519973	C	NA	NA	NA	NA	NA	NA	hsa-miR-4447	-	-	+	NA	NA	NA	NA	no	no	no	U-type	9.79821284773354	6.00868167212675e-21	-
rs10108792	breaking	rs10104250	0.042	841	C	A	G	T	9.98082144218767	620682	ILMN_1715969	SLC25A37	NM_016612	ENST00000519973	A	NA	NA	NA	NA	NA	NA	hsa-miR-4756-5p	-	-	+	NA	NA	NA	NA	no	no	no	C-type	9.79821284773354	6.00868167212675e-21	-
rs10108792	breaking	rs10104250	0.042	841	C	A	G	T	9.98082144218767	620682	ILMN_1715969	SLC25A37	NM_016612	ENST00000519973	A	NA	NA	NA	NA	NA	NA	hsa-miR-487a-3p	-	-	+	NA	NA	NA	NA	no	no	no	C-type	9.79821284773354	6.00868167212675e-21	-
rs10108792	breaking	rs10104250	0.042	841	C	A	G	T	9.98082144218767	620682	ILMN_1715969	SLC25A37	NM_016612	ENST00000519973	A	NA	NA	NA	NA	NA	NA	hsa-miR-4728-5p	-	-	+	NA	NA	NA	NA	no	no	no	C-type	9.79821284773354	6.00868167212675e-21	-
rs10108792	breaking	rs10104250	0.042	841	C	A	G	T	9.98082144218767	620682	ILMN_1715969	SLC25A37	NM_016612	ENST00000519973	A	NA	NA	NA	NA	NA	NA	hsa-miR-4739	-	-	+	NA	NA	NA	NA	no	no	no	C-type	9.79821284773354	6.00868167212675e-21	-
rs10108792	breaking	rs10104250	0.042	841	C	A	G	T	9.98082144218767	620682	ILMN_1715969	SLC25A37	NM_016612	ENST00000519973	A	NA	NA	NA	NA	NA	NA	hsa-miR-4441	-	-	+	NA	NA	NA	NA	no	no	no	C-type	9.79821284773354	6.00868167212675e-21	-
rs10108792	breaking	rs10104250	0.042	841	C	A	G	T	9.98082144218767	620682	ILMN_1715969	SLC25A37	NM_016612	ENST00000519973	A	NA	NA	NA	NA	NA	NA	hsa-miR-4270	-	-	+	NA	NA	NA	NA	no	no	no	C-type	9.79821284773354	6.00868167212675e-21	-
rs10108792	breaking	rs10104250	0.042	841	C	A	G	T	9.98082144218767	620682	ILMN_1715969	SLC25A37	NM_016612	ENST00000519973	A	NA	NA	NA	NA	NA	NA	hsa-miR-1321	-	-	+	NA	NA	NA	NA	no	no	no	C-type	9.79821284773354	6.00868167212675e-21	-
rs10108792	breaking	rs10104250	0.042	841	C	A	G	T	9.98082144218767	620682	ILMN_1715969	SLC25A37	NM_016612	ENST00000519973	A	NA	NA	NA	NA	NA	NA	hsa-miR-423-5p	-	-	+	NA	NA	NA	NA	no	yes	yes	C-type	9.79821284773354	6.00868167212675e-21	-
rs10108792	breaking	rs10104250	0.042	841	C	A	G	T	9.98082144218767	620682	ILMN_1715969	SLC25A37	NM_016612	ENST00000519973	A	NA	NA	NA	NA	NA	NA	hsa-miR-3184-5p	-	-	+	NA	NA	NA	NA	no	no	no	C-type	9.79821284773354	6.00868167212675e-21	-
rs10108792	breaking	rs11781415	0.042	2118	C	A	C	T	-3.88049771837291	830639	ILMN_1707434	SLC25A37	NM_016612	ENST00000519973	A	NA	NA	NA	NA	NA	NA	hsa-miR-1321	-	-	+	NA	NA	NA	NA	no	no	no	U-type	-3.87123391570056	0.000108419753554285	-
rs10108792	breaking	rs11781415	0.042	2118	C	A	C	T	-3.88049771837291	830639	ILMN_1707434	FP15737		ENST00000399967	A	NA	NA	NA	NA	NA	NA	hsa-miR-1321	-	-	+	NA	NA	NA	NA	no	no	no	U-type	-3.87123391570056	0.000108419753554285	-
rs10108792	breaking	rs11781415	0.042	2118	C	A	C	T	-3.88049771837291	830639	ILMN_1707434	SLC25A37	NM_016612	ENST00000519973	A	NA	NA	NA	NA	NA	NA	hsa-miR-3184-5p	-	-	+	NA	NA	NA	NA	no	no	no	U-type	-3.87123391570056	0.000108419753554285	-
rs10108792	breaking	rs11781415	0.042	2118	C	A	C	T	-3.88049771837291	830639	ILMN_1707434	FP15737		ENST00000399967	A	NA	NA	NA	NA	NA	NA	hsa-miR-3184-5p	-	-	+	NA	NA	NA	NA	no	no	no	U-type	-3.87123391570056	0.000108419753554285	-
rs10108792	breaking	rs11781415	0.042	2118	C	A	C	T	-3.88049771837291	830639	ILMN_1707434	SLC25A37	NM_016612	ENST00000519973	A	NA	NA	NA	NA	NA	NA	hsa-miR-4270	-	-	+	NA	NA	NA	NA	no	no	no	U-type	-3.87123391570056	0.000108419753554285	-
rs10108792	breaking	rs11781415	0.042	2118	C	A	C	T	-3.88049771837291	830639	ILMN_1707434	FP15737		ENST00000399967	A	NA	NA	NA	NA	NA	NA	hsa-miR-4270	-	-	+	NA	NA	NA	NA	no	no	no	U-type	-3.87123391570056	0.000108419753554285	-
rs10108792	breaking	rs11781415	0.042	2118	C	A	C	T	-3.88049771837291	830639	ILMN_1707434	SLC25A37	NM_016612	ENST00000519973	A	NA	NA	NA	NA	NA	NA	hsa-miR-4441	-	-	+	NA	NA	NA	NA	no	no	no	U-type	-3.87123391570056	0.000108419753554285	-
rs10108792	breaking	rs11781415	0.042	2118	C	A	C	T	-3.88049771837291	830639	ILMN_1707434	FP15737		ENST00000399967	A	NA	NA	NA	NA	NA	NA	hsa-miR-4441	-	-	+	NA	NA	NA	NA	no	no	no	U-type	-3.87123391570056	0.000108419753554285	-
rs10108792	breaking	rs11781415	0.042	2118	C	A	C	T	-3.88049771837291	830639	ILMN_1707434	SLC25A37	NM_016612	ENST00000519973	A	NA	NA	NA	NA	NA	NA	hsa-miR-4756-5p	-	-	+	NA	NA	NA	NA	no	no	no	U-type	-3.87123391570056	0.000108419753554285	-
rs10108792	breaking	rs11781415	0.042	2118	C	A	C	T	-3.88049771837291	830639	ILMN_1707434	FP15737		ENST00000399967	A	NA	NA	NA	NA	NA	NA	hsa-miR-4756-5p	-	-	+	NA	NA	NA	NA	no	no	no	U-type	-3.87123391570056	0.000108419753554285	-
rs10108792	breaking	rs11781415	0.042	2118	C	A	C	T	-3.88049771837291	830639	ILMN_1707434	SLC25A37	NM_016612	ENST00000519973	A	NA	NA	NA	NA	NA	NA	hsa-miR-4728-5p	-	-	+	NA	NA	NA	NA	no	no	no	U-type	-3.87123391570056	0.000108419753554285	-
rs10108792	breaking	rs11781415	0.042	2118	C	A	C	T	-3.88049771837291	830639	ILMN_1707434	FP15737		ENST00000399967	A	NA	NA	NA	NA	NA	NA	hsa-miR-4728-5p	-	-	+	NA	NA	NA	NA	no	no	no	U-type	-3.87123391570056	0.000108419753554285	-
rs10108792	breaking	rs11781415	0.042	2118	C	A	C	T	-3.88049771837291	830639	ILMN_1707434	SLC25A37	NM_016612	ENST00000519973	A	NA	NA	NA	NA	NA	NA	hsa-miR-423-5p	-	-	+	NA	NA	NA	NA	no	yes	yes	U-type	-3.87123391570056	0.000108419753554285	-
rs10108792	breaking	rs11781415	0.042	2118	C	A	C	T	-3.88049771837291	830639	ILMN_1707434	FP15737		ENST00000399967	A	NA	NA	NA	NA	NA	NA	hsa-miR-423-5p	-	-	+	NA	NA	NA	NA	no	yes	yes	U-type	-3.87123391570056	0.000108419753554285	-
rs10108792	breaking	rs11781415	0.042	2118	C	A	C	T	-3.88049771837291	830639	ILMN_1707434	SLC25A37	NM_016612	ENST00000519973	A	NA	NA	NA	NA	NA	NA	hsa-miR-4739	-	-	+	NA	NA	NA	NA	no	no	no	U-type	-3.87123391570056	0.000108419753554285	-
rs10108792	breaking	rs11781415	0.042	2118	C	A	C	T	-3.88049771837291	830639	ILMN_1707434	FP15737		ENST00000399967	A	NA	NA	NA	NA	NA	NA	hsa-miR-4739	-	-	+	NA	NA	NA	NA	no	no	no	U-type	-3.87123391570056	0.000108419753554285	-
rs10108792	breaking	rs11781415	0.042	2118	C	A	C	T	-3.88049771837291	830639	ILMN_1707434	SLC25A37	NM_016612	ENST00000519973	A	NA	NA	NA	NA	NA	NA	hsa-miR-487a-3p	-	-	+	NA	NA	NA	NA	no	no	no	U-type	-3.87123391570056	0.000108419753554285	-
rs10108792	breaking	rs11781415	0.042	2118	C	A	C	T	-3.88049771837291	830639	ILMN_1707434	FP15737		ENST00000399967	A	NA	NA	NA	NA	NA	NA	hsa-miR-487a-3p	-	-	+	NA	NA	NA	NA	no	no	no	U-type	-3.87123391570056	0.000108419753554285	-
rs10108792	creating	rs11781415	0.042	2118	C	A	C	T	-3.88049771837291	830639	ILMN_1707434	SLC25A37	NM_016612	ENST00000519973	C	NA	NA	NA	NA	NA	NA	hsa-miR-4447	-	-	+	NA	NA	NA	NA	no	no	no	C-type	-3.87123391570056	0.000108419753554285	-
rs10108792	creating	rs11781415	0.042	2118	C	A	C	T	-3.88049771837291	830639	ILMN_1707434	FP15737		ENST00000399967	C	NA	NA	NA	NA	NA	NA	hsa-miR-4447	-	-	+	NA	NA	NA	NA	no	no	no	C-type	-3.87123391570056	0.000108419753554285	-
rs10108792	breaking	rs11781415	0.042	2118	C	A	C	T	9.30543204381606	620682	ILMN_1715969	SLC25A37	NM_016612	ENST00000519973	A	NA	NA	NA	NA	NA	NA	hsa-miR-4728-5p	-	-	+	NA	NA	NA	NA	no	no	no	C-type	9.79821284773354	6.00868167212675e-21	-
rs10108792	creating	rs11781415	0.042	2118	C	A	C	T	9.30543204381606	620682	ILMN_1715969	SLC25A37	NM_016612	ENST00000519973	C	NA	NA	NA	NA	NA	NA	hsa-miR-4447	-	-	+	NA	NA	NA	NA	no	no	no	U-type	9.79821284773354	6.00868167212675e-21	-
rs10108792	breaking	rs11781415	0.042	2118	C	A	C	T	9.30543204381606	620682	ILMN_1715969	SLC25A37	NM_016612	ENST00000519973	A	NA	NA	NA	NA	NA	NA	hsa-miR-4739	-	-	+	NA	NA	NA	NA	no	no	no	C-type	9.79821284773354	6.00868167212675e-21	-
rs10108792	breaking	rs11781415	0.042	2118	C	A	C	T	9.30543204381606	620682	ILMN_1715969	SLC25A37	NM_016612	ENST00000519973	A	NA	NA	NA	NA	NA	NA	hsa-miR-4441	-	-	+	NA	NA	NA	NA	no	no	no	C-type	9.79821284773354	6.00868167212675e-21	-
rs10108792	breaking	rs11781415	0.042	2118	C	A	C	T	9.30543204381606	620682	ILMN_1715969	SLC25A37	NM_016612	ENST00000519973	A	NA	NA	NA	NA	NA	NA	hsa-miR-4756-5p	-	-	+	NA	NA	NA	NA	no	no	no	C-type	9.79821284773354	6.00868167212675e-21	-
rs10108792	breaking	rs11781415	0.042	2118	C	A	C	T	9.30543204381606	620682	ILMN_1715969	SLC25A37	NM_016612	ENST00000519973	A	NA	NA	NA	NA	NA	NA	hsa-miR-4270	-	-	+	NA	NA	NA	NA	no	no	no	C-type	9.79821284773354	6.00868167212675e-21	-
rs10108792	breaking	rs11781415	0.042	2118	C	A	C	T	9.30543204381606	620682	ILMN_1715969	SLC25A37	NM_016612	ENST00000519973	A	NA	NA	NA	NA	NA	NA	hsa-miR-487a-3p	-	-	+	NA	NA	NA	NA	no	no	no	C-type	9.79821284773354	6.00868167212675e-21	-
rs10108792	breaking	rs11781415	0.042	2118	C	A	C	T	9.30543204381606	620682	ILMN_1715969	SLC25A37	NM_016612	ENST00000519973	A	NA	NA	NA	NA	NA	NA	hsa-miR-1321	-	-	+	NA	NA	NA	NA	no	no	no	C-type	9.79821284773354	6.00868167212675e-21	-
rs10108792	breaking	rs11781415	0.042	2118	C	A	C	T	9.30543204381606	620682	ILMN_1715969	SLC25A37	NM_016612	ENST00000519973	A	NA	NA	NA	NA	NA	NA	hsa-miR-423-5p	-	-	+	NA	NA	NA	NA	no	yes	yes	C-type	9.79821284773354	6.00868167212675e-21	-
rs10108792	breaking	rs11781415	0.042	2118	C	A	C	T	9.30543204381606	620682	ILMN_1715969	SLC25A37	NM_016612	ENST00000519973	A	NA	NA	NA	NA	NA	NA	hsa-miR-3184-5p	-	-	+	NA	NA	NA	NA	no	no	no	C-type	9.79821284773354	6.00868167212675e-21	-
rs10108792	breaking	rs1849306	0.042	4290	C	A	G	A	10.5773107396647	620682	ILMN_1715969	SLC25A37	NM_016612	ENST00000519973	A	NA	NA	NA	NA	NA	NA	hsa-miR-4756-5p	-	-	+	NA	NA	NA	NA	no	no	no	C-type	9.79821284773354	6.00868167212675e-21	-
rs10108792	creating	rs1849306	0.042	4290	C	A	G	A	10.5773107396647	620682	ILMN_1715969	SLC25A37	NM_016612	ENST00000519973	C	NA	NA	NA	NA	NA	NA	hsa-miR-4447	-	-	+	NA	NA	NA	NA	no	no	no	U-type	9.79821284773354	6.00868167212675e-21	-
rs10108792	breaking	rs1849306	0.042	4290	C	A	G	A	10.5773107396647	620682	ILMN_1715969	SLC25A37	NM_016612	ENST00000519973	A	NA	NA	NA	NA	NA	NA	hsa-miR-487a-3p	-	-	+	NA	NA	NA	NA	no	no	no	C-type	9.79821284773354	6.00868167212675e-21	-
rs10108792	breaking	rs1849306	0.042	4290	C	A	G	A	10.5773107396647	620682	ILMN_1715969	SLC25A37	NM_016612	ENST00000519973	A	NA	NA	NA	NA	NA	NA	hsa-miR-4739	-	-	+	NA	NA	NA	NA	no	no	no	C-type	9.79821284773354	6.00868167212675e-21	-
rs10108792	breaking	rs1849306	0.042	4290	C	A	G	A	10.5773107396647	620682	ILMN_1715969	SLC25A37	NM_016612	ENST00000519973	A	NA	NA	NA	NA	NA	NA	hsa-miR-4728-5p	-	-	+	NA	NA	NA	NA	no	no	no	C-type	9.79821284773354	6.00868167212675e-21	-
rs10108792	breaking	rs1849306	0.042	4290	C	A	G	A	10.5773107396647	620682	ILMN_1715969	SLC25A37	NM_016612	ENST00000519973	A	NA	NA	NA	NA	NA	NA	hsa-miR-1321	-	-	+	NA	NA	NA	NA	no	no	no	C-type	9.79821284773354	6.00868167212675e-21	-
rs10108792	breaking	rs1849306	0.042	4290	C	A	G	A	10.5773107396647	620682	ILMN_1715969	SLC25A37	NM_016612	ENST00000519973	A	NA	NA	NA	NA	NA	NA	hsa-miR-4270	-	-	+	NA	NA	NA	NA	no	no	no	C-type	9.79821284773354	6.00868167212675e-21	-
rs10108792	breaking	rs1849306	0.042	4290	C	A	G	A	10.5773107396647	620682	ILMN_1715969	SLC25A37	NM_016612	ENST00000519973	A	NA	NA	NA	NA	NA	NA	hsa-miR-4441	-	-	+	NA	NA	NA	NA	no	no	no	C-type	9.79821284773354	6.00868167212675e-21	-
rs10108792	breaking	rs1849306	0.042	4290	C	A	G	A	10.5773107396647	620682	ILMN_1715969	SLC25A37	NM_016612	ENST00000519973	A	NA	NA	NA	NA	NA	NA	hsa-miR-423-5p	-	-	+	NA	NA	NA	NA	no	yes	yes	C-type	9.79821284773354	6.00868167212675e-21	-
rs10108792	breaking	rs1849306	0.042	4290	C	A	G	A	10.5773107396647	620682	ILMN_1715969	SLC25A37	NM_016612	ENST00000519973	A	NA	NA	NA	NA	NA	NA	hsa-miR-3184-5p	-	-	+	NA	NA	NA	NA	no	no	no	C-type	9.79821284773354	6.00868167212675e-21	-
rs10114623	creating	rs10116897	0.075	2119	A	G	T	C	-4.67169317262432	1070373	ILMN_1738491	SNX30	NM_001012994	ENST00000374232	A	UCACAAG	catgTTGTGAAgg	1	7mer-A1	dasNov2,felCat3,equCab2,mm9,rn4	5	hsa-miR-513b-5p	+	-	-	-0.042	NA	NA	NA	no	no	no	C-type	-4.78205625053758	1.99238133900172e-06	-
rs10114623	creating	rs10116897	0.075	2119	A	G	T	C	-4.67169317262432	1070373	ILMN_1738491	SNX30	NM_001012994	ENST00000374232	A	CACAACA	caTGTTGTGAagg	1	8mer	dasNov2,felCat3,equCab2	3	hsa-miR-5003-5p	+	+	-	-0.247	NA	142	-15.11	no	no	no	C-type	-4.78205625053758	1.99238133900172e-06	-
rs10114623	breaking	rs10116897	0.075	2119	A	G	T	C	-4.67169317262432	1070373	ILMN_1738491	SNX30	NM_001012994	ENST00000374232	G	CCUUCAU	catgttATGAAGG	1	7mer-m8	canFam2,felCat3,equCab2,bosTau4,mm9,rn4,otoGar1	7	hsa-miR-205-5p	+	+	+	-0.169	NA	152	-17.38	no	no	no	U-type	-4.78205625053758	1.99238133900172e-06	-
rs10114623	creating	rs1324930	0.075	3279	A	G	T	C	-4.89241932845085	1070373	ILMN_1738491	SNX30	NM_001012994	ENST00000374232	A	UCACAAG	catgTTGTGAAgg	1	7mer-A1	dasNov2,felCat3,equCab2,mm9,rn4	5	hsa-miR-513b-5p	+	-	-	-0.042	NA	NA	NA	no	no	no	C-type	-4.78205625053758	1.99238133900172e-06	-
rs10114623	creating	rs1324930	0.075	3279	A	G	T	C	-4.89241932845085	1070373	ILMN_1738491	SNX30	NM_001012994	ENST00000374232	A	CACAACA	caTGTTGTGAagg	1	8mer	dasNov2,felCat3,equCab2	3	hsa-miR-5003-5p	+	+	-	-0.247	NA	142	-15.11	no	no	no	C-type	-4.78205625053758	1.99238133900172e-06	-
rs10114623	breaking	rs1324930	0.075	3279	A	G	T	C	-4.89241932845085	1070373	ILMN_1738491	SNX30	NM_001012994	ENST00000374232	G	CCUUCAU	catgttATGAAGG	1	7mer-m8	canFam2,felCat3,equCab2,bosTau4,mm9,rn4,otoGar1	7	hsa-miR-205-5p	+	+	+	-0.169	NA	152	-17.38	no	no	no	U-type	-4.78205625053758	1.99238133900172e-06	-
rs10116897	breaking	rs10116897	0.075	0	T	C	T	C	-4.67169317262432	1070373	ILMN_1738491	SNX30	NM_001012994	ENST00000374232	C	AAGACAU	tATGTCTTcctgg	0	7mer-m8	panTro2	1	hsa-miR-3617-5p	+	+	+	0.073	NA	149	-13.23	yes	no	no	U-type	-4.78205625053758	1.99238133900172e-06	-
rs10116897	creating	rs10116897	0.075	0	T	C	T	C	-4.67169317262432	1070373	ILMN_1738491	SNX30	NM_001012994	ENST00000374232	T	CAGGAGG	tatgtCCTCCTGg	0	7mer-m8	rheMac2,panTro2	2	hsa-miR-4459	+	+	+	-0.019	NA	148	-23.24	yes	no	no	C-type	-4.78205625053758	1.99238133900172e-06	-
rs10116897	creating	rs10116897	0.075	0	T	C	T	C	-4.67169317262432	1070373	ILMN_1738491	SNX30	NM_001012994	ENST00000374232	T	GAGGACA	taTGTCCTCctgg	0	7mer-m8	dasNov2,rheMac2,panTro2,oryCun2,otoGar1	5	hsa-miR-5004-5p	+	+	-	-0.05	NA	142	-11.45	yes	no	no	C-type	-4.78205625053758	1.99238133900172e-06	-
rs10116897	creating	rs10116897	0.075	0	T	C	T	C	-4.67169317262432	1070373	ILMN_1738491	SNX30	NM_001012994	ENST00000374232	T	GGAGGAC	tatGTCCTCCtgg	0	7mer-m8	dasNov2,rheMac2,panTro2,oryCun2	4	hsa-miR-7154-3p	+	-	-	-0.09	NA	NA	NA	yes	no	no	C-type	-4.78205625053758	1.99238133900172e-06	-
rs10116897	creating	rs10116897	0.075	0	T	C	T	C	-4.67169317262432	1070373	ILMN_1738491	SNX30	NM_001012994	ENST00000374232	T	CCAGGAG	tatgtcCTCCTGG	0	7mer-m8	dasNov2,eriEur1,rheMac2,panTro2,equCab2,bosTau4,oryCun2,monDom5,otoGar1	9	hsa-miR-665	+	+	+	0.003	-0.0092	149	-21.23	yes	no	no	C-type	-4.78205625053758	1.99238133900172e-06	-
rs10116897	breaking	rs10116897	0.075	0	T	C	T	C	-4.67169317262432	1070373	ILMN_1738491	SNX30	NM_001012994	ENST00000374232	C	GGAAGAC	tatGTCTTCCtgg	0	7mer-m8	dasNov2,rheMac2,panTro2,oryCun2	4	hsa-miR-7-5p	+	+	+	-0.035	NA	159	-19.41	yes	yes	yes	U-type	-4.78205625053758	1.99238133900172e-06	-
rs10116897	breaking	rs10116897	0.075	0	T	C	T	C	-4.67169317262432	1070373	ILMN_1738491	SNX30	NM_001012994	ENST00000374232	C	AAGACAU	tATGTCTTcctgg	0	7mer-m8	panTro2	1	hsa-miR-641	+	+	+	0.092	NA	149	-13.22	yes	no	no	U-type	-4.78205625053758	1.99238133900172e-06	-
rs10116897	breaking	rs1324930	0.075	1160	T	C	T	C	-4.89241932845085	1070373	ILMN_1738491	SNX30	NM_001012994	ENST00000374232	C	AAGACAU	tATGTCTTcctgg	0	7mer-m8	panTro2	1	hsa-miR-3617-5p	+	+	+	0.073	NA	149	-13.23	yes	no	no	U-type	-4.78205625053758	1.99238133900172e-06	-
rs10116897	creating	rs1324930	0.075	1160	T	C	T	C	-4.89241932845085	1070373	ILMN_1738491	SNX30	NM_001012994	ENST00000374232	T	CAGGAGG	tatgtCCTCCTGg	0	7mer-m8	rheMac2,panTro2	2	hsa-miR-4459	+	+	+	-0.019	NA	148	-23.24	yes	no	no	C-type	-4.78205625053758	1.99238133900172e-06	-
rs10116897	creating	rs1324930	0.075	1160	T	C	T	C	-4.89241932845085	1070373	ILMN_1738491	SNX30	NM_001012994	ENST00000374232	T	GGAGGAC	tatGTCCTCCtgg	0	7mer-m8	dasNov2,rheMac2,panTro2,oryCun2	4	hsa-miR-7154-3p	+	-	-	-0.09	NA	NA	NA	yes	no	no	C-type	-4.78205625053758	1.99238133900172e-06	-
rs10116897	creating	rs1324930	0.075	1160	T	C	T	C	-4.89241932845085	1070373	ILMN_1738491	SNX30	NM_001012994	ENST00000374232	T	GAGGACA	taTGTCCTCctgg	0	7mer-m8	dasNov2,rheMac2,panTro2,oryCun2,otoGar1	5	hsa-miR-5004-5p	+	+	-	-0.05	NA	142	-11.45	yes	no	no	C-type	-4.78205625053758	1.99238133900172e-06	-
rs10116897	breaking	rs1324930	0.075	1160	T	C	T	C	-4.89241932845085	1070373	ILMN_1738491	SNX30	NM_001012994	ENST00000374232	C	GGAAGAC	tatGTCTTCCtgg	0	7mer-m8	dasNov2,rheMac2,panTro2,oryCun2	4	hsa-miR-7-5p	+	+	+	-0.035	NA	159	-19.41	yes	yes	yes	U-type	-4.78205625053758	1.99238133900172e-06	-
rs10116897	creating	rs1324930	0.075	1160	T	C	T	C	-4.89241932845085	1070373	ILMN_1738491	SNX30	NM_001012994	ENST00000374232	T	CCAGGAG	tatgtcCTCCTGG	0	7mer-m8	dasNov2,eriEur1,rheMac2,panTro2,equCab2,bosTau4,oryCun2,monDom5,otoGar1	9	hsa-miR-665	+	+	+	0.003	-0.0092	149	-21.23	yes	no	no	C-type	-4.78205625053758	1.99238133900172e-06	-
rs10116897	breaking	rs1324930	0.075	1160	T	C	T	C	-4.89241932845085	1070373	ILMN_1738491	SNX30	NM_001012994	ENST00000374232	C	AAGACAU	tATGTCTTcctgg	0	7mer-m8	panTro2	1	hsa-miR-641	+	+	+	0.092	NA	149	-13.22	yes	no	no	U-type	-4.78205625053758	1.99238133900172e-06	-
rs10117507	breaking	rs10117507	0.242	0	G	A	G	A	-11.0818402249097	2600291	ILMN_1753639	MTAP	NM_002451	ENST00000380172	A	ACUUUUC	gcAAAAGTAtggg	1	7mer-A1	-	0	hsa-miR-5003-3p	+	-	-	0.174	NA	NA	NA	yes	no	no	U-type	-11.0697049482204	1.77807222776097e-28	-
rs10117507	creating	rs10117507	0.242	0	G	A	G	A	-11.0818402249097	2600291	ILMN_1753639	MTAP	NM_002451	ENST00000380172	G	UUUUUGC	GCAAAAAtatggg	1	7mer-A1	-	0	hsa-miR-129-5p	+	+	+	0.141	NA	148	-10.03	yes	no	yes	C-type	-11.0697049482204	1.77807222776097e-28	-
rs10117507	breaking	rs3802394	0.242	437	G	A	A	G	-11.0575696715311	2600291	ILMN_1753639	MTAP	NM_002451	ENST00000380172	A	ACUUUUC	gcAAAAGTAtggg	1	7mer-A1	-	0	hsa-miR-5003-3p	+	-	-	0.174	NA	NA	NA	yes	no	no	U-type	-11.0697049482204	1.77807222776097e-28	-
rs10117507	creating	rs3802394	0.242	437	G	A	A	G	-11.0575696715311	2600291	ILMN_1753639	MTAP	NM_002451	ENST00000380172	G	UUUUUGC	GCAAAAAtatggg	1	7mer-A1	-	0	hsa-miR-129-5p	+	+	+	0.141	NA	148	-10.03	yes	no	yes	C-type	-11.0697049482204	1.77807222776097e-28	-
rs10125	creating	rs10125	0.158	0	C	T	C	T	4.4022767418375	2490470	ILMN_1739103	MPZL1	NM_024569	ENST00000359523	C	AAGGAGA	tTCTCCTTgtagt	0	7mer-m8	panTro2	1	hsa-miR-4428	+	+	+	-0.047	NA	154	-19.39	no	no	no	U-type	4.35505644456987	1.37065494110927e-05	-
rs10125	breaking	rs10125	0.158	0	C	T	C	T	4.4022767418375	2490470	ILMN_1739103	MPZL1	NM_024569	ENST00000359523	T	CAGGGAG	ttCTCCCTGtagt	0	7mer-m8	panTro2	1	hsa-miR-4270	+	+	+	-0.057	-0.2335	149	-18.4	no	no	no	C-type	4.35505644456987	1.37065494110927e-05	-
rs10125	creating	rs10125	0.158	0	C	T	C	T	4.4022767418375	2490470	ILMN_1739103	MPZL1	NM_024569	ENST00000359523	C	ACAAGGU	ttctCCTTGTAgt	0	7mer-A1	panTro2	1	hsa-miR-624-3p	+	-	-	0.029	NA	NA	NA	no	no	no	U-type	4.35505644456987	1.37065494110927e-05	-
rs10125	breaking	rs10125	0.158	0	C	T	C	T	4.4022767418375	2490470	ILMN_1739103	MPZL1	NM_024569	ENST00000359523	T	CAGGGAG	ttCTCCCTGtagt	0	7mer-m8	panTro2	1	hsa-miR-6754-5p	+	-	-	-0.075	NA	NA	NA	no	no	no	C-type	4.35505644456987	1.37065494110927e-05	-
rs10125	breaking	rs10125	0.158	0	C	T	C	T	4.4022767418375	2490470	ILMN_1739103	MPZL1	NM_024569	ENST00000359523	T	AGGGAGA	tTCTCCCTgtagt	0	7mer-m8	panTro2	1	hsa-miR-6760-5p	+	-	-	-0.048	NA	NA	NA	no	no	no	C-type	4.35505644456987	1.37065494110927e-05	-
rs10125	breaking	rs10125	0.158	0	C	T	C	T	4.4022767418375	2490470	ILMN_1739103	MPZL1	NM_024569	ENST00000359523	T	CAGGGAG	ttCTCCCTGtagt	0	7mer-m8	panTro2	1	hsa-miR-4441	+	+	+	-0.085	NA	152	-20.41	no	no	no	C-type	4.35505644456987	1.37065494110927e-05	-
rs10125	breaking	rs10125	0.158	0	C	T	C	T	4.4022767418375	2490470	ILMN_1739103	MPZL1	NM_024569	ENST00000359523	T	GGGAGAA	TTCTCCCtgtagt	0	7mer-m8	panTro2	1	hsa-miR-6878-5p	+	-	-	-0.024	NA	NA	NA	no	no	no	C-type	4.35505644456987	1.37065494110927e-05	-
rs10125	creating	rs10125	0.158	0	C	T	C	T	10.5496652881912	7000431	ILMN_2386008	MPZL1	NM_024569	ENST00000359523	C	AAGGAGA	tTCTCCTTgtagt	0	7mer-m8	panTro2	1	hsa-miR-4428	+	+	+	-0.047	NA	154	-19.39	no	no	no	U-type	10.5895436594814	3.85446746538463e-26	-
rs10125	breaking	rs10125	0.158	0	C	T	C	T	10.5496652881912	7000431	ILMN_2386008	MPZL1	NM_024569	ENST00000359523	T	CAGGGAG	ttCTCCCTGtagt	0	7mer-m8	panTro2	1	hsa-miR-4270	+	+	+	-0.057	-0.2335	149	-18.4	no	no	no	C-type	10.5895436594814	3.85446746538463e-26	-
rs10125	breaking	rs10125	0.158	0	C	T	C	T	10.5496652881912	7000431	ILMN_2386008	MPZL1	NM_024569	ENST00000359523	T	CAGGGAG	ttCTCCCTGtagt	0	7mer-m8	panTro2	1	hsa-miR-4441	+	+	+	-0.085	NA	152	-20.41	no	no	no	C-type	10.5895436594814	3.85446746538463e-26	-
rs10125	breaking	rs10125	0.158	0	C	T	C	T	10.5496652881912	7000431	ILMN_2386008	MPZL1	NM_024569	ENST00000359523	T	AGGGAGA	tTCTCCCTgtagt	0	7mer-m8	panTro2	1	hsa-miR-6760-5p	+	-	-	-0.048	NA	NA	NA	no	no	no	C-type	10.5895436594814	3.85446746538463e-26	-
rs10125	breaking	rs10125	0.158	0	C	T	C	T	10.5496652881912	7000431	ILMN_2386008	MPZL1	NM_024569	ENST00000359523	T	CAGGGAG	ttCTCCCTGtagt	0	7mer-m8	panTro2	1	hsa-miR-6754-5p	+	-	-	-0.075	NA	NA	NA	no	no	no	C-type	10.5895436594814	3.85446746538463e-26	-
rs10125	creating	rs10125	0.158	0	C	T	C	T	10.5496652881912	7000431	ILMN_2386008	MPZL1	NM_024569	ENST00000359523	C	ACAAGGU	ttctCCTTGTAgt	0	7mer-A1	panTro2	1	hsa-miR-624-3p	+	-	-	0.029	NA	NA	NA	no	no	no	U-type	10.5895436594814	3.85446746538463e-26	-
rs10125	breaking	rs10125	0.158	0	C	T	C	T	10.5496652881912	7000431	ILMN_2386008	MPZL1	NM_024569	ENST00000359523	T	GGGAGAA	TTCTCCCtgtagt	0	7mer-m8	panTro2	1	hsa-miR-6878-5p	+	-	-	-0.024	NA	NA	NA	no	no	no	C-type	10.5895436594814	3.85446746538463e-26	-
rs10125	breaking	rs720612	0.158	389	C	T	C	T	4.35197145866371	2490470	ILMN_1739103	MPZL1	NM_024569	ENST00000359523	T	CAGGGAG	ttCTCCCTGtagt	0	7mer-m8	panTro2	1	hsa-miR-6754-5p	+	-	-	-0.075	NA	NA	NA	no	no	no	C-type	4.35505644456987	1.37065494110927e-05	-
rs10125	creating	rs720612	0.158	389	C	T	C	T	4.35197145866371	2490470	ILMN_1739103	MPZL1	NM_024569	ENST00000359523	C	ACAAGGU	ttctCCTTGTAgt	0	7mer-A1	panTro2	1	hsa-miR-624-3p	+	-	-	0.029	NA	NA	NA	no	no	no	U-type	4.35505644456987	1.37065494110927e-05	-
rs10125	creating	rs720612	0.158	389	C	T	C	T	4.35197145866371	2490470	ILMN_1739103	MPZL1	NM_024569	ENST00000359523	C	AAGGAGA	tTCTCCTTgtagt	0	7mer-m8	panTro2	1	hsa-miR-4428	+	+	+	-0.047	NA	154	-19.39	no	no	no	U-type	4.35505644456987	1.37065494110927e-05	-
rs10125	breaking	rs720612	0.158	389	C	T	C	T	4.35197145866371	2490470	ILMN_1739103	MPZL1	NM_024569	ENST00000359523	T	AGGGAGA	tTCTCCCTgtagt	0	7mer-m8	panTro2	1	hsa-miR-6760-5p	+	-	-	-0.048	NA	NA	NA	no	no	no	C-type	4.35505644456987	1.37065494110927e-05	-
rs10125	breaking	rs720612	0.158	389	C	T	C	T	4.35197145866371	2490470	ILMN_1739103	MPZL1	NM_024569	ENST00000359523	T	GGGAGAA	TTCTCCCtgtagt	0	7mer-m8	panTro2	1	hsa-miR-6878-5p	+	-	-	-0.024	NA	NA	NA	no	no	no	C-type	4.35505644456987	1.37065494110927e-05	-
rs10125	breaking	rs720612	0.158	389	C	T	C	T	4.35197145866371	2490470	ILMN_1739103	MPZL1	NM_024569	ENST00000359523	T	CAGGGAG	ttCTCCCTGtagt	0	7mer-m8	panTro2	1	hsa-miR-4441	+	+	+	-0.085	NA	152	-20.41	no	no	no	C-type	4.35505644456987	1.37065494110927e-05	-
rs10125	breaking	rs720612	0.158	389	C	T	C	T	4.35197145866371	2490470	ILMN_1739103	MPZL1	NM_024569	ENST00000359523	T	CAGGGAG	ttCTCCCTGtagt	0	7mer-m8	panTro2	1	hsa-miR-4270	+	+	+	-0.057	-0.2335	149	-18.4	no	no	no	C-type	4.35505644456987	1.37065494110927e-05	-
rs10125	creating	rs720612	0.158	389	C	T	C	T	10.5064506791407	7000431	ILMN_2386008	MPZL1	NM_024569	ENST00000359523	C	AAGGAGA	tTCTCCTTgtagt	0	7mer-m8	panTro2	1	hsa-miR-4428	+	+	+	-0.047	NA	154	-19.39	no	no	no	U-type	10.5895436594814	3.85446746538463e-26	-
rs10125	breaking	rs720612	0.158	389	C	T	C	T	10.5064506791407	7000431	ILMN_2386008	MPZL1	NM_024569	ENST00000359523	T	CAGGGAG	ttCTCCCTGtagt	0	7mer-m8	panTro2	1	hsa-miR-4441	+	+	+	-0.085	NA	152	-20.41	no	no	no	C-type	10.5895436594814	3.85446746538463e-26	-
rs10125	breaking	rs720612	0.158	389	C	T	C	T	10.5064506791407	7000431	ILMN_2386008	MPZL1	NM_024569	ENST00000359523	T	CAGGGAG	ttCTCCCTGtagt	0	7mer-m8	panTro2	1	hsa-miR-6754-5p	+	-	-	-0.075	NA	NA	NA	no	no	no	C-type	10.5895436594814	3.85446746538463e-26	-
rs10125	breaking	rs720612	0.158	389	C	T	C	T	10.5064506791407	7000431	ILMN_2386008	MPZL1	NM_024569	ENST00000359523	T	AGGGAGA	tTCTCCCTgtagt	0	7mer-m8	panTro2	1	hsa-miR-6760-5p	+	-	-	-0.048	NA	NA	NA	no	no	no	C-type	10.5895436594814	3.85446746538463e-26	-
rs10125	breaking	rs720612	0.158	389	C	T	C	T	10.5064506791407	7000431	ILMN_2386008	MPZL1	NM_024569	ENST00000359523	T	CAGGGAG	ttCTCCCTGtagt	0	7mer-m8	panTro2	1	hsa-miR-4270	+	+	+	-0.057	-0.2335	149	-18.4	no	no	no	C-type	10.5895436594814	3.85446746538463e-26	-
rs10125	creating	rs720612	0.158	389	C	T	C	T	10.5064506791407	7000431	ILMN_2386008	MPZL1	NM_024569	ENST00000359523	C	ACAAGGU	ttctCCTTGTAgt	0	7mer-A1	panTro2	1	hsa-miR-624-3p	+	-	-	0.029	NA	NA	NA	no	no	no	U-type	10.5895436594814	3.85446746538463e-26	-
rs10125	breaking	rs720612	0.158	389	C	T	C	T	10.5064506791407	7000431	ILMN_2386008	MPZL1	NM_024569	ENST00000359523	T	GGGAGAA	TTCTCCCtgtagt	0	7mer-m8	panTro2	1	hsa-miR-6878-5p	+	-	-	-0.024	NA	NA	NA	no	no	no	C-type	10.5895436594814	3.85446746538463e-26	-
rs10125	breaking	rs14212	0.158	922	C	T	T	C	4.33630965112236	2490470	ILMN_1739103	MPZL1	NM_024569	ENST00000359523	T	CAGGGAG	ttCTCCCTGtagt	0	7mer-m8	panTro2	1	hsa-miR-4270	+	+	+	-0.057	-0.2335	149	-18.4	no	no	no	C-type	4.35505644456987	1.37065494110927e-05	-
rs10125	creating	rs14212	0.158	922	C	T	T	C	4.33630965112236	2490470	ILMN_1739103	MPZL1	NM_024569	ENST00000359523	C	AAGGAGA	tTCTCCTTgtagt	0	7mer-m8	panTro2	1	hsa-miR-4428	+	+	+	-0.047	NA	154	-19.39	no	no	no	U-type	4.35505644456987	1.37065494110927e-05	-
rs10125	creating	rs14212	0.158	922	C	T	T	C	4.33630965112236	2490470	ILMN_1739103	MPZL1	NM_024569	ENST00000359523	C	ACAAGGU	ttctCCTTGTAgt	0	7mer-A1	panTro2	1	hsa-miR-624-3p	+	-	-	0.029	NA	NA	NA	no	no	no	U-type	4.35505644456987	1.37065494110927e-05	-
rs10125	breaking	rs14212	0.158	922	C	T	T	C	4.33630965112236	2490470	ILMN_1739103	MPZL1	NM_024569	ENST00000359523	T	AGGGAGA	tTCTCCCTgtagt	0	7mer-m8	panTro2	1	hsa-miR-6760-5p	+	-	-	-0.048	NA	NA	NA	no	no	no	C-type	4.35505644456987	1.37065494110927e-05	-
rs10125	breaking	rs14212	0.158	922	C	T	T	C	4.33630965112236	2490470	ILMN_1739103	MPZL1	NM_024569	ENST00000359523	T	CAGGGAG	ttCTCCCTGtagt	0	7mer-m8	panTro2	1	hsa-miR-6754-5p	+	-	-	-0.075	NA	NA	NA	no	no	no	C-type	4.35505644456987	1.37065494110927e-05	-
rs10125	breaking	rs14212	0.158	922	C	T	T	C	4.33630965112236	2490470	ILMN_1739103	MPZL1	NM_024569	ENST00000359523	T	GGGAGAA	TTCTCCCtgtagt	0	7mer-m8	panTro2	1	hsa-miR-6878-5p	+	-	-	-0.024	NA	NA	NA	no	no	no	C-type	4.35505644456987	1.37065494110927e-05	-
rs10125	breaking	rs14212	0.158	922	C	T	T	C	4.33630965112236	2490470	ILMN_1739103	MPZL1	NM_024569	ENST00000359523	T	CAGGGAG	ttCTCCCTGtagt	0	7mer-m8	panTro2	1	hsa-miR-4441	+	+	+	-0.085	NA	152	-20.41	no	no	no	C-type	4.35505644456987	1.37065494110927e-05	-
rs10125	breaking	rs14212	0.158	922	C	T	T	C	10.5406804691442	7000431	ILMN_2386008	MPZL1	NM_024569	ENST00000359523	T	CAGGGAG	ttCTCCCTGtagt	0	7mer-m8	panTro2	1	hsa-miR-4441	+	+	+	-0.085	NA	152	-20.41	no	no	no	C-type	10.5895436594814	3.85446746538463e-26	-
rs10125	breaking	rs14212	0.158	922	C	T	T	C	10.5406804691442	7000431	ILMN_2386008	MPZL1	NM_024569	ENST00000359523	T	AGGGAGA	tTCTCCCTgtagt	0	7mer-m8	panTro2	1	hsa-miR-6760-5p	+	-	-	-0.048	NA	NA	NA	no	no	no	C-type	10.5895436594814	3.85446746538463e-26	-
rs10125	creating	rs14212	0.158	922	C	T	T	C	10.5406804691442	7000431	ILMN_2386008	MPZL1	NM_024569	ENST00000359523	C	AAGGAGA	tTCTCCTTgtagt	0	7mer-m8	panTro2	1	hsa-miR-4428	+	+	+	-0.047	NA	154	-19.39	no	no	no	U-type	10.5895436594814	3.85446746538463e-26	-
rs10125	breaking	rs14212	0.158	922	C	T	T	C	10.5406804691442	7000431	ILMN_2386008	MPZL1	NM_024569	ENST00000359523	T	CAGGGAG	ttCTCCCTGtagt	0	7mer-m8	panTro2	1	hsa-miR-6754-5p	+	-	-	-0.075	NA	NA	NA	no	no	no	C-type	10.5895436594814	3.85446746538463e-26	-
rs10125	breaking	rs14212	0.158	922	C	T	T	C	10.5406804691442	7000431	ILMN_2386008	MPZL1	NM_024569	ENST00000359523	T	CAGGGAG	ttCTCCCTGtagt	0	7mer-m8	panTro2	1	hsa-miR-4270	+	+	+	-0.057	-0.2335	149	-18.4	no	no	no	C-type	10.5895436594814	3.85446746538463e-26	-
rs10125	creating	rs14212	0.158	922	C	T	T	C	10.5406804691442	7000431	ILMN_2386008	MPZL1	NM_024569	ENST00000359523	C	ACAAGGU	ttctCCTTGTAgt	0	7mer-A1	panTro2	1	hsa-miR-624-3p	+	-	-	0.029	NA	NA	NA	no	no	no	U-type	10.5895436594814	3.85446746538463e-26	-
rs10125	breaking	rs14212	0.158	922	C	T	T	C	10.5406804691442	7000431	ILMN_2386008	MPZL1	NM_024569	ENST00000359523	T	GGGAGAA	TTCTCCCtgtagt	0	7mer-m8	panTro2	1	hsa-miR-6878-5p	+	-	-	-0.024	NA	NA	NA	no	no	no	C-type	10.5895436594814	3.85446746538463e-26	-
rs10125	creating	rs16859676	0.158	4500	C	T	A	G	4.30979441098043	2490470	ILMN_1739103	MPZL1	NM_024569	ENST00000359523	C	AAGGAGA	tTCTCCTTgtagt	0	7mer-m8	panTro2	1	hsa-miR-4428	+	+	+	-0.047	NA	154	-19.39	no	no	no	U-type	4.35505644456987	1.37065494110927e-05	-
rs10125	breaking	rs16859676	0.158	4500	C	T	A	G	4.30979441098043	2490470	ILMN_1739103	MPZL1	NM_024569	ENST00000359523	T	CAGGGAG	ttCTCCCTGtagt	0	7mer-m8	panTro2	1	hsa-miR-4270	+	+	+	-0.057	-0.2335	149	-18.4	no	no	no	C-type	4.35505644456987	1.37065494110927e-05	-
rs10125	creating	rs16859676	0.158	4500	C	T	A	G	4.30979441098043	2490470	ILMN_1739103	MPZL1	NM_024569	ENST00000359523	C	ACAAGGU	ttctCCTTGTAgt	0	7mer-A1	panTro2	1	hsa-miR-624-3p	+	-	-	0.029	NA	NA	NA	no	no	no	U-type	4.35505644456987	1.37065494110927e-05	-
rs10125	breaking	rs16859676	0.158	4500	C	T	A	G	4.30979441098043	2490470	ILMN_1739103	MPZL1	NM_024569	ENST00000359523	T	CAGGGAG	ttCTCCCTGtagt	0	7mer-m8	panTro2	1	hsa-miR-6754-5p	+	-	-	-0.075	NA	NA	NA	no	no	no	C-type	4.35505644456987	1.37065494110927e-05	-
rs10125	breaking	rs16859676	0.158	4500	C	T	A	G	4.30979441098043	2490470	ILMN_1739103	MPZL1	NM_024569	ENST00000359523	T	CAGGGAG	ttCTCCCTGtagt	0	7mer-m8	panTro2	1	hsa-miR-4441	+	+	+	-0.085	NA	152	-20.41	no	no	no	C-type	4.35505644456987	1.37065494110927e-05	-
rs10125	breaking	rs16859676	0.158	4500	C	T	A	G	4.30979441098043	2490470	ILMN_1739103	MPZL1	NM_024569	ENST00000359523	T	AGGGAGA	tTCTCCCTgtagt	0	7mer-m8	panTro2	1	hsa-miR-6760-5p	+	-	-	-0.048	NA	NA	NA	no	no	no	C-type	4.35505644456987	1.37065494110927e-05	-
rs10125	breaking	rs16859676	0.158	4500	C	T	A	G	4.30979441098043	2490470	ILMN_1739103	MPZL1	NM_024569	ENST00000359523	T	GGGAGAA	TTCTCCCtgtagt	0	7mer-m8	panTro2	1	hsa-miR-6878-5p	+	-	-	-0.024	NA	NA	NA	no	no	no	C-type	4.35505644456987	1.37065494110927e-05	-
rs10125	breaking	rs16859676	0.158	4500	C	T	A	G	10.5637538589784	7000431	ILMN_2386008	MPZL1	NM_024569	ENST00000359523	T	CAGGGAG	ttCTCCCTGtagt	0	7mer-m8	panTro2	1	hsa-miR-4441	+	+	+	-0.085	NA	152	-20.41	no	no	no	C-type	10.5895436594814	3.85446746538463e-26	-
rs10125	creating	rs16859676	0.158	4500	C	T	A	G	10.5637538589784	7000431	ILMN_2386008	MPZL1	NM_024569	ENST00000359523	C	AAGGAGA	tTCTCCTTgtagt	0	7mer-m8	panTro2	1	hsa-miR-4428	+	+	+	-0.047	NA	154	-19.39	no	no	no	U-type	10.5895436594814	3.85446746538463e-26	-
rs10125	breaking	rs16859676	0.158	4500	C	T	A	G	10.5637538589784	7000431	ILMN_2386008	MPZL1	NM_024569	ENST00000359523	T	CAGGGAG	ttCTCCCTGtagt	0	7mer-m8	panTro2	1	hsa-miR-6754-5p	+	-	-	-0.075	NA	NA	NA	no	no	no	C-type	10.5895436594814	3.85446746538463e-26	-
rs10125	breaking	rs16859676	0.158	4500	C	T	A	G	10.5637538589784	7000431	ILMN_2386008	MPZL1	NM_024569	ENST00000359523	T	GGGAGAA	TTCTCCCtgtagt	0	7mer-m8	panTro2	1	hsa-miR-6878-5p	+	-	-	-0.024	NA	NA	NA	no	no	no	C-type	10.5895436594814	3.85446746538463e-26	-
rs10125	breaking	rs16859676	0.158	4500	C	T	A	G	10.5637538589784	7000431	ILMN_2386008	MPZL1	NM_024569	ENST00000359523	T	CAGGGAG	ttCTCCCTGtagt	0	7mer-m8	panTro2	1	hsa-miR-4270	+	+	+	-0.057	-0.2335	149	-18.4	no	no	no	C-type	10.5895436594814	3.85446746538463e-26	-
rs10125	creating	rs16859676	0.158	4500	C	T	A	G	10.5637538589784	7000431	ILMN_2386008	MPZL1	NM_024569	ENST00000359523	C	ACAAGGU	ttctCCTTGTAgt	0	7mer-A1	panTro2	1	hsa-miR-624-3p	+	-	-	0.029	NA	NA	NA	no	no	no	U-type	10.5895436594814	3.85446746538463e-26	-
rs10125	breaking	rs16859676	0.158	4500	C	T	A	G	10.5637538589784	7000431	ILMN_2386008	MPZL1	NM_024569	ENST00000359523	T	AGGGAGA	tTCTCCCTgtagt	0	7mer-m8	panTro2	1	hsa-miR-6760-5p	+	-	-	-0.048	NA	NA	NA	no	no	no	C-type	10.5895436594814	3.85446746538463e-26	-
rs10125	creating	rs10918767	0.158	5153	C	T	T	G	4.3464600118387	2490470	ILMN_1739103	MPZL1	NM_024569	ENST00000359523	C	AAGGAGA	tTCTCCTTgtagt	0	7mer-m8	panTro2	1	hsa-miR-4428	+	+	+	-0.047	NA	154	-19.39	no	no	no	U-type	4.35505644456987	1.37065494110927e-05	-
rs10125	breaking	rs10918767	0.158	5153	C	T	T	G	4.3464600118387	2490470	ILMN_1739103	MPZL1	NM_024569	ENST00000359523	T	CAGGGAG	ttCTCCCTGtagt	0	7mer-m8	panTro2	1	hsa-miR-6754-5p	+	-	-	-0.075	NA	NA	NA	no	no	no	C-type	4.35505644456987	1.37065494110927e-05	-
rs10125	breaking	rs10918767	0.158	5153	C	T	T	G	4.3464600118387	2490470	ILMN_1739103	MPZL1	NM_024569	ENST00000359523	T	GGGAGAA	TTCTCCCtgtagt	0	7mer-m8	panTro2	1	hsa-miR-6878-5p	+	-	-	-0.024	NA	NA	NA	no	no	no	C-type	4.35505644456987	1.37065494110927e-05	-
rs10125	breaking	rs10918767	0.158	5153	C	T	T	G	4.3464600118387	2490470	ILMN_1739103	MPZL1	NM_024569	ENST00000359523	T	CAGGGAG	ttCTCCCTGtagt	0	7mer-m8	panTro2	1	hsa-miR-4270	+	+	+	-0.057	-0.2335	149	-18.4	no	no	no	C-type	4.35505644456987	1.37065494110927e-05	-
rs10125	breaking	rs10918767	0.158	5153	C	T	T	G	4.3464600118387	2490470	ILMN_1739103	MPZL1	NM_024569	ENST00000359523	T	CAGGGAG	ttCTCCCTGtagt	0	7mer-m8	panTro2	1	hsa-miR-4441	+	+	+	-0.085	NA	152	-20.41	no	no	no	C-type	4.35505644456987	1.37065494110927e-05	-
rs10125	creating	rs10918767	0.158	5153	C	T	T	G	4.3464600118387	2490470	ILMN_1739103	MPZL1	NM_024569	ENST00000359523	C	ACAAGGU	ttctCCTTGTAgt	0	7mer-A1	panTro2	1	hsa-miR-624-3p	+	-	-	0.029	NA	NA	NA	no	no	no	U-type	4.35505644456987	1.37065494110927e-05	-
rs10125	breaking	rs10918767	0.158	5153	C	T	T	G	4.3464600118387	2490470	ILMN_1739103	MPZL1	NM_024569	ENST00000359523	T	AGGGAGA	tTCTCCCTgtagt	0	7mer-m8	panTro2	1	hsa-miR-6760-5p	+	-	-	-0.048	NA	NA	NA	no	no	no	C-type	4.35505644456987	1.37065494110927e-05	-
rs10125	creating	rs10918767	0.158	5153	C	T	T	G	10.5468402816611	7000431	ILMN_2386008	MPZL1	NM_024569	ENST00000359523	C	AAGGAGA	tTCTCCTTgtagt	0	7mer-m8	panTro2	1	hsa-miR-4428	+	+	+	-0.047	NA	154	-19.39	no	no	no	U-type	10.5895436594814	3.85446746538463e-26	-
rs10125	breaking	rs10918767	0.158	5153	C	T	T	G	10.5468402816611	7000431	ILMN_2386008	MPZL1	NM_024569	ENST00000359523	T	AGGGAGA	tTCTCCCTgtagt	0	7mer-m8	panTro2	1	hsa-miR-6760-5p	+	-	-	-0.048	NA	NA	NA	no	no	no	C-type	10.5895436594814	3.85446746538463e-26	-
rs10125	breaking	rs10918767	0.158	5153	C	T	T	G	10.5468402816611	7000431	ILMN_2386008	MPZL1	NM_024569	ENST00000359523	T	CAGGGAG	ttCTCCCTGtagt	0	7mer-m8	panTro2	1	hsa-miR-4270	+	+	+	-0.057	-0.2335	149	-18.4	no	no	no	C-type	10.5895436594814	3.85446746538463e-26	-
rs10125	breaking	rs10918767	0.158	5153	C	T	T	G	10.5468402816611	7000431	ILMN_2386008	MPZL1	NM_024569	ENST00000359523	T	CAGGGAG	ttCTCCCTGtagt	0	7mer-m8	panTro2	1	hsa-miR-4441	+	+	+	-0.085	NA	152	-20.41	no	no	no	C-type	10.5895436594814	3.85446746538463e-26	-
rs10125	breaking	rs10918767	0.158	5153	C	T	T	G	10.5468402816611	7000431	ILMN_2386008	MPZL1	NM_024569	ENST00000359523	T	CAGGGAG	ttCTCCCTGtagt	0	7mer-m8	panTro2	1	hsa-miR-6754-5p	+	-	-	-0.075	NA	NA	NA	no	no	no	C-type	10.5895436594814	3.85446746538463e-26	-
rs10125	creating	rs10918767	0.158	5153	C	T	T	G	10.5468402816611	7000431	ILMN_2386008	MPZL1	NM_024569	ENST00000359523	C	ACAAGGU	ttctCCTTGTAgt	0	7mer-A1	panTro2	1	hsa-miR-624-3p	+	-	-	0.029	NA	NA	NA	no	no	no	U-type	10.5895436594814	3.85446746538463e-26	-
rs10125	breaking	rs10918767	0.158	5153	C	T	T	G	10.5468402816611	7000431	ILMN_2386008	MPZL1	NM_024569	ENST00000359523	T	GGGAGAA	TTCTCCCtgtagt	0	7mer-m8	panTro2	1	hsa-miR-6878-5p	+	-	-	-0.024	NA	NA	NA	no	no	no	C-type	10.5895436594814	3.85446746538463e-26	-
rs10125	breaking	rs12027566	0.158	6956	C	T	A	T	4.44850119675555	2490470	ILMN_1739103	MPZL1	NM_024569	ENST00000359523	T	CAGGGAG	ttCTCCCTGtagt	0	7mer-m8	panTro2	1	hsa-miR-4270	+	+	+	-0.057	-0.2335	149	-18.4	no	no	no	C-type	4.35505644456987	1.37065494110927e-05	-
rs10125	creating	rs12027566	0.158	6956	C	T	A	T	4.44850119675555	2490470	ILMN_1739103	MPZL1	NM_024569	ENST00000359523	C	AAGGAGA	tTCTCCTTgtagt	0	7mer-m8	panTro2	1	hsa-miR-4428	+	+	+	-0.047	NA	154	-19.39	no	no	no	U-type	4.35505644456987	1.37065494110927e-05	-
rs10125	breaking	rs12027566	0.158	6956	C	T	A	T	4.44850119675555	2490470	ILMN_1739103	MPZL1	NM_024569	ENST00000359523	T	CAGGGAG	ttCTCCCTGtagt	0	7mer-m8	panTro2	1	hsa-miR-6754-5p	+	-	-	-0.075	NA	NA	NA	no	no	no	C-type	4.35505644456987	1.37065494110927e-05	-
rs10125	breaking	rs12027566	0.158	6956	C	T	A	T	4.44850119675555	2490470	ILMN_1739103	MPZL1	NM_024569	ENST00000359523	T	AGGGAGA	tTCTCCCTgtagt	0	7mer-m8	panTro2	1	hsa-miR-6760-5p	+	-	-	-0.048	NA	NA	NA	no	no	no	C-type	4.35505644456987	1.37065494110927e-05	-
rs10125	creating	rs12027566	0.158	6956	C	T	A	T	4.44850119675555	2490470	ILMN_1739103	MPZL1	NM_024569	ENST00000359523	C	ACAAGGU	ttctCCTTGTAgt	0	7mer-A1	panTro2	1	hsa-miR-624-3p	+	-	-	0.029	NA	NA	NA	no	no	no	U-type	4.35505644456987	1.37065494110927e-05	-
rs10125	breaking	rs12027566	0.158	6956	C	T	A	T	4.44850119675555	2490470	ILMN_1739103	MPZL1	NM_024569	ENST00000359523	T	CAGGGAG	ttCTCCCTGtagt	0	7mer-m8	panTro2	1	hsa-miR-4441	+	+	+	-0.085	NA	152	-20.41	no	no	no	C-type	4.35505644456987	1.37065494110927e-05	-
rs10125	breaking	rs12027566	0.158	6956	C	T	A	T	4.44850119675555	2490470	ILMN_1739103	MPZL1	NM_024569	ENST00000359523	T	GGGAGAA	TTCTCCCtgtagt	0	7mer-m8	panTro2	1	hsa-miR-6878-5p	+	-	-	-0.024	NA	NA	NA	no	no	no	C-type	4.35505644456987	1.37065494110927e-05	-
[truncated: 374,326 more rows]
