# Supplementary material for: Altered Gene Expression Associated with microRNA Binding Site Polymorphisms
Source: PLoS One. 2015 Oct 23;10(10):e0141351. doi: 10.1371/journal.pone.0141351 (PMC4619707; doi:10.1371/journal.pone.0141351)
Supplement: S2 Table — (XLSX) [file pone.0141351.s012.xlsx]

## Sheet: Leht 1
Study	RBP	Data	Method	Cell line	Treatment
Hafner M, et al. Cell 2010	AGO1	GSE21918	PAR-CLIP	HEK293	4-thiouridine, RNase T1
Helwak A, et al. Cell 2013	AGO1	SupplementalDataS1_S2_S3	CLASH	Flp-In T-REx 293-PTH-AGO1	CLASH protocol
Memczak S, et al. Nature 2013	AGO1	GSE43573	PAR-CLIP	HEK293	4-thiouridine, ML_MM_6
Memczak S, et al. Nature 2013	AGO1	GSE43573	PAR-CLIP	HEK293	4-thiouridine, ML_MM_7
Memczak S, et al. Nature 2013	AGO1	GSE43573	PAR-CLIP	HEK293	4-thiouridine, ML_MM_8
Gottwein E, et al. Cell Host Microbe 2011	AGO2	GSE32109	PAR-CLIP	BC-1	KSHV-infected, 4-thiouridine
Gottwein E, et al. Cell Host Microbe 2011	AGO2	GSE32109	PAR-CLIP	BC-3	KSHV-infected, 4-thiouridine
Haecker I, et al. PLoS Pathog 2012	AGO2	GSE41357	HITS-CLIP	BCBL-1	KSHV-infected, clusters in 2 of 3 replicates
Haecker I, et al. PLoS Pathog 2012	AGO2	GSE41357	HITS-CLIP	BC-3	KSHV-infected, clusters in 2 of 3 replicates
Hafner M, et al. Cell 2010	AGO2	GSE21918	PAR-CLIP	HEK293	4-thiouridine, RNase T1
Hafner M, et al. Cell 2010	AGO2	GSE21918	PAR-CLIP	HEK293	miR-124 transfected, 4-thiouridine, RNase T1
Hafner M, et al. Cell 2010	AGO2	GSE21918	PAR-CLIP	HEK293	miR-7 transfected, 4-thiouridine, RNase T1
Karginov FV, et al. Genes Dev 2013	AGO2	GSE44404	HITS-CLIP	293S	arsenite
Karginov FV, et al. Genes Dev 2013	AGO2	GSE44404	HITS-CLIP	293S	hippuristanol
Karginov FV, et al. Genes Dev 2013	AGO2	GSE44404	HITS-CLIP	293S	emetine
Karginov FV, et al. Genes Dev 2013	AGO2	GSE44404	HITS-CLIP	293S	no arsenite
Karginov FV, et al. Genes Dev 2013	AGO2	GSE44404	HITS-CLIP	293S	no hippuristanol
Karginov FV, et al. Genes Dev 2013	AGO2	GSE44404	HITS-CLIP	293S	no emetine
Kishore S, et al. Nat Methods 2011	AGO2	GSE28865	HITS-CLIP	HEK293	completeT1, repA
Kishore S, et al. Nat Methods 2011	AGO2	GSE28865	HITS-CLIP	HEK293	completeT1, repB
Kishore S, et al. Nat Methods 2011	AGO2	GSE28865	PAR-CLIP	HEK293	completeT1, repA
Kishore S, et al. Nat Methods 2011	AGO2	GSE28865	PAR-CLIP	HEK293	completeT1, repB
Kishore S, et al. Nat Methods 2011	AGO2	GSE28865	PAR-CLIP	HEK293	mildMNase, repA
Kishore S, et al. Nat Methods 2011	AGO2	GSE28865	PAR-CLIP	HEK293	mildMNase, repB
Lipchina I, et al. Genes Dev 2011	AGO2	SupplementaryData	PAR-CLIP	hESCs (WA-09)	4-thiouridine, RNase T1
Memczak S, et al. Nature 2013	AGO2	GSE43573	PAR-CLIP	HEK293	4-thiouridine, 3_ML_LG
Riley KJ, et al. EMBO J 2012	AGO2	SupplementalTable8	HITS-CLIP	Jijoye	EBV-infected
Skalsky RL, et al. PLoS Pathog 2012	AGO2	GSE41437	PAR-CLIP	EF3D-AGO2	EBV B95-8-infected, 4-thiouridine, RNase T1
Skalsky RL, et al. PLoS Pathog 2012	AGO2	GSE41437	PAR-CLIP	LCL35	EBV B95-8-infected, 4-thiouridine, RNase T1
Skalsky RL, et al. PLoS Pathog 2012	AGO2	GSE41437	PAR-CLIP	LCL-BAC	EBV B95-8-infected, 4-thiouridine, RNase T1
Skalsky RL, et al. PLoS Pathog 2012	AGO2	GSE41437	PAR-CLIP	LCL-BACD1	EBV B95-8-infected, 4-thiouridine, RNase T1
Skalsky RL, et al. PLoS Pathog 2012	AGO2	GSE41437	PAR-CLIP	LCL-BACD3	EBV B95-8-infected, 4-thiouridine, RNase T1
Xue Y, et al. Cell 2013	AGO2	GSE42701	HITS-CLIP	Hela	control shRNA
Xue Y, et al. Cell 2013	AGO2	GSE42701	HITS-CLIP	Hela	PTB specific shRNA
Hafner M, et al. Cell 2010	AGO3	GSE21918	PAR-CLIP	HEK293	4-thiouridine, RNase T1
Hafner M, et al. Cell 2010	AGO4	GSE21918	PAR-CLIP	HEK293	4-thiouridine, RNase T1
