# Supplementary material for: Altered Gene Expression Associated with microRNA Binding Site Polymorphisms
Source: PLoS One. 2015 Oct 23;10(10):e0141351. doi: 10.1371/journal.pone.0141351 (PMC4619707; doi:10.1371/journal.pone.0141351)
Supplement: S3 Table — Only associations where the MRE was predicted by all three target prediction algorithms and the targeting miRNA was present in both the blood-expressed consensus list of miRNAs and the miRBase “high confidence” list are reported in the filtered data set. a SNP effect on miRNA binding: D disrupts an MRE and C creates an MRE. b MAF is based on 1000G pilot 1 CEU population. c Number of cis-eQTL SNPs from the LD block (R2 = 1, 1000G pilot 1, CEU). d Z-scores from Westra et al. [21] are averaged for LD block (R2 = 1); FDR < 0.05 for all associations. e Association type: C-concordant; U-unconcordant. (XLSX) [file pone.0141351.s013.xlsx]

## Sheet: Sheet1
eQTL SNP	MRE-SNP	Distance	Alleles	Effecta	MAFb	miR	Seed type	Context score change	miRSVR	miRanda score	Free energy	Conservation	Wobble	AGO-CLIP	HUGO	ENSEMBL	ILLUMINA probe	meta-analysis Z-scorec	meta-analysis P-value (FDR<0.05)	Typed	Validatede
rs4234608	rs13074974	4199	T/C	D	0.092	hsa-miR-186-5p	7mer-m8	0.087	-0.1182	153	-9.22	2	0	-	LPP	ENST00000312675	ILMN_1651254	4.00075	6.31821e-05	C	-
rs4234608	rs13074974	4199	T/C	D	0.092	hsa-miR-186-5p	7mer-m8	0.087	-0.1182	153	-9.22	2	0	-	LPP	ENST00000543006	ILMN_1651254	4.00075	6.31821e-05	C	-
rs4687001	rs13074974	3700	T/C	D	0.092	hsa-miR-186-5p	7mer-m8	0.087	-0.1182	153	-9.22	2	0	-	LPP	ENST00000312675	ILMN_1651254	4.00075	6.31821e-05	C	-
rs4687001	rs13074974	3700	T/C	D	0.092	hsa-miR-186-5p	7mer-m8	0.087	-0.1182	153	-9.22	2	0	-	LPP	ENST00000543006	ILMN_1651254	4.00075	6.31821e-05	C	-
rs4234608	rs79810261	14998	G/A	C	0.092	hsa-miR-340-5p	7mer-A1	0.209	NA	145	-5.67	3	1	-	LPP	ENST00000312675	ILMN_1651254	4.00075	6.31821e-05	U	-
rs4234608	rs79810261	14998	G/A	C	0.092	hsa-miR-340-5p	7mer-A1	0.209	NA	145	-5.67	3	1	-	LPP	ENST00000543006	ILMN_1651254	4.00075	6.31821e-05	U	-
rs4687001	rs79810261	14499	G/A	C	0.092	hsa-miR-340-5p	7mer-A1	0.209	NA	145	-5.67	3	1	-	LPP	ENST00000312675	ILMN_1651254	4.00075	6.31821e-05	U	-
rs4687001	rs79810261	14499	G/A	C	0.092	hsa-miR-340-5p	7mer-A1	0.209	NA	145	-5.67	3	1	-	LPP	ENST00000543006	ILMN_1651254	4.00075	6.31821e-05	U	-
rs805687	rs805687	0	C/G	D	0.183	hsa-miR-769-5p	7mer-m8	-0.185	-0.12	160	-24.11	0	0	-	COL17A1	ENST00000353479	ILMN_1651282	7.40144	1.34756e-13	C	-
rs12376285	rs3814124	2686	A/G	D	0.292	hsa-miR-210-3p	7mer-A1	-0.041	-0.0042	153	-18.56	0	1	-	MVB12B	ENST00000361171	ILMN_1652525	8.22643	1.92924e-16	C	-
rs10987314	rs3814124	2402	A/G	D	0.292	hsa-miR-210-3p	7mer-A1	-0.041	-0.0042	153	-18.56	0	1	-	MVB12B	ENST00000361171	ILMN_1652525	8.29359	1.10056e-16	C	-
rs10987313	rs3814124	2139	A/G	D	0.292	hsa-miR-210-3p	7mer-A1	-0.041	-0.0042	153	-18.56	0	1	-	MVB12B	ENST00000361171	ILMN_1652525	8.28016	1.23175e-16	C	-
rs3814126	rs3814124	2178	A/G	D	0.292	hsa-miR-210-3p	7mer-A1	-0.041	-0.0042	153	-18.56	0	1	-	MVB12B	ENST00000361171	ILMN_1652525	8.2536	1.53693e-16	C	-
rs10987312	rs3814124	1996	A/G	D	0.292	hsa-miR-210-3p	7mer-A1	-0.041	-0.0042	153	-18.56	0	1	-	MVB12B	ENST00000361171	ILMN_1652525	8.29359	1.10056e-16	C	-
rs8034239	rs8027115	15573	C/T	D	0.242	hsa-miR-186-5p	7mer-m8	0.067	NA	140	-5.91	3	0	-	C15orf61	ENST00000342683	ILMN_1655311	7.04031	1.91964e-12	C	-
rs7176278	rs8027115	7389	C/T	D	0.242	hsa-miR-186-5p	7mer-m8	0.067	NA	140	-5.91	3	0	-	C15orf61	ENST00000342683	ILMN_1655311	7.06338	1.62711e-12	C	-
rs8027115	rs8027115	0	C/T	D	0.242	hsa-miR-186-5p	7mer-m8	0.067	NA	140	-5.91	3	0	-	C15orf61	ENST00000342683	ILMN_1655311	7.03815	1.95019e-12	C	-
rs10518729	rs8027115	534	C/T	D	0.242	hsa-miR-186-5p	7mer-m8	0.067	NA	140	-5.91	3	0	-	C15orf61	ENST00000342683	ILMN_1655311	7.03815	1.95019e-12	C	-
rs8027772	rs8027115	9747	C/T	D	0.242	hsa-miR-186-5p	7mer-m8	0.067	NA	140	-5.91	3	0	-	C15orf61	ENST00000342683	ILMN_1655311	7.07213	1.52716e-12	C	-
rs884326	rs8027115	13474	C/T	D	0.242	hsa-miR-186-5p	7mer-m8	0.067	NA	140	-5.91	3	0	-	C15orf61	ENST00000342683	ILMN_1655311	7.0631	1.62946e-12	C	-
rs896079	rs1678623	1237	C/T	D	0.492	hsa-miR-361-3p	8mer	-0.172	-0.0265	148	-26.55	1	1	-	SPOCK2	ENST00000373109	ILMN_1656287	10.171	2.67152e-24	C	-
rs896079	rs1678623	1237	C/T	D	0.492	hsa-miR-361-3p	8mer	-0.172	-0.0265	148	-26.55	1	1	-	SPOCK2	ENST00000536168	ILMN_1656287	10.171	2.67152e-24	C	-
rs896079	rs1678623	1237	C/T	D	0.492	hsa-miR-361-3p	8mer	-0.172	-0.0265	148	-26.55	1	1	-	SPOCK2	ENST00000317376	ILMN_1656287	10.171	2.67152e-24	C	-
rs1678623	rs1678623	0	C/T	D	0.492	hsa-miR-361-3p	8mer	-0.172	-0.0265	148	-26.55	1	1	-	SPOCK2	ENST00000373109	ILMN_1656287	10.2257	1.52282e-24	C	-
rs1678623	rs1678623	0	C/T	D	0.492	hsa-miR-361-3p	8mer	-0.172	-0.0265	148	-26.55	1	1	-	SPOCK2	ENST00000536168	ILMN_1656287	10.2257	1.52282e-24	C	-
rs1678623	rs1678623	0	C/T	D	0.492	hsa-miR-361-3p	8mer	-0.172	-0.0265	148	-26.55	1	1	-	SPOCK2	ENST00000317376	ILMN_1656287	10.2257	1.52282e-24	C	-
rs17775450	rs13123	10833	A/G	C	0.058	hsa-miR-148b-3p	7mer-m8	-0.154	NA	153	-15.72	2	0	-	AZIN1	ENST00000337198	ILMN_1656682	6.628	3.40727e-11	U	-
rs17197341	rs13123	50709	A/G	C	0.058	hsa-miR-148b-3p	7mer-m8	-0.154	NA	153	-15.72	2	0	-	AZIN1	ENST00000337198	ILMN_1656682	6.59612	4.22399e-11	U	-
rs12546634	rs13123	18122	A/G	C	0.058	hsa-miR-148a-3p	7mer-m8	-0.154	NA	157	-17.56	2	0	-	AZIN1	ENST00000337198	ILMN_1656682	6.59968	4.12269e-11	U	-
rs12547200	rs13123	24347	A/G	C	0.058	hsa-miR-148b-3p	7mer-m8	-0.154	NA	153	-15.72	2	0	-	AZIN1	ENST00000337198	ILMN_1656682	6.6018	4.06195e-11	U	-
rs2304348	rs13123	6523	A/G	C	0.058	hsa-miR-148a-3p	7mer-m8	-0.154	NA	157	-17.56	2	0	-	AZIN1	ENST00000337198	ILMN_1656682	6.58584	4.52443e-11	U	-
rs12547200	rs13123	24347	A/G	C	0.058	hsa-miR-148a-3p	7mer-m8	-0.154	NA	157	-17.56	2	0	-	AZIN1	ENST00000337198	ILMN_1656682	6.6018	4.06195e-11	U	-
rs1019975	rs13123	25407	A/G	C	0.058	hsa-miR-148b-3p	7mer-m8	-0.154	NA	153	-15.72	2	0	-	AZIN1	ENST00000337198	ILMN_1656682	6.60608	3.94843e-11	U	-
rs6999267	rs13123	2213	A/G	C	0.058	hsa-miR-148a-3p	7mer-m8	-0.154	NA	157	-17.56	2	0	-	AZIN1	ENST00000337198	ILMN_1656682	6.61596	3.69548e-11	U	-
rs6999267	rs13123	2213	A/G	C	0.058	hsa-miR-148b-3p	7mer-m8	-0.154	NA	153	-15.72	2	0	-	AZIN1	ENST00000337198	ILMN_1656682	6.61596	3.69548e-11	U	-
rs1019975	rs13123	25407	A/G	C	0.058	hsa-miR-148a-3p	7mer-m8	-0.154	NA	157	-17.56	2	0	-	AZIN1	ENST00000337198	ILMN_1656682	6.60608	3.94843e-11	U	-
rs13123	rs13123	0	A/G	C	0.058	hsa-miR-148a-3p	7mer-m8	-0.154	NA	157	-17.56	2	0	-	AZIN1	ENST00000337198	ILMN_1656682	6.61382	3.74578e-11	U	-
rs17775510	rs13123	10241	A/G	C	0.058	hsa-miR-148b-3p	7mer-m8	-0.154	NA	153	-15.72	2	0	-	AZIN1	ENST00000337198	ILMN_1656682	6.62099	3.5726e-11	U	-
rs4734672	rs13123	21522	A/G	C	0.058	hsa-miR-148a-3p	7mer-m8	-0.154	NA	157	-17.56	2	0	-	AZIN1	ENST00000337198	ILMN_1656682	6.6018	4.06195e-11	U	-
rs13123	rs13123	0	A/G	C	0.058	hsa-miR-148b-3p	7mer-m8	-0.154	NA	153	-15.72	2	0	-	AZIN1	ENST00000337198	ILMN_1656682	6.61382	3.74578e-11	U	-
rs4734672	rs13123	21522	A/G	C	0.058	hsa-miR-148b-3p	7mer-m8	-0.154	NA	153	-15.72	2	0	-	AZIN1	ENST00000337198	ILMN_1656682	6.6018	4.06195e-11	U	-
rs2304348	rs13123	6523	A/G	C	0.058	hsa-miR-148b-3p	7mer-m8	-0.154	NA	153	-15.72	2	0	-	AZIN1	ENST00000337198	ILMN_1656682	6.58584	4.52443e-11	U	-
rs17775450	rs13123	10833	A/G	C	0.058	hsa-miR-148a-3p	7mer-m8	-0.154	NA	157	-17.56	2	0	-	AZIN1	ENST00000337198	ILMN_1656682	6.628	3.40727e-11	U	-
rs17775510	rs13123	10241	A/G	C	0.058	hsa-miR-148a-3p	7mer-m8	-0.154	NA	157	-17.56	2	0	-	AZIN1	ENST00000337198	ILMN_1656682	6.62099	3.5726e-11	U	-
rs17197341	rs13123	50709	A/G	C	0.058	hsa-miR-148a-3p	7mer-m8	-0.154	NA	157	-17.56	2	0	-	AZIN1	ENST00000337198	ILMN_1656682	6.59612	4.22399e-11	U	-
rs12546634	rs13123	18122	A/G	C	0.058	hsa-miR-148b-3p	7mer-m8	-0.154	NA	153	-15.72	2	0	-	AZIN1	ENST00000337198	ILMN_1656682	6.59968	4.12269e-11	U	-
rs79503	rs79503	0	A/G	C	0.442	hsa-miR-361-3p	7mer-m8	-0.009	NA	157	-20.31	3	0	+	CBX7	ENST00000216133	ILMN_1657361	5.80605	6.3983e-09	U	-
rs139419	rs79503	28900	A/G	C	0.442	hsa-miR-361-3p	7mer-m8	-0.009	NA	157	-20.31	3	0	+	CBX7	ENST00000216133	ILMN_1657361	5.75054	8.90326e-09	U	-
rs710191	rs79503	626	A/G	C	0.442	hsa-miR-361-3p	7mer-m8	-0.009	NA	157	-20.31	3	0	+	CBX7	ENST00000216133	ILMN_1657361	5.80494	6.44429e-09	U	-
rs139383	rs79503	531	A/G	C	0.442	hsa-miR-361-3p	7mer-m8	-0.009	NA	157	-20.31	3	0	+	CBX7	ENST00000216133	ILMN_1657361	5.84365	5.10846e-09	U	-
rs139418	rs79503	28722	A/G	C	0.442	hsa-miR-361-3p	7mer-m8	-0.009	NA	157	-20.31	3	0	+	CBX7	ENST00000216133	ILMN_1657361	5.72116	1.05899e-08	U	-
rs710190	rs79503	650	A/G	C	0.442	hsa-miR-361-3p	7mer-m8	-0.009	NA	157	-20.31	3	0	+	CBX7	ENST00000216133	ILMN_1657361	5.79511	6.83212e-09	U	-
rs6495126	rs6495127	19464	T/C	C	0.258	hsa-miR-191-5p	7mer-m8	-0.21	-0.2929	148	-13.79	0	1	-	FAM219B	ENST00000357635	ILMN_1657744	8.93943	3.91289e-19	C	-
rs8042694	rs6495127	30925	T/C	C	0.258	hsa-miR-191-5p	7mer-m8	-0.21	-0.2929	148	-13.79	0	1	-	FAM219B	ENST00000357635	ILMN_1657744	8.8728	7.13294e-19	C	-
rs4886633	rs6495127	16283	T/C	C	0.258	hsa-miR-191-5p	7mer-m8	-0.21	-0.2929	148	-13.79	0	1	-	FAM219B	ENST00000357635	ILMN_1657744	9.0315	1.69489e-19	C	-
rs8031937	rs6495127	13369	T/C	C	0.258	hsa-miR-191-5p	7mer-m8	-0.21	-0.2929	148	-13.79	0	1	-	FAM219B	ENST00000357635	ILMN_1657744	9.01691	1.93664e-19	C	-
rs6495127	rs6495127	0	T/C	C	0.258	hsa-miR-191-5p	7mer-m8	-0.21	-0.2929	148	-13.79	0	1	-	FAM219B	ENST00000357635	ILMN_1657744	9.10527	8.61076e-20	C	-
rs9315865	rs9315865	0	A/G	D	0.408	hsa-miR-340-5p	7mer-A1	0.116	-0.0589	150	-8.21	3	0	-	XPO4	ENST00000400602	ILMN_1657873	4.45953	8.21894e-06	C	-
rs9717	rs9717	0	C/T	C	0.325	hsa-miR-378a-3p	7mer-m8	-0.041	-0.0078	145	-17.62	0	1	+	LSS	ENST00000397728	ILMN_1658271	6.24843	4.14679e-10	U	-
rs9717	rs9717	0	C/T	C	0.325	hsa-miR-378a-3p	7mer-m8	-0.041	-0.0078	145	-17.62	0	1	+	LSS	ENST00000457828	ILMN_1658271	6.24843	4.14679e-10	U	-
rs9717	rs9717	0	C/T	C	0.325	hsa-miR-378a-3p	7mer-m8	-0.041	-0.0078	145	-17.62	0	1	+	LSS	ENST00000356396	ILMN_1658271	6.24843	4.14679e-10	U	-
rs2839146	rs9717	21040	C/T	C	0.325	hsa-miR-378a-3p	7mer-m8	-0.041	-0.0078	145	-17.62	0	1	+	LSS	ENST00000397728	ILMN_1658271	6.31455	2.71212e-10	U	-
rs2839146	rs9717	21040	C/T	C	0.325	hsa-miR-378a-3p	7mer-m8	-0.041	-0.0078	145	-17.62	0	1	+	LSS	ENST00000457828	ILMN_1658271	6.31455	2.71212e-10	U	-
rs2839146	rs9717	21040	C/T	C	0.325	hsa-miR-378a-3p	7mer-m8	-0.041	-0.0078	145	-17.62	0	1	+	LSS	ENST00000356396	ILMN_1658271	6.31455	2.71212e-10	U	-
rs4818828	rs9717	13764	C/T	C	0.325	hsa-miR-378a-3p	7mer-m8	-0.041	-0.0078	145	-17.62	0	1	+	LSS	ENST00000397728	ILMN_1658271	6.34142	2.27687e-10	U	-
rs4818828	rs9717	13764	C/T	C	0.325	hsa-miR-378a-3p	7mer-m8	-0.041	-0.0078	145	-17.62	0	1	+	LSS	ENST00000457828	ILMN_1658271	6.34142	2.27687e-10	U	-
rs4818828	rs9717	13764	C/T	C	0.325	hsa-miR-378a-3p	7mer-m8	-0.041	-0.0078	145	-17.62	0	1	+	LSS	ENST00000356396	ILMN_1658271	6.34142	2.27687e-10	U	-
rs2839157	rs9717	32190	C/T	C	0.325	hsa-miR-378a-3p	7mer-m8	-0.041	-0.0078	145	-17.62	0	1	+	LSS	ENST00000397728	ILMN_1658271	6.37724	1.80355e-10	U	-
rs2839157	rs9717	32190	C/T	C	0.325	hsa-miR-378a-3p	7mer-m8	-0.041	-0.0078	145	-17.62	0	1	+	LSS	ENST00000457828	ILMN_1658271	6.37724	1.80355e-10	U	-
rs2839157	rs9717	32190	C/T	C	0.325	hsa-miR-378a-3p	7mer-m8	-0.041	-0.0078	145	-17.62	0	1	+	LSS	ENST00000356396	ILMN_1658271	6.37724	1.80355e-10	U	-
rs2254524	rs9717	4959	C/T	C	0.325	hsa-miR-378a-3p	7mer-m8	-0.041	-0.0078	145	-17.62	0	1	+	LSS	ENST00000397728	ILMN_1658271	6.25991	3.85472e-10	U	-
rs2254524	rs9717	4959	C/T	C	0.325	hsa-miR-378a-3p	7mer-m8	-0.041	-0.0078	145	-17.62	0	1	+	LSS	ENST00000457828	ILMN_1658271	6.25991	3.85472e-10	U	-
rs2254524	rs9717	4959	C/T	C	0.325	hsa-miR-378a-3p	7mer-m8	-0.041	-0.0078	145	-17.62	0	1	+	LSS	ENST00000356396	ILMN_1658271	6.25991	3.85472e-10	U	-
rs10039796	rs10039796	0	C/G	C	0.483	hsa-miR-365a-3p	7mer-m8	-0.293	-0.8388	162	-18.01	0	0	-	LCP2	ENST00000046794	ILMN_1658962	4.28685	1.81265e-05	U	-
rs9891166	rs3752021	859	G/C	C	0.117	hsa-miR-181a-5p	7mer-m8	-0.134	NA	152	-12.33	0	0	-	CRLF3	ENST00000544695	ILMN_1660579	10.3184	5.8306e-25	C	-
rs9891166	rs3752021	859	G/C	C	0.117	hsa-miR-181a-5p	7mer-m8	-0.134	NA	152	-12.33	0	0	-	CRLF3	ENST00000578692	ILMN_1660579	10.3184	5.8306e-25	C	-
rs9891166	rs3752021	859	G/C	C	0.117	hsa-miR-181a-5p	7mer-m8	-0.134	NA	152	-12.33	0	0	-	CRLF3	ENST00000324238	ILMN_1660579	10.3184	5.8306e-25	C	-
rs9912440	rs3752021	37729	G/C	C	0.117	hsa-miR-181d-5p	7mer-m8	-0.134	NA	144	-12.46	0	0	-	CRLF3	ENST00000544695	ILMN_1660579	10.1747	2.57456e-24	C	-
rs9912440	rs3752021	37729	G/C	C	0.117	hsa-miR-181d-5p	7mer-m8	-0.134	NA	144	-12.46	0	0	-	CRLF3	ENST00000578692	ILMN_1660579	10.1747	2.57456e-24	C	-
rs9912440	rs3752021	37729	G/C	C	0.117	hsa-miR-181d-5p	7mer-m8	-0.134	NA	144	-12.46	0	0	-	CRLF3	ENST00000324238	ILMN_1660579	10.1747	2.57456e-24	C	-
rs9895785	rs3752021	3335	G/C	C	0.117	hsa-miR-181a-5p	7mer-m8	-0.134	NA	152	-12.33	0	0	-	CRLF3	ENST00000544695	ILMN_1660579	10.1994	1.99501e-24	C	-
rs9895785	rs3752021	3335	G/C	C	0.117	hsa-miR-181a-5p	7mer-m8	-0.134	NA	152	-12.33	0	0	-	CRLF3	ENST00000578692	ILMN_1660579	10.1994	1.99501e-24	C	-
rs9895785	rs3752021	3335	G/C	C	0.117	hsa-miR-181a-5p	7mer-m8	-0.134	NA	152	-12.33	0	0	-	CRLF3	ENST00000324238	ILMN_1660579	10.1994	1.99501e-24	C	-
rs8075341	rs3752021	25522	G/C	C	0.117	hsa-miR-181a-5p	7mer-m8	-0.134	NA	152	-12.33	0	0	-	CRLF3	ENST00000544695	ILMN_1660579	10.1856	2.29937e-24	C	-
rs8075341	rs3752021	25522	G/C	C	0.117	hsa-miR-181a-5p	7mer-m8	-0.134	NA	152	-12.33	0	0	-	CRLF3	ENST00000578692	ILMN_1660579	10.1856	2.29937e-24	C	-
rs8075341	rs3752021	25522	G/C	C	0.117	hsa-miR-181a-5p	7mer-m8	-0.134	NA	152	-12.33	0	0	-	CRLF3	ENST00000324238	ILMN_1660579	10.1856	2.29937e-24	C	-
rs8081299	rs3752021	6747	G/C	C	0.117	hsa-miR-181a-5p	7mer-m8	-0.134	NA	152	-12.33	0	0	-	CRLF3	ENST00000544695	ILMN_1660579	10.1856	2.29937e-24	C	-
rs8081299	rs3752021	6747	G/C	C	0.117	hsa-miR-181a-5p	7mer-m8	-0.134	NA	152	-12.33	0	0	-	CRLF3	ENST00000578692	ILMN_1660579	10.1856	2.29937e-24	C	-
rs8081299	rs3752021	6747	G/C	C	0.117	hsa-miR-181a-5p	7mer-m8	-0.134	NA	152	-12.33	0	0	-	CRLF3	ENST00000324238	ILMN_1660579	10.1856	2.29937e-24	C	-
rs11657369	rs3752021	25425	G/C	C	0.117	hsa-miR-181d-5p	7mer-m8	-0.134	NA	144	-12.46	0	0	-	CRLF3	ENST00000544695	ILMN_1660579	10.1856	2.29937e-24	C	-
rs11657369	rs3752021	25425	G/C	C	0.117	hsa-miR-181d-5p	7mer-m8	-0.134	NA	144	-12.46	0	0	-	CRLF3	ENST00000578692	ILMN_1660579	10.1856	2.29937e-24	C	-
rs11657369	rs3752021	25425	G/C	C	0.117	hsa-miR-181d-5p	7mer-m8	-0.134	NA	144	-12.46	0	0	-	CRLF3	ENST00000324238	ILMN_1660579	10.1856	2.29937e-24	C	-
rs426434	rs3752021	185690	G/C	C	0.117	hsa-miR-181a-5p	7mer-m8	-0.134	NA	152	-12.33	0	0	-	CRLF3	ENST00000544695	ILMN_1660579	9.70452	2.8877e-22	C	-
rs426434	rs3752021	185690	G/C	C	0.117	hsa-miR-181a-5p	7mer-m8	-0.134	NA	152	-12.33	0	0	-	CRLF3	ENST00000578692	ILMN_1660579	9.70452	2.8877e-22	C	-
rs426434	rs3752021	185690	G/C	C	0.117	hsa-miR-181a-5p	7mer-m8	-0.134	NA	152	-12.33	0	0	-	CRLF3	ENST00000324238	ILMN_1660579	9.70452	2.8877e-22	C	-
rs7214570	rs3752021	36121	G/C	C	0.117	hsa-miR-181d-5p	7mer-m8	-0.134	NA	144	-12.46	0	0	-	CRLF3	ENST00000544695	ILMN_1660579	10.2132	1.73061e-24	C	-
rs7214570	rs3752021	36121	G/C	C	0.117	hsa-miR-181d-5p	7mer-m8	-0.134	NA	144	-12.46	0	0	-	CRLF3	ENST00000578692	ILMN_1660579	10.2132	1.73061e-24	C	-
rs7214570	rs3752021	36121	G/C	C	0.117	hsa-miR-181d-5p	7mer-m8	-0.134	NA	144	-12.46	0	0	-	CRLF3	ENST00000324238	ILMN_1660579	10.2132	1.73061e-24	C	-
rs7214570	rs3752021	36121	G/C	C	0.117	hsa-miR-181a-5p	7mer-m8	-0.134	NA	152	-12.33	0	0	-	CRLF3	ENST00000544695	ILMN_1660579	10.2132	1.73061e-24	C	-
rs7214570	rs3752021	36121	G/C	C	0.117	hsa-miR-181a-5p	7mer-m8	-0.134	NA	152	-12.33	0	0	-	CRLF3	ENST00000578692	ILMN_1660579	10.2132	1.73061e-24	C	-
rs7214570	rs3752021	36121	G/C	C	0.117	hsa-miR-181a-5p	7mer-m8	-0.134	NA	152	-12.33	0	0	-	CRLF3	ENST00000324238	ILMN_1660579	10.2132	1.73061e-24	C	-
rs9911784	rs3752021	13537	G/C	C	0.117	hsa-miR-181a-5p	7mer-m8	-0.134	NA	152	-12.33	0	0	-	CRLF3	ENST00000544695	ILMN_1660579	10.1856	2.29937e-24	C	-
rs9911784	rs3752021	13537	G/C	C	0.117	hsa-miR-181a-5p	7mer-m8	-0.134	NA	152	-12.33	0	0	-	CRLF3	ENST00000578692	ILMN_1660579	10.1856	2.29937e-24	C	-
rs9911784	rs3752021	13537	G/C	C	0.117	hsa-miR-181a-5p	7mer-m8	-0.134	NA	152	-12.33	0	0	-	CRLF3	ENST00000324238	ILMN_1660579	10.1856	2.29937e-24	C	-
rs7503542	rs3752021	37213	G/C	C	0.117	hsa-miR-181a-5p	7mer-m8	-0.134	NA	152	-12.33	0	0	-	CRLF3	ENST00000544695	ILMN_1660579	9.96047	2.27147e-23	C	-
rs7503542	rs3752021	37213	G/C	C	0.117	hsa-miR-181a-5p	7mer-m8	-0.134	NA	152	-12.33	0	0	-	CRLF3	ENST00000578692	ILMN_1660579	9.96047	2.27147e-23	C	-
rs7503542	rs3752021	37213	G/C	C	0.117	hsa-miR-181a-5p	7mer-m8	-0.134	NA	152	-12.33	0	0	-	CRLF3	ENST00000324238	ILMN_1660579	9.96047	2.27147e-23	C	-
rs11657662	rs3752021	34696	G/C	C	0.117	hsa-miR-181a-5p	7mer-m8	-0.134	NA	152	-12.33	0	0	-	CRLF3	ENST00000544695	ILMN_1660579	10.1856	2.29937e-24	C	-
rs11657662	rs3752021	34696	G/C	C	0.117	hsa-miR-181a-5p	7mer-m8	-0.134	NA	152	-12.33	0	0	-	CRLF3	ENST00000578692	ILMN_1660579	10.1856	2.29937e-24	C	-
rs11657662	rs3752021	34696	G/C	C	0.117	hsa-miR-181a-5p	7mer-m8	-0.134	NA	152	-12.33	0	0	-	CRLF3	ENST00000324238	ILMN_1660579	10.1856	2.29937e-24	C	-
rs9914499	rs3752021	3455	G/C	C	0.117	hsa-miR-181d-5p	7mer-m8	-0.134	NA	144	-12.46	0	0	-	CRLF3	ENST00000544695	ILMN_1660579	10.1856	2.29937e-24	C	-
rs9914499	rs3752021	3455	G/C	C	0.117	hsa-miR-181d-5p	7mer-m8	-0.134	NA	144	-12.46	0	0	-	CRLF3	ENST00000578692	ILMN_1660579	10.1856	2.29937e-24	C	-
rs9914499	rs3752021	3455	G/C	C	0.117	hsa-miR-181d-5p	7mer-m8	-0.134	NA	144	-12.46	0	0	-	CRLF3	ENST00000324238	ILMN_1660579	10.1856	2.29937e-24	C	-
rs9898084	rs3752021	28709	G/C	C	0.117	hsa-miR-181d-5p	7mer-m8	-0.134	NA	144	-12.46	0	0	-	CRLF3	ENST00000544695	ILMN_1660579	10.1856	2.29937e-24	C	-
rs9898084	rs3752021	28709	G/C	C	0.117	hsa-miR-181d-5p	7mer-m8	-0.134	NA	144	-12.46	0	0	-	CRLF3	ENST00000578692	ILMN_1660579	10.1856	2.29937e-24	C	-
rs9898084	rs3752021	28709	G/C	C	0.117	hsa-miR-181d-5p	7mer-m8	-0.134	NA	144	-12.46	0	0	-	CRLF3	ENST00000324238	ILMN_1660579	10.1856	2.29937e-24	C	-
rs1061342	rs3752021	3420	G/C	C	0.117	hsa-miR-181d-5p	7mer-m8	-0.134	NA	144	-12.46	0	0	-	CRLF3	ENST00000544695	ILMN_1660579	10.1647	2.85291e-24	C	-
rs1061342	rs3752021	3420	G/C	C	0.117	hsa-miR-181d-5p	7mer-m8	-0.134	NA	144	-12.46	0	0	-	CRLF3	ENST00000578692	ILMN_1660579	10.1647	2.85291e-24	C	-
rs1061342	rs3752021	3420	G/C	C	0.117	hsa-miR-181d-5p	7mer-m8	-0.134	NA	144	-12.46	0	0	-	CRLF3	ENST00000324238	ILMN_1660579	10.1647	2.85291e-24	C	-
rs9897728	rs3752021	2239	G/C	C	0.117	hsa-miR-181a-5p	7mer-m8	-0.134	NA	152	-12.33	0	0	-	CRLF3	ENST00000544695	ILMN_1660579	10.1856	2.29937e-24	C	-
rs9897728	rs3752021	2239	G/C	C	0.117	hsa-miR-181a-5p	7mer-m8	-0.134	NA	152	-12.33	0	0	-	CRLF3	ENST00000578692	ILMN_1660579	10.1856	2.29937e-24	C	-
rs9897728	rs3752021	2239	G/C	C	0.117	hsa-miR-181a-5p	7mer-m8	-0.134	NA	152	-12.33	0	0	-	CRLF3	ENST00000324238	ILMN_1660579	10.1856	2.29937e-24	C	-
rs8067035	rs3752021	8855	G/C	C	0.117	hsa-miR-181a-5p	7mer-m8	-0.134	NA	152	-12.33	0	0	-	CRLF3	ENST00000544695	ILMN_1660579	10.1856	2.29937e-24	C	-
rs8067035	rs3752021	8855	G/C	C	0.117	hsa-miR-181a-5p	7mer-m8	-0.134	NA	152	-12.33	0	0	-	CRLF3	ENST00000578692	ILMN_1660579	10.1856	2.29937e-24	C	-
rs8067035	rs3752021	8855	G/C	C	0.117	hsa-miR-181a-5p	7mer-m8	-0.134	NA	152	-12.33	0	0	-	CRLF3	ENST00000324238	ILMN_1660579	10.1856	2.29937e-24	C	-
rs122898	rs3752021	205789	G/C	C	0.117	hsa-miR-181a-5p	7mer-m8	-0.134	NA	152	-12.33	0	0	-	CRLF3	ENST00000544695	ILMN_1660579	9.6472	5.05162e-22	C	-
rs122898	rs3752021	205789	G/C	C	0.117	hsa-miR-181a-5p	7mer-m8	-0.134	NA	152	-12.33	0	0	-	CRLF3	ENST00000578692	ILMN_1660579	9.6472	5.05162e-22	C	-
rs122898	rs3752021	205789	G/C	C	0.117	hsa-miR-181a-5p	7mer-m8	-0.134	NA	152	-12.33	0	0	-	CRLF3	ENST00000324238	ILMN_1660579	9.6472	5.05162e-22	C	-
rs3752021	rs3752021	0	G/C	C	0.117	hsa-miR-181a-5p	7mer-m8	-0.134	NA	152	-12.33	0	0	-	CRLF3	ENST00000544695	ILMN_1660579	10.1856	2.29937e-24	C	-
rs3752021	rs3752021	0	G/C	C	0.117	hsa-miR-181a-5p	7mer-m8	-0.134	NA	152	-12.33	0	0	-	CRLF3	ENST00000578692	ILMN_1660579	10.1856	2.29937e-24	C	-
rs3752021	rs3752021	0	G/C	C	0.117	hsa-miR-181a-5p	7mer-m8	-0.134	NA	152	-12.33	0	0	-	CRLF3	ENST00000324238	ILMN_1660579	10.1856	2.29937e-24	C	-
rs9912440	rs3752021	37729	G/C	C	0.117	hsa-miR-181a-5p	7mer-m8	-0.134	NA	152	-12.33	0	0	-	CRLF3	ENST00000544695	ILMN_1660579	10.1747	2.57456e-24	C	-
rs9912440	rs3752021	37729	G/C	C	0.117	hsa-miR-181a-5p	7mer-m8	-0.134	NA	152	-12.33	0	0	-	CRLF3	ENST00000578692	ILMN_1660579	10.1747	2.57456e-24	C	-
rs9912440	rs3752021	37729	G/C	C	0.117	hsa-miR-181a-5p	7mer-m8	-0.134	NA	152	-12.33	0	0	-	CRLF3	ENST00000324238	ILMN_1660579	10.1747	2.57456e-24	C	-
rs7223209	rs3752021	3823	G/C	C	0.117	hsa-miR-181a-5p	7mer-m8	-0.134	NA	152	-12.33	0	0	-	CRLF3	ENST00000544695	ILMN_1660579	10.1856	2.29937e-24	C	-
rs7223209	rs3752021	3823	G/C	C	0.117	hsa-miR-181a-5p	7mer-m8	-0.134	NA	152	-12.33	0	0	-	CRLF3	ENST00000578692	ILMN_1660579	10.1856	2.29937e-24	C	-
rs7223209	rs3752021	3823	G/C	C	0.117	hsa-miR-181a-5p	7mer-m8	-0.134	NA	152	-12.33	0	0	-	CRLF3	ENST00000324238	ILMN_1660579	10.1856	2.29937e-24	C	-
rs9891166	rs3752021	859	G/C	C	0.117	hsa-miR-181d-5p	7mer-m8	-0.134	NA	144	-12.46	0	0	-	CRLF3	ENST00000544695	ILMN_1660579	10.3184	5.8306e-25	C	-
rs9891166	rs3752021	859	G/C	C	0.117	hsa-miR-181d-5p	7mer-m8	-0.134	NA	144	-12.46	0	0	-	CRLF3	ENST00000578692	ILMN_1660579	10.3184	5.8306e-25	C	-
rs9891166	rs3752021	859	G/C	C	0.117	hsa-miR-181d-5p	7mer-m8	-0.134	NA	144	-12.46	0	0	-	CRLF3	ENST00000324238	ILMN_1660579	10.3184	5.8306e-25	C	-
rs9895785	rs3752021	3335	G/C	C	0.117	hsa-miR-181d-5p	7mer-m8	-0.134	NA	144	-12.46	0	0	-	CRLF3	ENST00000544695	ILMN_1660579	10.1994	1.99501e-24	C	-
rs9895785	rs3752021	3335	G/C	C	0.117	hsa-miR-181d-5p	7mer-m8	-0.134	NA	144	-12.46	0	0	-	CRLF3	ENST00000578692	ILMN_1660579	10.1994	1.99501e-24	C	-
rs9895785	rs3752021	3335	G/C	C	0.117	hsa-miR-181d-5p	7mer-m8	-0.134	NA	144	-12.46	0	0	-	CRLF3	ENST00000324238	ILMN_1660579	10.1994	1.99501e-24	C	-
rs7208441	rs3752021	32820	G/C	C	0.117	hsa-miR-181d-5p	7mer-m8	-0.134	NA	144	-12.46	0	0	-	CRLF3	ENST00000544695	ILMN_1660579	10.1856	2.29937e-24	C	-
rs7208441	rs3752021	32820	G/C	C	0.117	hsa-miR-181d-5p	7mer-m8	-0.134	NA	144	-12.46	0	0	-	CRLF3	ENST00000578692	ILMN_1660579	10.1856	2.29937e-24	C	-
rs7208441	rs3752021	32820	G/C	C	0.117	hsa-miR-181d-5p	7mer-m8	-0.134	NA	144	-12.46	0	0	-	CRLF3	ENST00000324238	ILMN_1660579	10.1856	2.29937e-24	C	-
rs9911784	rs3752021	13537	G/C	C	0.117	hsa-miR-181d-5p	7mer-m8	-0.134	NA	144	-12.46	0	0	-	CRLF3	ENST00000544695	ILMN_1660579	10.1856	2.29937e-24	C	-
rs9911784	rs3752021	13537	G/C	C	0.117	hsa-miR-181d-5p	7mer-m8	-0.134	NA	144	-12.46	0	0	-	CRLF3	ENST00000578692	ILMN_1660579	10.1856	2.29937e-24	C	-
rs9911784	rs3752021	13537	G/C	C	0.117	hsa-miR-181d-5p	7mer-m8	-0.134	NA	144	-12.46	0	0	-	CRLF3	ENST00000324238	ILMN_1660579	10.1856	2.29937e-24	C	-
rs6505207	rs3752021	34472	G/C	C	0.117	hsa-miR-181d-5p	7mer-m8	-0.134	NA	144	-12.46	0	0	-	CRLF3	ENST00000544695	ILMN_1660579	10.1856	2.29937e-24	C	-
rs6505207	rs3752021	34472	G/C	C	0.117	hsa-miR-181d-5p	7mer-m8	-0.134	NA	144	-12.46	0	0	-	CRLF3	ENST00000578692	ILMN_1660579	10.1856	2.29937e-24	C	-
rs6505207	rs3752021	34472	G/C	C	0.117	hsa-miR-181d-5p	7mer-m8	-0.134	NA	144	-12.46	0	0	-	CRLF3	ENST00000324238	ILMN_1660579	10.1856	2.29937e-24	C	-
rs6505207	rs3752021	34472	G/C	C	0.117	hsa-miR-181a-5p	7mer-m8	-0.134	NA	152	-12.33	0	0	-	CRLF3	ENST00000544695	ILMN_1660579	10.1856	2.29937e-24	C	-
rs6505207	rs3752021	34472	G/C	C	0.117	hsa-miR-181a-5p	7mer-m8	-0.134	NA	152	-12.33	0	0	-	CRLF3	ENST00000578692	ILMN_1660579	10.1856	2.29937e-24	C	-
rs6505207	rs3752021	34472	G/C	C	0.117	hsa-miR-181a-5p	7mer-m8	-0.134	NA	152	-12.33	0	0	-	CRLF3	ENST00000324238	ILMN_1660579	10.1856	2.29937e-24	C	-
rs7223209	rs3752021	3823	G/C	C	0.117	hsa-miR-181d-5p	7mer-m8	-0.134	NA	144	-12.46	0	0	-	CRLF3	ENST00000544695	ILMN_1660579	10.1856	2.29937e-24	C	-
rs7223209	rs3752021	3823	G/C	C	0.117	hsa-miR-181d-5p	7mer-m8	-0.134	NA	144	-12.46	0	0	-	CRLF3	ENST00000578692	ILMN_1660579	10.1856	2.29937e-24	C	-
rs7223209	rs3752021	3823	G/C	C	0.117	hsa-miR-181d-5p	7mer-m8	-0.134	NA	144	-12.46	0	0	-	CRLF3	ENST00000324238	ILMN_1660579	10.1856	2.29937e-24	C	-
rs3752021	rs3752021	0	G/C	C	0.117	hsa-miR-181d-5p	7mer-m8	-0.134	NA	144	-12.46	0	0	-	CRLF3	ENST00000544695	ILMN_1660579	10.1856	2.29937e-24	C	-
rs3752021	rs3752021	0	G/C	C	0.117	hsa-miR-181d-5p	7mer-m8	-0.134	NA	144	-12.46	0	0	-	CRLF3	ENST00000578692	ILMN_1660579	10.1856	2.29937e-24	C	-
rs3752021	rs3752021	0	G/C	C	0.117	hsa-miR-181d-5p	7mer-m8	-0.134	NA	144	-12.46	0	0	-	CRLF3	ENST00000324238	ILMN_1660579	10.1856	2.29937e-24	C	-
rs7503542	rs3752021	37213	G/C	C	0.117	hsa-miR-181d-5p	7mer-m8	-0.134	NA	144	-12.46	0	0	-	CRLF3	ENST00000544695	ILMN_1660579	9.96047	2.27147e-23	C	-
rs7503542	rs3752021	37213	G/C	C	0.117	hsa-miR-181d-5p	7mer-m8	-0.134	NA	144	-12.46	0	0	-	CRLF3	ENST00000578692	ILMN_1660579	9.96047	2.27147e-23	C	-
rs7503542	rs3752021	37213	G/C	C	0.117	hsa-miR-181d-5p	7mer-m8	-0.134	NA	144	-12.46	0	0	-	CRLF3	ENST00000324238	ILMN_1660579	9.96047	2.27147e-23	C	-
rs11657662	rs3752021	34696	G/C	C	0.117	hsa-miR-181d-5p	7mer-m8	-0.134	NA	144	-12.46	0	0	-	CRLF3	ENST00000544695	ILMN_1660579	10.1856	2.29937e-24	C	-
rs11657662	rs3752021	34696	G/C	C	0.117	hsa-miR-181d-5p	7mer-m8	-0.134	NA	144	-12.46	0	0	-	CRLF3	ENST00000578692	ILMN_1660579	10.1856	2.29937e-24	C	-
rs11657662	rs3752021	34696	G/C	C	0.117	hsa-miR-181d-5p	7mer-m8	-0.134	NA	144	-12.46	0	0	-	CRLF3	ENST00000324238	ILMN_1660579	10.1856	2.29937e-24	C	-
rs7220999	rs3752021	38255	G/C	C	0.117	hsa-miR-181d-5p	7mer-m8	-0.134	NA	144	-12.46	0	0	-	CRLF3	ENST00000544695	ILMN_1660579	10.1747	2.57456e-24	C	-
rs7220999	rs3752021	38255	G/C	C	0.117	hsa-miR-181d-5p	7mer-m8	-0.134	NA	144	-12.46	0	0	-	CRLF3	ENST00000578692	ILMN_1660579	10.1747	2.57456e-24	C	-
rs7220999	rs3752021	38255	G/C	C	0.117	hsa-miR-181d-5p	7mer-m8	-0.134	NA	144	-12.46	0	0	-	CRLF3	ENST00000324238	ILMN_1660579	10.1747	2.57456e-24	C	-
rs8081299	rs3752021	6747	G/C	C	0.117	hsa-miR-181d-5p	7mer-m8	-0.134	NA	144	-12.46	0	0	-	CRLF3	ENST00000544695	ILMN_1660579	10.1856	2.29937e-24	C	-
rs8081299	rs3752021	6747	G/C	C	0.117	hsa-miR-181d-5p	7mer-m8	-0.134	NA	144	-12.46	0	0	-	CRLF3	ENST00000578692	ILMN_1660579	10.1856	2.29937e-24	C	-
rs8081299	rs3752021	6747	G/C	C	0.117	hsa-miR-181d-5p	7mer-m8	-0.134	NA	144	-12.46	0	0	-	CRLF3	ENST00000324238	ILMN_1660579	10.1856	2.29937e-24	C	-
rs1061346	rs3752021	3186	G/C	C	0.117	hsa-miR-181a-5p	7mer-m8	-0.134	NA	152	-12.33	0	0	-	CRLF3	ENST00000544695	ILMN_1660579	10.2132	1.73061e-24	C	-
rs1061346	rs3752021	3186	G/C	C	0.117	hsa-miR-181a-5p	7mer-m8	-0.134	NA	152	-12.33	0	0	-	CRLF3	ENST00000578692	ILMN_1660579	10.2132	1.73061e-24	C	-
rs1061346	rs3752021	3186	G/C	C	0.117	hsa-miR-181a-5p	7mer-m8	-0.134	NA	152	-12.33	0	0	-	CRLF3	ENST00000324238	ILMN_1660579	10.2132	1.73061e-24	C	-
rs426434	rs3752021	185690	G/C	C	0.117	hsa-miR-181d-5p	7mer-m8	-0.134	NA	144	-12.46	0	0	-	CRLF3	ENST00000544695	ILMN_1660579	9.70452	2.8877e-22	C	-
rs426434	rs3752021	185690	G/C	C	0.117	hsa-miR-181d-5p	7mer-m8	-0.134	NA	144	-12.46	0	0	-	CRLF3	ENST00000578692	ILMN_1660579	9.70452	2.8877e-22	C	-
rs426434	rs3752021	185690	G/C	C	0.117	hsa-miR-181d-5p	7mer-m8	-0.134	NA	144	-12.46	0	0	-	CRLF3	ENST00000324238	ILMN_1660579	9.70452	2.8877e-22	C	-
rs122898	rs3752021	205789	G/C	C	0.117	hsa-miR-181d-5p	7mer-m8	-0.134	NA	144	-12.46	0	0	-	CRLF3	ENST00000544695	ILMN_1660579	9.6472	5.05162e-22	C	-
rs122898	rs3752021	205789	G/C	C	0.117	hsa-miR-181d-5p	7mer-m8	-0.134	NA	144	-12.46	0	0	-	CRLF3	ENST00000578692	ILMN_1660579	9.6472	5.05162e-22	C	-
rs122898	rs3752021	205789	G/C	C	0.117	hsa-miR-181d-5p	7mer-m8	-0.134	NA	144	-12.46	0	0	-	CRLF3	ENST00000324238	ILMN_1660579	9.6472	5.05162e-22	C	-
rs3794796	rs3752021	19837	G/C	C	0.117	hsa-miR-181a-5p	7mer-m8	-0.134	NA	152	-12.33	0	0	-	CRLF3	ENST00000544695	ILMN_1660579	10.1856	2.29937e-24	C	-
rs3794796	rs3752021	19837	G/C	C	0.117	hsa-miR-181a-5p	7mer-m8	-0.134	NA	152	-12.33	0	0	-	CRLF3	ENST00000578692	ILMN_1660579	10.1856	2.29937e-24	C	-
rs3794796	rs3752021	19837	G/C	C	0.117	hsa-miR-181a-5p	7mer-m8	-0.134	NA	152	-12.33	0	0	-	CRLF3	ENST00000324238	ILMN_1660579	10.1856	2.29937e-24	C	-
rs8068645	rs3752021	6701	G/C	C	0.117	hsa-miR-181d-5p	7mer-m8	-0.134	NA	144	-12.46	0	0	-	CRLF3	ENST00000544695	ILMN_1660579	10.1856	2.29937e-24	C	-
rs8068645	rs3752021	6701	G/C	C	0.117	hsa-miR-181d-5p	7mer-m8	-0.134	NA	144	-12.46	0	0	-	CRLF3	ENST00000578692	ILMN_1660579	10.1856	2.29937e-24	C	-
rs8068645	rs3752021	6701	G/C	C	0.117	hsa-miR-181d-5p	7mer-m8	-0.134	NA	144	-12.46	0	0	-	CRLF3	ENST00000324238	ILMN_1660579	10.1856	2.29937e-24	C	-
rs3794796	rs3752021	19837	G/C	C	0.117	hsa-miR-181d-5p	7mer-m8	-0.134	NA	144	-12.46	0	0	-	CRLF3	ENST00000544695	ILMN_1660579	10.1856	2.29937e-24	C	-
rs3794796	rs3752021	19837	G/C	C	0.117	hsa-miR-181d-5p	7mer-m8	-0.134	NA	144	-12.46	0	0	-	CRLF3	ENST00000578692	ILMN_1660579	10.1856	2.29937e-24	C	-
rs3794796	rs3752021	19837	G/C	C	0.117	hsa-miR-181d-5p	7mer-m8	-0.134	NA	144	-12.46	0	0	-	CRLF3	ENST00000324238	ILMN_1660579	10.1856	2.29937e-24	C	-
rs8075341	rs3752021	25522	G/C	C	0.117	hsa-miR-181d-5p	7mer-m8	-0.134	NA	144	-12.46	0	0	-	CRLF3	ENST00000544695	ILMN_1660579	10.1856	2.29937e-24	C	-
rs8075341	rs3752021	25522	G/C	C	0.117	hsa-miR-181d-5p	7mer-m8	-0.134	NA	144	-12.46	0	0	-	CRLF3	ENST00000578692	ILMN_1660579	10.1856	2.29937e-24	C	-
rs8075341	rs3752021	25522	G/C	C	0.117	hsa-miR-181d-5p	7mer-m8	-0.134	NA	144	-12.46	0	0	-	CRLF3	ENST00000324238	ILMN_1660579	10.1856	2.29937e-24	C	-
rs8067035	rs3752021	8855	G/C	C	0.117	hsa-miR-181d-5p	7mer-m8	-0.134	NA	144	-12.46	0	0	-	CRLF3	ENST00000544695	ILMN_1660579	10.1856	2.29937e-24	C	-
rs8067035	rs3752021	8855	G/C	C	0.117	hsa-miR-181d-5p	7mer-m8	-0.134	NA	144	-12.46	0	0	-	CRLF3	ENST00000578692	ILMN_1660579	10.1856	2.29937e-24	C	-
rs8067035	rs3752021	8855	G/C	C	0.117	hsa-miR-181d-5p	7mer-m8	-0.134	NA	144	-12.46	0	0	-	CRLF3	ENST00000324238	ILMN_1660579	10.1856	2.29937e-24	C	-
rs1061342	rs3752021	3420	G/C	C	0.117	hsa-miR-181a-5p	7mer-m8	-0.134	NA	152	-12.33	0	0	-	CRLF3	ENST00000544695	ILMN_1660579	10.1647	2.85291e-24	C	-
rs1061342	rs3752021	3420	G/C	C	0.117	hsa-miR-181a-5p	7mer-m8	-0.134	NA	152	-12.33	0	0	-	CRLF3	ENST00000578692	ILMN_1660579	10.1647	2.85291e-24	C	-
rs1061342	rs3752021	3420	G/C	C	0.117	hsa-miR-181a-5p	7mer-m8	-0.134	NA	152	-12.33	0	0	-	CRLF3	ENST00000324238	ILMN_1660579	10.1647	2.85291e-24	C	-
rs9897728	rs3752021	2239	G/C	C	0.117	hsa-miR-181d-5p	7mer-m8	-0.134	NA	144	-12.46	0	0	-	CRLF3	ENST00000544695	ILMN_1660579	10.1856	2.29937e-24	C	-
rs9897728	rs3752021	2239	G/C	C	0.117	hsa-miR-181d-5p	7mer-m8	-0.134	NA	144	-12.46	0	0	-	CRLF3	ENST00000578692	ILMN_1660579	10.1856	2.29937e-24	C	-
rs9897728	rs3752021	2239	G/C	C	0.117	hsa-miR-181d-5p	7mer-m8	-0.134	NA	144	-12.46	0	0	-	CRLF3	ENST00000324238	ILMN_1660579	10.1856	2.29937e-24	C	-
rs9898084	rs3752021	28709	G/C	C	0.117	hsa-miR-181a-5p	7mer-m8	-0.134	NA	152	-12.33	0	0	-	CRLF3	ENST00000544695	ILMN_1660579	10.1856	2.29937e-24	C	-
rs9898084	rs3752021	28709	G/C	C	0.117	hsa-miR-181a-5p	7mer-m8	-0.134	NA	152	-12.33	0	0	-	CRLF3	ENST00000578692	ILMN_1660579	10.1856	2.29937e-24	C	-
rs9898084	rs3752021	28709	G/C	C	0.117	hsa-miR-181a-5p	7mer-m8	-0.134	NA	152	-12.33	0	0	-	CRLF3	ENST00000324238	ILMN_1660579	10.1856	2.29937e-24	C	-
rs1061346	rs3752021	3186	G/C	C	0.117	hsa-miR-181d-5p	7mer-m8	-0.134	NA	144	-12.46	0	0	-	CRLF3	ENST00000544695	ILMN_1660579	10.2132	1.73061e-24	C	-
rs1061346	rs3752021	3186	G/C	C	0.117	hsa-miR-181d-5p	7mer-m8	-0.134	NA	144	-12.46	0	0	-	CRLF3	ENST00000578692	ILMN_1660579	10.2132	1.73061e-24	C	-
rs1061346	rs3752021	3186	G/C	C	0.117	hsa-miR-181d-5p	7mer-m8	-0.134	NA	144	-12.46	0	0	-	CRLF3	ENST00000324238	ILMN_1660579	10.2132	1.73061e-24	C	-
rs9914499	rs3752021	3455	G/C	C	0.117	hsa-miR-181a-5p	7mer-m8	-0.134	NA	152	-12.33	0	0	-	CRLF3	ENST00000544695	ILMN_1660579	10.1856	2.29937e-24	C	-
rs9914499	rs3752021	3455	G/C	C	0.117	hsa-miR-181a-5p	7mer-m8	-0.134	NA	152	-12.33	0	0	-	CRLF3	ENST00000578692	ILMN_1660579	10.1856	2.29937e-24	C	-
rs9914499	rs3752021	3455	G/C	C	0.117	hsa-miR-181a-5p	7mer-m8	-0.134	NA	152	-12.33	0	0	-	CRLF3	ENST00000324238	ILMN_1660579	10.1856	2.29937e-24	C	-
rs11657369	rs3752021	25425	G/C	C	0.117	hsa-miR-181a-5p	7mer-m8	-0.134	NA	152	-12.33	0	0	-	CRLF3	ENST00000544695	ILMN_1660579	10.1856	2.29937e-24	C	-
rs11657369	rs3752021	25425	G/C	C	0.117	hsa-miR-181a-5p	7mer-m8	-0.134	NA	152	-12.33	0	0	-	CRLF3	ENST00000578692	ILMN_1660579	10.1856	2.29937e-24	C	-
rs11657369	rs3752021	25425	G/C	C	0.117	hsa-miR-181a-5p	7mer-m8	-0.134	NA	152	-12.33	0	0	-	CRLF3	ENST00000324238	ILMN_1660579	10.1856	2.29937e-24	C	-
rs7220999	rs3752021	38255	G/C	C	0.117	hsa-miR-181a-5p	7mer-m8	-0.134	NA	152	-12.33	0	0	-	CRLF3	ENST00000544695	ILMN_1660579	10.1747	2.57456e-24	C	-
rs7220999	rs3752021	38255	G/C	C	0.117	hsa-miR-181a-5p	7mer-m8	-0.134	NA	152	-12.33	0	0	-	CRLF3	ENST00000578692	ILMN_1660579	10.1747	2.57456e-24	C	-
rs7220999	rs3752021	38255	G/C	C	0.117	hsa-miR-181a-5p	7mer-m8	-0.134	NA	152	-12.33	0	0	-	CRLF3	ENST00000324238	ILMN_1660579	10.1747	2.57456e-24	C	-
rs8068645	rs3752021	6701	G/C	C	0.117	hsa-miR-181a-5p	7mer-m8	-0.134	NA	152	-12.33	0	0	-	CRLF3	ENST00000544695	ILMN_1660579	10.1856	2.29937e-24	C	-
rs8068645	rs3752021	6701	G/C	C	0.117	hsa-miR-181a-5p	7mer-m8	-0.134	NA	152	-12.33	0	0	-	CRLF3	ENST00000578692	ILMN_1660579	10.1856	2.29937e-24	C	-
rs8068645	rs3752021	6701	G/C	C	0.117	hsa-miR-181a-5p	7mer-m8	-0.134	NA	152	-12.33	0	0	-	CRLF3	ENST00000324238	ILMN_1660579	10.1856	2.29937e-24	C	-
rs7208441	rs3752021	32820	G/C	C	0.117	hsa-miR-181a-5p	7mer-m8	-0.134	NA	152	-12.33	0	0	-	CRLF3	ENST00000544695	ILMN_1660579	10.1856	2.29937e-24	C	-
rs7208441	rs3752021	32820	G/C	C	0.117	hsa-miR-181a-5p	7mer-m8	-0.134	NA	152	-12.33	0	0	-	CRLF3	ENST00000578692	ILMN_1660579	10.1856	2.29937e-24	C	-
rs7208441	rs3752021	32820	G/C	C	0.117	hsa-miR-181a-5p	7mer-m8	-0.134	NA	152	-12.33	0	0	-	CRLF3	ENST00000324238	ILMN_1660579	10.1856	2.29937e-24	C	-
rs10666	rs10666	0	A/G	C	0.108	hsa-miR-486-3p	7mer-m8	-0.157	NA	157	-30.78	1	0	-	RDH13	ENST00000415061	ILMN_1660723	8.75704	2.00516e-18	U	-
rs4029	rs10666	414	A/G	C	0.108	hsa-miR-486-3p	7mer-m8	-0.157	NA	157	-30.78	1	0	-	RDH13	ENST00000415061	ILMN_1660723	8.46591	2.544e-17	U	-
rs4747241	rs1053639	1388	T/A	D	0.308	hsa-miR-140-3p	7mer-m8	-0.159	-0.1297	150	-24.35	2	0	+	DDIT4	ENST00000307365	ILMN_1661599	5.24964	1.5243e-07	U	-
rs10509767	rs1053639	10876	T/A	D	0.308	hsa-miR-140-3p	7mer-m8	-0.159	-0.1297	150	-24.35	2	0	+	DDIT4	ENST00000307365	ILMN_1661599	5.20953	1.89452e-07	U	-
rs4747242	rs1053639	2152	T/A	D	0.308	hsa-miR-140-3p	7mer-m8	-0.159	-0.1297	150	-24.35	2	0	+	DDIT4	ENST00000307365	ILMN_1661599	5.09463	3.49478e-07	U	-
rs4405230	rs1053639	3833	T/A	D	0.308	hsa-miR-140-3p	7mer-m8	-0.159	-0.1297	150	-24.35	2	0	+	DDIT4	ENST00000307365	ILMN_1661599	5.19041	2.09843e-07	U	-
rs7898235	rs1053639	3140	T/A	D	0.308	hsa-miR-140-3p	7mer-m8	-0.159	-0.1297	150	-24.35	2	0	+	DDIT4	ENST00000307365	ILMN_1661599	5.1847	2.16479e-07	U	-
rs10762505	rs1053639	11171	T/A	D	0.308	hsa-miR-140-3p	7mer-m8	-0.159	-0.1297	150	-24.35	2	0	+	DDIT4	ENST00000307365	ILMN_1661599	5.19712	2.0253e-07	U	-
rs1053639	rs1053639	0	T/A	D	0.308	hsa-miR-140-3p	7mer-m8	-0.159	-0.1297	150	-24.35	2	0	+	DDIT4	ENST00000307365	ILMN_1661599	5.17624	2.26451e-07	U	-
rs4789904	rs4861	4319	C/T	D	0.15	hsa-miR-181d-5p	7mer-m8	0.018	-0.0495	153	-11.59	2	1	-	CANT1	ENST00000302345	ILMN_1664012	6.90819	4.91534e-12	U	-
rs12450128	rs4861	9962	C/T	D	0.15	hsa-miR-181a-5p	7mer-m8	0.018	-0.0495	149	-12.62	2	1	-	CANT1	ENST00000302345	ILMN_1664012	6.90937	4.87394e-12	U	-
rs3744173	rs4861	6301	C/T	D	0.15	hsa-miR-181a-5p	7mer-m8	0.018	-0.0495	149	-12.62	2	1	-	CANT1	ENST00000302345	ILMN_1664012	6.90882	4.8877e-12	U	-
rs17739056	rs4861	7013	C/T	D	0.15	hsa-miR-181a-5p	7mer-m8	0.018	-0.0495	149	-12.62	2	1	-	CANT1	ENST00000302345	ILMN_1664012	6.89778	5.28884e-12	U	-
rs12450128	rs4861	9962	C/T	D	0.15	hsa-miR-181d-5p	7mer-m8	0.018	-0.0495	153	-11.59	2	1	-	CANT1	ENST00000302345	ILMN_1664012	6.90937	4.87394e-12	U	-
rs4789904	rs4861	4319	C/T	D	0.15	hsa-miR-181a-5p	7mer-m8	0.018	-0.0495	149	-12.62	2	1	-	CANT1	ENST00000302345	ILMN_1664012	6.90819	4.91534e-12	U	-
rs2377301	rs4861	6177	C/T	D	0.15	hsa-miR-181a-5p	7mer-m8	0.018	-0.0495	149	-12.62	2	1	-	CANT1	ENST00000302345	ILMN_1664012	6.90882	4.8877e-12	U	-
rs12452918	rs4861	8986	C/T	D	0.15	hsa-miR-181a-5p	7mer-m8	0.018	-0.0495	149	-12.62	2	1	-	CANT1	ENST00000302345	ILMN_1664012	6.88438	5.81132e-12	U	-
rs2377301	rs4861	6177	C/T	D	0.15	hsa-miR-181d-5p	7mer-m8	0.018	-0.0495	153	-11.59	2	1	-	CANT1	ENST00000302345	ILMN_1664012	6.90882	4.8877e-12	U	-
rs3744173	rs4861	6301	C/T	D	0.15	hsa-miR-181d-5p	7mer-m8	0.018	-0.0495	153	-11.59	2	1	-	CANT1	ENST00000302345	ILMN_1664012	6.90882	4.8877e-12	U	-
rs4861	rs4861	0	C/T	D	0.15	hsa-miR-181d-5p	7mer-m8	0.018	-0.0495	153	-11.59	2	1	-	CANT1	ENST00000302345	ILMN_1664012	6.87928	6.01896e-12	U	-
rs12452918	rs4861	8986	C/T	D	0.15	hsa-miR-181d-5p	7mer-m8	0.018	-0.0495	153	-11.59	2	1	-	CANT1	ENST00000302345	ILMN_1664012	6.88438	5.81132e-12	U	-
rs17739056	rs4861	7013	C/T	D	0.15	hsa-miR-181d-5p	7mer-m8	0.018	-0.0495	153	-11.59	2	1	-	CANT1	ENST00000302345	ILMN_1664012	6.89778	5.28884e-12	U	-
rs4861	rs4861	0	C/T	D	0.15	hsa-miR-181a-5p	7mer-m8	0.018	-0.0495	149	-12.62	2	1	-	CANT1	ENST00000302345	ILMN_1664012	6.87928	6.01896e-12	U	-
rs17412104	rs8440	15806	G/A	C	0.425	hsa-miR-576-5p	7mer-A1	-0.064	NA	141	-4.54	4	1	-	DLD	ENST00000205402	ILMN_1664577	4.58082	4.63201e-06	C	-
rs756383	rs8440	38430	G/A	C	0.425	hsa-miR-576-5p	7mer-A1	-0.064	NA	141	-4.54	4	1	-	DLD	ENST00000205402	ILMN_1664577	4.61881	3.85966e-06	C	-
rs13222925	rs8440	21849	G/A	C	0.425	hsa-miR-576-5p	7mer-A1	-0.064	NA	141	-4.54	4	1	-	DLD	ENST00000205402	ILMN_1664577	4.54222	5.56702e-06	C	-
rs6943999	rs8440	30113	G/A	C	0.425	hsa-miR-576-5p	7mer-A1	-0.064	NA	141	-4.54	4	1	-	DLD	ENST00000205402	ILMN_1664577	4.62315	3.7823e-06	C	-
rs6466207	rs8440	6213	G/A	C	0.425	hsa-miR-576-5p	7mer-A1	-0.064	NA	141	-4.54	4	1	-	DLD	ENST00000205402	ILMN_1664577	4.60422	4.14054e-06	C	-
rs7777259	rs8440	741	G/A	C	0.425	hsa-miR-576-5p	7mer-A1	-0.064	NA	141	-4.54	4	1	-	DLD	ENST00000205402	ILMN_1664577	4.70814	2.50159e-06	C	-
rs6944829	rs8440	35660	G/A	C	0.425	hsa-miR-576-5p	7mer-A1	-0.064	NA	141	-4.54	4	1	-	DLD	ENST00000205402	ILMN_1664577	4.63305	3.60405e-06	C	-
rs2237682	rs8440	26156	G/A	C	0.425	hsa-miR-576-5p	7mer-A1	-0.064	NA	141	-4.54	4	1	-	DLD	ENST00000205402	ILMN_1664577	4.6167	3.90078e-06	C	-
rs2237685	rs8440	13392	G/A	C	0.425	hsa-miR-576-5p	7mer-A1	-0.064	NA	141	-4.54	4	1	-	DLD	ENST00000205402	ILMN_1664577	4.55211	5.31383e-06	C	-
rs6466206	rs8440	9633	G/A	C	0.425	hsa-miR-576-5p	7mer-A1	-0.064	NA	141	-4.54	4	1	-	DLD	ENST00000205402	ILMN_1664577	4.60422	4.14054e-06	C	-
rs3801934	rs8440	21318	G/A	C	0.425	hsa-miR-576-5p	7mer-A1	-0.064	NA	141	-4.54	4	1	-	DLD	ENST00000205402	ILMN_1664577	4.59179	4.39861e-06	C	-
rs2237686	rs8440	13770	G/A	C	0.425	hsa-miR-576-5p	7mer-A1	-0.064	NA	141	-4.54	4	1	-	DLD	ENST00000205402	ILMN_1664577	4.54052	5.61476e-06	C	-
rs13226236	rs8440	16650	G/A	C	0.425	hsa-miR-576-5p	7mer-A1	-0.064	NA	141	-4.54	4	1	-	DLD	ENST00000205402	ILMN_1664577	4.59294	4.37338e-06	C	-
rs4727692	rs8440	35378	G/A	C	0.425	hsa-miR-576-5p	7mer-A1	-0.064	NA	141	-4.54	4	1	-	DLD	ENST00000205402	ILMN_1664577	4.6319	3.625e-06	C	-
rs8440	rs8440	0	G/A	C	0.425	hsa-miR-576-5p	7mer-A1	-0.064	NA	141	-4.54	4	1	-	DLD	ENST00000205402	ILMN_1664577	4.5623	5.06204e-06	C	-
rs756382	rs8440	38525	G/A	C	0.425	hsa-miR-576-5p	7mer-A1	-0.064	NA	141	-4.54	4	1	-	DLD	ENST00000205402	ILMN_1664577	4.61881	3.85966e-06	C	-
rs11696396	rs17632	39956	C/T	D	0.342	hsa-miR-146a-5p	7mer-m8	-0.194	-0.7508	141	-13.22	0	0	+	CSE1L	ENST00000262982	ILMN_1665797	6.74824	1.49691e-11	C	-
rs6063360	rs17632	35312	C/T	D	0.342	hsa-miR-146a-5p	7mer-m8	-0.194	-0.7508	141	-13.22	0	0	+	CSE1L	ENST00000262982	ILMN_1665797	6.74155	1.56868e-11	C	-
rs3091529	rs17632	65995	C/T	D	0.342	hsa-miR-146a-5p	7mer-m8	-0.194	-0.7508	141	-13.22	0	0	+	CSE1L	ENST00000262982	ILMN_1665797	6.13294	8.63457e-10	C	-
rs3092411	rs17632	22472	C/T	D	0.342	hsa-miR-146a-5p	7mer-m8	-0.194	-0.7508	141	-13.22	0	0	+	CSE1L	ENST00000262982	ILMN_1665797	6.37071	1.8829e-10	C	-
rs6066978	rs17632	42679	C/T	D	0.342	hsa-miR-146a-5p	7mer-m8	-0.194	-0.7508	141	-13.22	0	0	+	CSE1L	ENST00000262982	ILMN_1665797	6.74761	1.50311e-11	C	-
rs17632	rs17632	0	C/T	D	0.342	hsa-miR-146a-5p	7mer-m8	-0.194	-0.7508	141	-13.22	0	0	+	CSE1L	ENST00000262982	ILMN_1665797	6.70409	2.0279e-11	C	-
rs6066975	rs17632	37314	C/T	D	0.342	hsa-miR-146a-5p	7mer-m8	-0.194	-0.7508	141	-13.22	0	0	+	CSE1L	ENST00000262982	ILMN_1665797	6.65704	2.79473e-11	C	-
rs6125539	rs17632	9253	C/T	D	0.342	hsa-miR-146a-5p	7mer-m8	-0.194	-0.7508	141	-13.22	0	0	+	CSE1L	ENST00000262982	ILMN_1665797	6.71976	1.82224e-11	C	-
rs6063352	rs17632	5531	C/T	D	0.342	hsa-miR-146a-5p	7mer-m8	-0.194	-0.7508	141	-13.22	0	0	+	CSE1L	ENST00000262982	ILMN_1665797	6.72039	1.81475e-11	C	-
rs6125576	rs17632	63856	C/T	D	0.342	hsa-miR-146a-5p	7mer-m8	-0.194	-0.7508	141	-13.22	0	0	+	CSE1L	ENST00000262982	ILMN_1665797	6.7454	1.52606e-11	C	-
rs6012564	rs17632	171463	C/T	D	0.342	hsa-miR-146a-5p	7mer-m8	-0.194	-0.7508	141	-13.22	0	0	+	CSE1L	ENST00000262982	ILMN_1665797	6.66906	2.57552e-11	C	-
rs3092039	rs17632	34293	C/T	D	0.342	hsa-miR-146a-5p	7mer-m8	-0.194	-0.7508	141	-13.22	0	0	+	CSE1L	ENST00000262982	ILMN_1665797	6.70742	1.98123e-11	C	-
rs6063354	rs17632	6886	C/T	D	0.342	hsa-miR-146a-5p	7mer-m8	-0.194	-0.7508	141	-13.22	0	0	+	CSE1L	ENST00000262982	ILMN_1665797	6.82794	8.62267e-12	C	-
rs3092374	rs17632	49119	C/T	D	0.342	hsa-miR-146a-5p	7mer-m8	-0.194	-0.7508	141	-13.22	0	0	+	CSE1L	ENST00000262982	ILMN_1665797	6.70243	2.05024e-11	C	-
rs6066982	rs17632	50495	C/T	D	0.342	hsa-miR-146a-5p	7mer-m8	-0.194	-0.7508	141	-13.22	0	0	+	CSE1L	ENST00000262982	ILMN_1665797	6.76224	1.35912e-11	C	-
rs911411	rs17632	5368	C/T	D	0.342	hsa-miR-146a-5p	7mer-m8	-0.194	-0.7508	141	-13.22	0	0	+	CSE1L	ENST00000262982	ILMN_1665797	6.73482	1.64156e-11	C	-
rs2024959	rs17632	17672	C/T	D	0.342	hsa-miR-146a-5p	7mer-m8	-0.194	-0.7508	141	-13.22	0	0	+	CSE1L	ENST00000262982	ILMN_1665797	6.71976	1.82224e-11	C	-
rs4810909	rs17632	91691	C/T	D	0.342	hsa-miR-146a-5p	7mer-m8	-0.194	-0.7508	141	-13.22	0	0	+	CSE1L	ENST00000262982	ILMN_1665797	6.72766	1.72484e-11	C	-
rs6063361	rs17632	44900	C/T	D	0.342	hsa-miR-146a-5p	7mer-m8	-0.194	-0.7508	141	-13.22	0	0	+	CSE1L	ENST00000262982	ILMN_1665797	6.75617	1.41853e-11	C	-
rs730543	rs17632	77348	C/T	D	0.342	hsa-miR-146a-5p	7mer-m8	-0.194	-0.7508	141	-13.22	0	0	+	CSE1L	ENST00000262982	ILMN_1665797	6.7231	1.78021e-11	C	-
rs6122763	rs17632	84590	C/T	D	0.342	hsa-miR-146a-5p	7mer-m8	-0.194	-0.7508	141	-13.22	0	0	+	CSE1L	ENST00000262982	ILMN_1665797	6.75326	1.44619e-11	C	-
rs2273653	rs17632	57693	C/T	D	0.342	hsa-miR-146a-5p	7mer-m8	-0.194	-0.7508	141	-13.22	0	0	+	CSE1L	ENST00000262982	ILMN_1665797	6.77267	1.26488e-11	C	-
rs2295714	rs17632	26751	C/T	D	0.342	hsa-miR-146a-5p	7mer-m8	-0.194	-0.7508	141	-13.22	0	0	+	CSE1L	ENST00000262982	ILMN_1665797	6.73486	1.64156e-11	C	-
rs2295028	rs17632	130105	C/T	D	0.342	hsa-miR-146a-5p	7mer-m8	-0.194	-0.7508	141	-13.22	0	0	+	CSE1L	ENST00000262982	ILMN_1665797	6.72895	1.71068e-11	C	-
rs6066968	rs17632	14278	C/T	D	0.342	hsa-miR-146a-5p	7mer-m8	-0.194	-0.7508	141	-13.22	0	0	+	CSE1L	ENST00000262982	ILMN_1665797	6.72039	1.81475e-11	C	-
rs2075678	rs17632	11724	C/T	D	0.342	hsa-miR-146a-5p	7mer-m8	-0.194	-0.7508	141	-13.22	0	0	+	CSE1L	ENST00000262982	ILMN_1665797	6.69351	2.18044e-11	C	-
rs7272164	rs17632	53134	C/T	D	0.342	hsa-miR-146a-5p	7mer-m8	-0.194	-0.7508	141	-13.22	0	0	+	CSE1L	ENST00000262982	ILMN_1665797	6.77143	1.27542e-11	C	-
rs1050931	rs1061823	1648	T/A	D	0.208	hsa-miR-590-3p	7mer-m8	0.142	-0.391	143	-5.92	2	0	-	RAB27A	ENST00000396307	ILMN_1665859	11.5634	6.33049e-31	C	-
rs1050931	rs1061823	1648	T/A	D	0.208	hsa-miR-590-3p	7mer-m8	0.142	-0.391	143	-5.92	2	0	-	RAB27A	ENST00000336787	ILMN_1665859	11.5634	6.33049e-31	C	-
rs1061870	rs1061823	726	T/A	D	0.208	hsa-miR-590-3p	7mer-m8	0.142	-0.391	143	-5.92	2	0	-	RAB27A	ENST00000396307	ILMN_1665859	11.6682	1.85738e-31	C	-
rs1061870	rs1061823	726	T/A	D	0.208	hsa-miR-590-3p	7mer-m8	0.142	-0.391	143	-5.92	2	0	-	RAB27A	ENST00000336787	ILMN_1665859	11.6682	1.85738e-31	C	-
rs8031949	rs1061823	3319	T/A	D	0.208	hsa-miR-590-3p	7mer-m8	0.142	-0.391	143	-5.92	2	0	-	RAB27A	ENST00000396307	ILMN_1665859	11.625	3.08315e-31	C	-
rs8031949	rs1061823	3319	T/A	D	0.208	hsa-miR-590-3p	7mer-m8	0.142	-0.391	143	-5.92	2	0	-	RAB27A	ENST00000336787	ILMN_1665859	11.625	3.08315e-31	C	-
rs2899582	rs1061823	4309	T/A	D	0.208	hsa-miR-590-3p	7mer-m8	0.142	-0.391	143	-5.92	2	0	-	RAB27A	ENST00000396307	ILMN_1665859	11.6336	2.78768e-31	C	-
rs2899582	rs1061823	4309	T/A	D	0.208	hsa-miR-590-3p	7mer-m8	0.142	-0.391	143	-5.92	2	0	-	RAB27A	ENST00000336787	ILMN_1665859	11.6336	2.78768e-31	C	-
rs9920219	rs1061823	7921	T/A	D	0.208	hsa-miR-590-3p	7mer-m8	0.142	-0.391	143	-5.92	2	0	-	RAB27A	ENST00000396307	ILMN_1665859	11.5816	5.12029e-31	C	-
rs9920219	rs1061823	7921	T/A	D	0.208	hsa-miR-590-3p	7mer-m8	0.142	-0.391	143	-5.92	2	0	-	RAB27A	ENST00000336787	ILMN_1665859	11.5816	5.12029e-31	C	-
rs8030981	rs1061823	3399	T/A	D	0.208	hsa-miR-590-3p	7mer-m8	0.142	-0.391	143	-5.92	2	0	-	RAB27A	ENST00000396307	ILMN_1665859	11.7317	8.77835e-32	C	-
rs8030981	rs1061823	3399	T/A	D	0.208	hsa-miR-590-3p	7mer-m8	0.142	-0.391	143	-5.92	2	0	-	RAB27A	ENST00000336787	ILMN_1665859	11.7317	8.77835e-32	C	-
rs8027098	rs1061823	3774	T/A	D	0.208	hsa-miR-590-3p	7mer-m8	0.142	-0.391	143	-5.92	2	0	-	RAB27A	ENST00000396307	ILMN_1665859	11.625	3.08315e-31	C	-
rs8027098	rs1061823	3774	T/A	D	0.208	hsa-miR-590-3p	7mer-m8	0.142	-0.391	143	-5.92	2	0	-	RAB27A	ENST00000336787	ILMN_1665859	11.625	3.08315e-31	C	-
rs1061823	rs1061823	0	T/A	D	0.208	hsa-miR-590-3p	7mer-m8	0.142	-0.391	143	-5.92	2	0	-	RAB27A	ENST00000396307	ILMN_1665859	11.6684	1.85302e-31	C	-
rs1061823	rs1061823	0	T/A	D	0.208	hsa-miR-590-3p	7mer-m8	0.142	-0.391	143	-5.92	2	0	-	RAB27A	ENST00000336787	ILMN_1665859	11.6684	1.85302e-31	C	-
rs2899580	rs1061823	4472	T/A	D	0.208	hsa-miR-590-3p	7mer-m8	0.142	-0.391	143	-5.92	2	0	-	RAB27A	ENST00000396307	ILMN_1665859	11.6076	3.7705e-31	C	-
rs2899580	rs1061823	4472	T/A	D	0.208	hsa-miR-590-3p	7mer-m8	0.142	-0.391	143	-5.92	2	0	-	RAB27A	ENST00000336787	ILMN_1665859	11.6076	3.7705e-31	C	-
rs3179664	rs1061823	810	T/A	D	0.208	hsa-miR-590-3p	7mer-m8	0.142	-0.391	143	-5.92	2	0	-	RAB27A	ENST00000396307	ILMN_1665859	11.6611	2.0166e-31	C	-
rs3179664	rs1061823	810	T/A	D	0.208	hsa-miR-590-3p	7mer-m8	0.142	-0.391	143	-5.92	2	0	-	RAB27A	ENST00000336787	ILMN_1665859	11.6611	2.0166e-31	C	-
rs1061824	rs1061823	80	T/A	D	0.208	hsa-miR-590-3p	7mer-m8	0.142	-0.391	143	-5.92	2	0	-	RAB27A	ENST00000396307	ILMN_1665859	11.677	1.67483e-31	C	-
rs1061824	rs1061823	80	T/A	D	0.208	hsa-miR-590-3p	7mer-m8	0.142	-0.391	143	-5.92	2	0	-	RAB27A	ENST00000336787	ILMN_1665859	11.677	1.67483e-31	C	-
rs1061873	rs1061823	713	T/A	D	0.208	hsa-miR-590-3p	7mer-m8	0.142	-0.391	143	-5.92	2	0	-	RAB27A	ENST00000396307	ILMN_1665859	11.6752	1.70664e-31	C	-
rs1061873	rs1061823	713	T/A	D	0.208	hsa-miR-590-3p	7mer-m8	0.142	-0.391	143	-5.92	2	0	-	RAB27A	ENST00000336787	ILMN_1665859	11.6752	1.70664e-31	C	-
rs7165491	rs1061823	4412	T/A	D	0.208	hsa-miR-590-3p	7mer-m8	0.142	-0.391	143	-5.92	2	0	-	RAB27A	ENST00000396307	ILMN_1665859	11.573	5.66047e-31	C	-
rs7165491	rs1061823	4412	T/A	D	0.208	hsa-miR-590-3p	7mer-m8	0.142	-0.391	143	-5.92	2	0	-	RAB27A	ENST00000336787	ILMN_1665859	11.573	5.66047e-31	C	-
rs1044873	rs1044873	0	C/T	C	0.358	hsa-miR-548k	7mer-m8	-0.13	NA	145	-7.03	0	0	-	IRF8	ENST00000268638	ILMN_1666594	5.79249	6.93876e-09	U	-
rs10514611	rs10514611	0	C/T	C	0.192	hsa-miR-330-3p	8mer	-0.233	NA	151	-14.31	1	0	-	IRF8	ENST00000268638	ILMN_1666594	4.85053	1.23213e-06	U	-
rs11644411	rs10514611	4989	C/T	C	0.192	hsa-miR-330-3p	8mer	-0.233	NA	151	-14.31	1	0	-	IRF8	ENST00000268638	ILMN_1666594	4.83085	1.35986e-06	U	-
rs11976830	rs11976830	0	T/C	C	0.1	hsa-miR-22-3p	8mer	-0.218	NA	155	-13.47	0	0	-	ZNF282	ENST00000262085	ILMN_1668185	6.39485	1.60758e-10	U	-
rs3059	rs3059	0	T/C	C	0.308	hsa-miR-486-3p	7mer-m8	-0.203	-0.121	153	-27.53	2	1	-	POLR2L	ENST00000322028	ILMN_1670037	19.4757	1.7684e-84	C	-
rs1130719	rs3059	1559	T/C	C	0.308	hsa-miR-486-3p	7mer-m8	-0.203	-0.121	153	-27.53	2	1	-	POLR2L	ENST00000322028	ILMN_1670037	19.4977	1.15056e-84	C	-
rs4685165	rs2341984	252	C/T	C	0.25	hsa-miR-423-5p	8mer	-0.071	-0.0084	156	-24.46	0	0	-	SLC6A6	ENST00000458124	ILMN_1673586	10.6404	1.93713e-26	U	+
rs4685165	rs2341984	252	C/T	C	0.25	hsa-miR-423-5p	8mer	-0.071	-0.0084	156	-24.46	0	0	-	SLC6A6	ENST00000454876	ILMN_1673586	10.6404	1.93713e-26	U	+
rs4685165	rs2341984	252	C/T	C	0.25	hsa-miR-423-5p	8mer	-0.071	-0.0084	156	-24.46	0	0	-	SLC6A6	ENST00000360861	ILMN_1673586	10.6404	1.93713e-26	U	+
rs2341984	rs2341984	0	C/T	C	0.25	hsa-miR-423-5p	8mer	-0.071	-0.0084	156	-24.46	0	0	-	SLC6A6	ENST00000458124	ILMN_1673586	10.5192	7.04694e-26	U	+
rs2341984	rs2341984	0	C/T	C	0.25	hsa-miR-423-5p	8mer	-0.071	-0.0084	156	-24.46	0	0	-	SLC6A6	ENST00000454876	ILMN_1673586	10.5192	7.04694e-26	U	+
rs2341984	rs2341984	0	C/T	C	0.25	hsa-miR-423-5p	8mer	-0.071	-0.0084	156	-24.46	0	0	-	SLC6A6	ENST00000360861	ILMN_1673586	10.5192	7.04694e-26	U	+
rs3734254	rs3734254	0	T/C	C	0.2	hsa-miR-423-5p	7mer-m8	-0.116	-0.09	153	-22.9	1	0	-	PPARD	ENST00000360694	ILMN_1674282	4.00424	6.22277e-05	C	-
rs3734254	rs3734254	0	T/C	C	0.2	hsa-miR-423-5p	7mer-m8	-0.116	-0.09	153	-22.9	1	0	-	PPARD	ENST00000418635	ILMN_1674282	4.00424	6.22277e-05	C	-
rs3734254	rs3734254	0	T/C	C	0.2	hsa-miR-423-5p	7mer-m8	-0.116	-0.09	153	-22.9	1	0	-	PPARD	ENST00000311565	ILMN_1674282	4.00424	6.22277e-05	C	-
rs3734254	rs3734254	0	T/C	C	0.2	hsa-miR-423-5p	7mer-m8	-0.116	-0.09	153	-22.9	1	0	-	PPARD	ENST00000448077	ILMN_1674282	4.00424	6.22277e-05	C	-
rs3734254	rs3734254	0	T/C	C	0.2	hsa-miR-486-3p	7mer-m8	-0.084	-0.0229	156	-24.23	1	0	-	PPARD	ENST00000360694	ILMN_1674282	4.00424	6.22277e-05	C	-
rs3734254	rs3734254	0	T/C	C	0.2	hsa-miR-486-3p	7mer-m8	-0.084	-0.0229	156	-24.23	1	0	-	PPARD	ENST00000418635	ILMN_1674282	4.00424	6.22277e-05	C	-
rs3734254	rs3734254	0	T/C	C	0.2	hsa-miR-486-3p	7mer-m8	-0.084	-0.0229	156	-24.23	1	0	-	PPARD	ENST00000311565	ILMN_1674282	4.00424	6.22277e-05	C	-
rs3734254	rs3734254	0	T/C	C	0.2	hsa-miR-486-3p	7mer-m8	-0.084	-0.0229	156	-24.23	1	0	-	PPARD	ENST00000448077	ILMN_1674282	4.00424	6.22277e-05	C	-
rs2608897	rs2781667	1681	C/T	D	0.275	hsa-miR-361-3p	7mer-m8	-0.353	-0.9164	152	-21.36	0	1	-	MED23	ENST00000354577	ILMN_1674506	4.97797	6.43111e-07	U	-
rs2781660	rs2781667	3305	C/T	D	0.275	hsa-miR-361-3p	7mer-m8	-0.353	-0.9164	152	-21.36	0	1	-	MED23	ENST00000354577	ILMN_1674506	4.64364	3.4239e-06	U	-
rs2781659	rs2781667	3324	C/T	D	0.275	hsa-miR-361-3p	7mer-m8	-0.353	-0.9164	152	-21.36	0	1	-	MED23	ENST00000354577	ILMN_1674506	4.63499	3.57283e-06	U	-
rs2781662	rs2781667	3076	C/T	D	0.275	hsa-miR-361-3p	7mer-m8	-0.353	-0.9164	152	-21.36	0	1	-	MED23	ENST00000354577	ILMN_1674506	4.69562	2.65825e-06	U	-
rs2781661	rs2781667	3272	C/T	D	0.275	hsa-miR-361-3p	7mer-m8	-0.353	-0.9164	152	-21.36	0	1	-	MED23	ENST00000354577	ILMN_1674506	4.68587	2.78868e-06	U	-
rs2781667	rs2781667	0	C/T	D	0.275	hsa-miR-361-3p	7mer-m8	-0.353	-0.9164	152	-21.36	0	1	-	MED23	ENST00000354577	ILMN_1674506	5.08246	3.72696e-07	U	-
rs2016347	rs2016347	0	T/G	C	0.467	hsa-miR-365a-3p	7mer-m8	0.099	-0.0004	145	-19.68	1	0	+	IGF1R	ENST00000268035	ILMN_1675048	12.8253	1.1848e-37	C	-
rs2016347	rs2016347	0	T/G	C	0.467	hsa-miR-365a-3p	7mer-m8	0.099	-0.0004	145	-19.68	1	0	+	IGF1R	ENST00000558762	ILMN_1675048	12.8253	1.1848e-37	C	-
rs12633461	rs11932	5238	C/T	D	0.167	hsa-miR-210-3p	8mer	-0.47	-0.2239	152	-14.38	1	1	-	KPNA1	ENST00000344337	ILMN_1676005	5.69426	1.23952e-08	U	-
rs10049131	rs11932	60967	C/T	D	0.167	hsa-miR-210-3p	8mer	-0.47	-0.2239	152	-14.38	1	1	-	KPNA1	ENST00000344337	ILMN_1676005	5.69563	1.22939e-08	U	-
rs7645862	rs11932	80004	C/T	D	0.167	hsa-miR-210-3p	8mer	-0.47	-0.2239	152	-14.38	1	1	-	KPNA1	ENST00000344337	ILMN_1676005	5.69699	1.22077e-08	U	-
rs7615673	rs11932	15591	C/T	D	0.167	hsa-miR-210-3p	8mer	-0.47	-0.2239	152	-14.38	1	1	-	KPNA1	ENST00000344337	ILMN_1676005	5.63232	1.77925e-08	U	-
rs9833415	rs11932	18705	C/T	D	0.167	hsa-miR-210-3p	8mer	-0.47	-0.2239	152	-14.38	1	1	-	KPNA1	ENST00000344337	ILMN_1676005	5.69426	1.23952e-08	U	-
rs7644540	rs11932	68917	C/T	D	0.167	hsa-miR-210-3p	8mer	-0.47	-0.2239	152	-14.38	1	1	-	KPNA1	ENST00000344337	ILMN_1676005	5.69563	1.22939e-08	U	-
rs9836309	rs11932	5940	C/T	D	0.167	hsa-miR-210-3p	8mer	-0.47	-0.2239	152	-14.38	1	1	-	KPNA1	ENST00000344337	ILMN_1676005	5.69426	1.23952e-08	U	-
rs12630576	rs11932	1618	C/T	D	0.167	hsa-miR-210-3p	8mer	-0.47	-0.2239	152	-14.38	1	1	-	KPNA1	ENST00000344337	ILMN_1676005	5.69426	1.23952e-08	U	-
rs9879508	rs11932	4655	C/T	D	0.167	hsa-miR-210-3p	8mer	-0.47	-0.2239	152	-14.38	1	1	-	KPNA1	ENST00000344337	ILMN_1676005	5.69426	1.23952e-08	U	-
rs3762637	rs11932	4189	C/T	D	0.167	hsa-miR-210-3p	8mer	-0.47	-0.2239	152	-14.38	1	1	-	KPNA1	ENST00000344337	ILMN_1676005	5.66673	1.45659e-08	U	-
rs10934602	rs11932	82047	C/T	D	0.167	hsa-miR-210-3p	8mer	-0.47	-0.2239	152	-14.38	1	1	-	KPNA1	ENST00000344337	ILMN_1676005	5.67174	1.4147e-08	U	-
rs11932	rs11932	0	C/T	D	0.167	hsa-miR-210-3p	8mer	-0.47	-0.2239	152	-14.38	1	1	-	KPNA1	ENST00000344337	ILMN_1676005	5.77691	7.61347e-09	U	-
rs9843165	rs11932	10024	C/T	D	0.167	hsa-miR-210-3p	8mer	-0.47	-0.2239	152	-14.38	1	1	-	KPNA1	ENST00000344337	ILMN_1676005	5.68695	1.29442e-08	U	-
rs7615930	rs11932	15385	C/T	D	0.167	hsa-miR-210-3p	8mer	-0.47	-0.2239	152	-14.38	1	1	-	KPNA1	ENST00000344337	ILMN_1676005	5.65862	1.52613e-08	U	-
rs7617042	rs11932	49850	C/T	D	0.167	hsa-miR-210-3p	8mer	-0.47	-0.2239	152	-14.38	1	1	-	KPNA1	ENST00000344337	ILMN_1676005	5.69563	1.22939e-08	U	-
rs9842736	rs11932	19966	C/T	D	0.167	hsa-miR-210-3p	8mer	-0.47	-0.2239	152	-14.38	1	1	-	KPNA1	ENST00000344337	ILMN_1676005	5.70293	1.17855e-08	U	-
rs1044145	rs1044145	0	C/T	D	0.433	hsa-miR-148b-3p	7mer-m8	-0.227	NA	152	-13.8	0	1	+	YOD1	ENST00000315927	ILMN_1678919	11.8072	3.58295e-32	U	-
rs1044145	rs1044145	0	C/T	D	0.433	hsa-miR-148a-3p	7mer-m8	-0.227	NA	152	-13.64	0	1	+	YOD1	ENST00000315927	ILMN_1678919	11.8072	3.58295e-32	U	-
rs10900522	rs10900522	0	T/C	D	0.283	hsa-miR-340-5p	8mer	0.306	-0.0481	145	-11.69	5	1	+	NUCKS1	ENST00000367142	ILMN_1680692	13.2734	3.31133e-40	C	-
rs2985822	rs12117131	47012	C/T	C	0.267	hsa-miR-330-3p	7mer-m8	-0.014	NA	140	-8.42	21	0	-	MIER1	ENST00000355356	ILMN_1682232	9.71921	2.49736e-22	U	-
rs2985822	rs12117131	47012	C/T	C	0.267	hsa-miR-330-3p	7mer-m8	-0.014	NA	140	-8.42	21	0	-	MIER1	ENST00000357692	ILMN_1682232	9.71921	2.49736e-22	U	-
rs3008853	rs12117131	66434	C/T	C	0.267	hsa-miR-330-3p	7mer-m8	-0.014	NA	140	-8.42	21	0	-	MIER1	ENST00000355356	ILMN_1682232	9.70741	2.80398e-22	U	-
rs3008853	rs12117131	66434	C/T	C	0.267	hsa-miR-330-3p	7mer-m8	-0.014	NA	140	-8.42	21	0	-	MIER1	ENST00000357692	ILMN_1682232	9.70741	2.80398e-22	U	-
rs2985824	rs12117131	41751	C/T	C	0.267	hsa-miR-330-3p	7mer-m8	-0.014	NA	140	-8.42	21	0	-	MIER1	ENST00000355356	ILMN_1682232	9.6991	3.04468e-22	U	-
rs2985824	rs12117131	41751	C/T	C	0.267	hsa-miR-330-3p	7mer-m8	-0.014	NA	140	-8.42	21	0	-	MIER1	ENST00000357692	ILMN_1682232	9.6991	3.04468e-22	U	-
rs17497828	rs12117131	400	C/T	C	0.267	hsa-miR-330-3p	7mer-m8	-0.014	NA	140	-8.42	21	0	-	MIER1	ENST00000355356	ILMN_1682232	9.67575	3.82839e-22	U	-
rs17497828	rs12117131	400	C/T	C	0.267	hsa-miR-330-3p	7mer-m8	-0.014	NA	140	-8.42	21	0	-	MIER1	ENST00000357692	ILMN_1682232	9.67575	3.82839e-22	U	-
rs1925411	rs12117131	81630	C/T	C	0.267	hsa-miR-330-3p	7mer-m8	-0.014	NA	140	-8.42	21	0	-	MIER1	ENST00000355356	ILMN_1682232	9.70173	2.96807e-22	U	-
rs1925411	rs12117131	81630	C/T	C	0.267	hsa-miR-330-3p	7mer-m8	-0.014	NA	140	-8.42	21	0	-	MIER1	ENST00000357692	ILMN_1682232	9.70173	2.96807e-22	U	-
rs2755250	rs12117131	43361	C/T	C	0.267	hsa-miR-330-3p	7mer-m8	-0.014	NA	140	-8.42	21	0	-	MIER1	ENST00000355356	ILMN_1682232	9.7207	2.46326e-22	U	-
rs2755250	rs12117131	43361	C/T	C	0.267	hsa-miR-330-3p	7mer-m8	-0.014	NA	140	-8.42	21	0	-	MIER1	ENST00000357692	ILMN_1682232	9.7207	2.46326e-22	U	-
rs1925408	rs12117131	86888	C/T	C	0.267	hsa-miR-330-3p	7mer-m8	-0.014	NA	140	-8.42	21	0	-	MIER1	ENST00000355356	ILMN_1682232	9.69637	3.12937e-22	U	-
rs1925408	rs12117131	86888	C/T	C	0.267	hsa-miR-330-3p	7mer-m8	-0.014	NA	140	-8.42	21	0	-	MIER1	ENST00000357692	ILMN_1682232	9.69637	3.12937e-22	U	-
rs11208979	rs12117131	9647	C/T	C	0.267	hsa-miR-330-3p	7mer-m8	-0.014	NA	140	-8.42	21	0	-	MIER1	ENST00000355356	ILMN_1682232	9.70312	2.92761e-22	U	-
rs11208979	rs12117131	9647	C/T	C	0.267	hsa-miR-330-3p	7mer-m8	-0.014	NA	140	-8.42	21	0	-	MIER1	ENST00000357692	ILMN_1682232	9.70312	2.92761e-22	U	-
rs2065000	rs12117131	16202	C/T	C	0.267	hsa-miR-330-3p	7mer-m8	-0.014	NA	140	-8.42	21	0	-	MIER1	ENST00000355356	ILMN_1682232	9.71512	2.60249e-22	U	-
rs2065000	rs12117131	16202	C/T	C	0.267	hsa-miR-330-3p	7mer-m8	-0.014	NA	140	-8.42	21	0	-	MIER1	ENST00000357692	ILMN_1682232	9.71512	2.60249e-22	U	-
rs2985821	rs12117131	48135	C/T	C	0.267	hsa-miR-330-3p	7mer-m8	-0.014	NA	140	-8.42	21	0	-	MIER1	ENST00000355356	ILMN_1682232	9.721	2.45842e-22	U	-
rs2985821	rs12117131	48135	C/T	C	0.267	hsa-miR-330-3p	7mer-m8	-0.014	NA	140	-8.42	21	0	-	MIER1	ENST00000357692	ILMN_1682232	9.721	2.45842e-22	U	-
rs912797	rs12117131	38444	C/T	C	0.267	hsa-miR-330-3p	7mer-m8	-0.014	NA	140	-8.42	21	0	-	MIER1	ENST00000355356	ILMN_1682232	9.6949	3.17259e-22	U	-
rs912797	rs12117131	38444	C/T	C	0.267	hsa-miR-330-3p	7mer-m8	-0.014	NA	140	-8.42	21	0	-	MIER1	ENST00000357692	ILMN_1682232	9.6949	3.17259e-22	U	-
rs2985825	rs12117131	39100	C/T	C	0.267	hsa-miR-330-3p	7mer-m8	-0.014	NA	140	-8.42	21	0	-	MIER1	ENST00000355356	ILMN_1682232	9.6955	3.15399e-22	U	-
rs2985825	rs12117131	39100	C/T	C	0.267	hsa-miR-330-3p	7mer-m8	-0.014	NA	140	-8.42	21	0	-	MIER1	ENST00000357692	ILMN_1682232	9.6955	3.15399e-22	U	-
rs3008854	rs12117131	65971	C/T	C	0.267	hsa-miR-330-3p	7mer-m8	-0.014	NA	140	-8.42	21	0	-	MIER1	ENST00000355356	ILMN_1682232	9.71804	2.52696e-22	U	-
rs3008854	rs12117131	65971	C/T	C	0.267	hsa-miR-330-3p	7mer-m8	-0.014	NA	140	-8.42	21	0	-	MIER1	ENST00000357692	ILMN_1682232	9.71804	2.52696e-22	U	-
rs3008855	rs12117131	65718	C/T	C	0.267	hsa-miR-330-3p	7mer-m8	-0.014	NA	140	-8.42	21	0	-	MIER1	ENST00000355356	ILMN_1682232	9.65862	4.51999e-22	U	-
rs3008855	rs12117131	65718	C/T	C	0.267	hsa-miR-330-3p	7mer-m8	-0.014	NA	140	-8.42	21	0	-	MIER1	ENST00000357692	ILMN_1682232	9.65862	4.51999e-22	U	-
rs3008858	rs12117131	61506	C/T	C	0.267	hsa-miR-330-3p	7mer-m8	-0.014	NA	140	-8.42	21	0	-	MIER1	ENST00000355356	ILMN_1682232	9.72747	2.30407e-22	U	-
rs3008858	rs12117131	61506	C/T	C	0.267	hsa-miR-330-3p	7mer-m8	-0.014	NA	140	-8.42	21	0	-	MIER1	ENST00000357692	ILMN_1682232	9.72747	2.30407e-22	U	-
rs2755246	rs12117131	37062	C/T	C	0.267	hsa-miR-330-3p	7mer-m8	-0.014	NA	140	-8.42	21	0	-	MIER1	ENST00000355356	ILMN_1682232	9.7106	2.72267e-22	U	-
rs2755246	rs12117131	37062	C/T	C	0.267	hsa-miR-330-3p	7mer-m8	-0.014	NA	140	-8.42	21	0	-	MIER1	ENST00000357692	ILMN_1682232	9.7106	2.72267e-22	U	-
rs2985818	rs12117131	53006	C/T	C	0.267	hsa-miR-330-3p	7mer-m8	-0.014	NA	140	-8.42	21	0	-	MIER1	ENST00000355356	ILMN_1682232	9.71037	2.72801e-22	U	-
rs2985818	rs12117131	53006	C/T	C	0.267	hsa-miR-330-3p	7mer-m8	-0.014	NA	140	-8.42	21	0	-	MIER1	ENST00000357692	ILMN_1682232	9.71037	2.72801e-22	U	-
rs3008873	rs12117131	26152	C/T	C	0.267	hsa-miR-330-3p	7mer-m8	-0.014	NA	140	-8.42	21	0	-	MIER1	ENST00000355356	ILMN_1682232	9.70132	2.97973e-22	U	-
rs3008873	rs12117131	26152	C/T	C	0.267	hsa-miR-330-3p	7mer-m8	-0.014	NA	140	-8.42	21	0	-	MIER1	ENST00000357692	ILMN_1682232	9.70132	2.97973e-22	U	-
rs2755245	rs12117131	36042	C/T	C	0.267	hsa-miR-330-3p	7mer-m8	-0.014	NA	140	-8.42	21	0	-	MIER1	ENST00000355356	ILMN_1682232	9.71655	2.56697e-22	U	-
rs2755245	rs12117131	36042	C/T	C	0.267	hsa-miR-330-3p	7mer-m8	-0.014	NA	140	-8.42	21	0	-	MIER1	ENST00000357692	ILMN_1682232	9.71655	2.56697e-22	U	-
rs2815361	rs12117131	42669	C/T	C	0.267	hsa-miR-330-3p	7mer-m8	-0.014	NA	140	-8.42	21	0	-	MIER1	ENST00000355356	ILMN_1682232	9.73363	2.16782e-22	U	-
rs2815361	rs12117131	42669	C/T	C	0.267	hsa-miR-330-3p	7mer-m8	-0.014	NA	140	-8.42	21	0	-	MIER1	ENST00000357692	ILMN_1682232	9.73363	2.16782e-22	U	-
rs2985795	rs12117131	25699	C/T	C	0.267	hsa-miR-330-3p	7mer-m8	-0.014	NA	140	-8.42	21	0	-	MIER1	ENST00000355356	ILMN_1682232	9.70132	2.97973e-22	U	-
rs2985795	rs12117131	25699	C/T	C	0.267	hsa-miR-330-3p	7mer-m8	-0.014	NA	140	-8.42	21	0	-	MIER1	ENST00000357692	ILMN_1682232	9.70132	2.97973e-22	U	-
rs2755256	rs12117131	19770	C/T	C	0.267	hsa-miR-330-3p	7mer-m8	-0.014	NA	140	-8.42	21	0	-	MIER1	ENST00000355356	ILMN_1682232	9.70881	2.76574e-22	U	-
rs2755256	rs12117131	19770	C/T	C	0.267	hsa-miR-330-3p	7mer-m8	-0.014	NA	140	-8.42	21	0	-	MIER1	ENST00000357692	ILMN_1682232	9.70881	2.76574e-22	U	-
rs3008871	rs12117131	32833	C/T	C	0.267	hsa-miR-330-3p	7mer-m8	-0.014	NA	140	-8.42	21	0	-	MIER1	ENST00000355356	ILMN_1682232	9.69369	3.2101e-22	U	-
rs3008871	rs12117131	32833	C/T	C	0.267	hsa-miR-330-3p	7mer-m8	-0.014	NA	140	-8.42	21	0	-	MIER1	ENST00000357692	ILMN_1682232	9.69369	3.2101e-22	U	-
rs2755244	rs12117131	32548	C/T	C	0.267	hsa-miR-330-3p	7mer-m8	-0.014	NA	140	-8.42	21	0	-	MIER1	ENST00000355356	ILMN_1682232	9.73098	2.22833e-22	U	-
rs2755244	rs12117131	32548	C/T	C	0.267	hsa-miR-330-3p	7mer-m8	-0.014	NA	140	-8.42	21	0	-	MIER1	ENST00000357692	ILMN_1682232	9.73098	2.22833e-22	U	-
rs2985794	rs12117131	26611	C/T	C	0.267	hsa-miR-330-3p	7mer-m8	-0.014	NA	140	-8.42	21	0	-	MIER1	ENST00000355356	ILMN_1682232	9.70192	2.96226e-22	U	-
rs2985794	rs12117131	26611	C/T	C	0.267	hsa-miR-330-3p	7mer-m8	-0.014	NA	140	-8.42	21	0	-	MIER1	ENST00000357692	ILMN_1682232	9.70192	2.96226e-22	U	-
rs4620509	rs12117131	1981	C/T	C	0.267	hsa-miR-330-3p	7mer-m8	-0.014	NA	140	-8.42	21	0	-	MIER1	ENST00000355356	ILMN_1682232	9.71512	2.60249e-22	U	-
rs4620509	rs12117131	1981	C/T	C	0.267	hsa-miR-330-3p	7mer-m8	-0.014	NA	140	-8.42	21	0	-	MIER1	ENST00000357692	ILMN_1682232	9.71512	2.60249e-22	U	-
rs12044278	rs12117131	9055	C/T	C	0.267	hsa-miR-330-3p	7mer-m8	-0.014	NA	140	-8.42	21	0	-	MIER1	ENST00000355356	ILMN_1682232	9.71572	2.58721e-22	U	-
rs12044278	rs12117131	9055	C/T	C	0.267	hsa-miR-330-3p	7mer-m8	-0.014	NA	140	-8.42	21	0	-	MIER1	ENST00000357692	ILMN_1682232	9.71572	2.58721e-22	U	-
rs2182143	rs12117131	72986	C/T	C	0.267	hsa-miR-330-3p	7mer-m8	-0.014	NA	140	-8.42	21	0	-	MIER1	ENST00000355356	ILMN_1682232	9.70741	2.80398e-22	U	-
rs2182143	rs12117131	72986	C/T	C	0.267	hsa-miR-330-3p	7mer-m8	-0.014	NA	140	-8.42	21	0	-	MIER1	ENST00000357692	ILMN_1682232	9.70741	2.80398e-22	U	-
rs12041926	rs12117131	17320	C/T	C	0.267	hsa-miR-330-3p	7mer-m8	-0.014	NA	140	-8.42	21	0	-	MIER1	ENST00000355356	ILMN_1682232	9.70312	2.92761e-22	U	-
rs12041926	rs12117131	17320	C/T	C	0.267	hsa-miR-330-3p	7mer-m8	-0.014	NA	140	-8.42	21	0	-	MIER1	ENST00000357692	ILMN_1682232	9.70312	2.92761e-22	U	-
rs2815371	rs12117131	52391	C/T	C	0.267	hsa-miR-330-3p	7mer-m8	-0.014	NA	140	-8.42	21	0	-	MIER1	ENST00000355356	ILMN_1682232	9.74015	2.03554e-22	U	-
rs2815371	rs12117131	52391	C/T	C	0.267	hsa-miR-330-3p	7mer-m8	-0.014	NA	140	-8.42	21	0	-	MIER1	ENST00000357692	ILMN_1682232	9.74015	2.03554e-22	U	-
rs4655663	rs12117131	21819	C/T	C	0.267	hsa-miR-330-3p	7mer-m8	-0.014	NA	140	-8.42	21	0	-	MIER1	ENST00000355356	ILMN_1682232	9.70312	2.92761e-22	U	-
rs4655663	rs12117131	21819	C/T	C	0.267	hsa-miR-330-3p	7mer-m8	-0.014	NA	140	-8.42	21	0	-	MIER1	ENST00000357692	ILMN_1682232	9.70312	2.92761e-22	U	-
rs2815370	rs12117131	51805	C/T	C	0.267	hsa-miR-330-3p	7mer-m8	-0.014	NA	140	-8.42	21	0	-	MIER1	ENST00000355356	ILMN_1682232	9.74074	2.02356e-22	U	-
rs2815370	rs12117131	51805	C/T	C	0.267	hsa-miR-330-3p	7mer-m8	-0.014	NA	140	-8.42	21	0	-	MIER1	ENST00000357692	ILMN_1682232	9.74074	2.02356e-22	U	-
rs6673462	rs12117131	9935	C/T	C	0.267	hsa-miR-330-3p	7mer-m8	-0.014	NA	140	-8.42	21	0	-	MIER1	ENST00000355356	ILMN_1682232	9.71572	2.58721e-22	U	-
rs6673462	rs12117131	9935	C/T	C	0.267	hsa-miR-330-3p	7mer-m8	-0.014	NA	140	-8.42	21	0	-	MIER1	ENST00000357692	ILMN_1682232	9.71572	2.58721e-22	U	-
rs2815351	rs12117131	26058	C/T	C	0.267	hsa-miR-330-3p	7mer-m8	-0.014	NA	140	-8.42	21	0	-	MIER1	ENST00000355356	ILMN_1682232	9.71	2.73337e-22	U	-
rs2815351	rs12117131	26058	C/T	C	0.267	hsa-miR-330-3p	7mer-m8	-0.014	NA	140	-8.42	21	0	-	MIER1	ENST00000357692	ILMN_1682232	9.71	2.73337e-22	U	-
rs1137656	rs12117131	320	C/T	C	0.267	hsa-miR-330-3p	7mer-m8	-0.014	NA	140	-8.42	21	0	-	MIER1	ENST00000355356	ILMN_1682232	9.71631	2.57201e-22	U	-
rs1137656	rs12117131	320	C/T	C	0.267	hsa-miR-330-3p	7mer-m8	-0.014	NA	140	-8.42	21	0	-	MIER1	ENST00000357692	ILMN_1682232	9.71631	2.57201e-22	U	-
rs2071135	rs7676	9287	T/C	C	0.192	hsa-miR-423-5p	8mer	-0.448	-0.7176	145	-21.46	0	0	-	C21orf33	ENST00000291577	ILMN_1682812	7.20522	5.79587e-13	C	-
rs7676	rs7676	0	T/C	C	0.192	hsa-miR-423-5p	8mer	-0.448	-0.7176	145	-21.46	0	0	-	C21orf33	ENST00000291577	ILMN_1682812	7.20642	5.74505e-13	C	-
rs885872	rs7676	14297	T/C	C	0.192	hsa-miR-423-5p	8mer	-0.448	-0.7176	145	-21.46	0	0	-	C21orf33	ENST00000291577	ILMN_1682812	7.17906	7.02231e-13	C	-
rs1051981	rs7676	39788	T/C	C	0.192	hsa-miR-423-5p	8mer	-0.448	-0.7176	145	-21.46	0	0	-	C21orf33	ENST00000291577	ILMN_1682812	7.10225	1.22786e-12	C	-
rs7282324	rs7676	20687	T/C	C	0.192	hsa-miR-423-5p	8mer	-0.448	-0.7176	145	-21.46	0	0	-	C21orf33	ENST00000291577	ILMN_1682812	7.15997	8.07948e-13	C	-
rs2187313	rs7676	20879	T/C	C	0.192	hsa-miR-423-5p	8mer	-0.448	-0.7176	145	-21.46	0	0	-	C21orf33	ENST00000291577	ILMN_1682812	7.16057	8.0442e-13	C	-
rs4075052	rs4597342	4464	C/T	C	0.275	hsa-miR-590-5p	7mer-m8	-0.126	-0.3425	165	-16.03	0	0	-	ITGAM	ENST00000544665	ILMN_1685009	13.4796	2.06222e-41	C	-
rs4597342	rs4597342	0	C/T	C	0.275	hsa-miR-590-5p	7mer-m8	-0.126	-0.3425	165	-16.03	0	0	-	ITGAM	ENST00000544665	ILMN_1685009	13.5658	6.38789e-42	C	-
rs9673519	rs4597342	3788	C/T	C	0.275	hsa-miR-590-5p	7mer-m8	-0.126	-0.3425	165	-16.03	0	0	-	ITGAM	ENST00000544665	ILMN_1685009	13.4902	1.79101e-41	C	-
rs4608351	rs4597342	5079	C/T	C	0.275	hsa-miR-590-5p	7mer-m8	-0.126	-0.3425	165	-16.03	0	0	-	ITGAM	ENST00000544665	ILMN_1685009	13.4796	2.06222e-41	C	-
rs1059672	rs1059672	0	G/A	C	0.433	hsa-miR-146a-5p	7mer-m8	-0.078	-0.1015	150	-14.34	4	0	+	WDR45B	ENST00000392325	ILMN_1685763	12.2364	1.9865e-34	C	-
rs1059672	rs1059672	0	G/A	C	0.433	hsa-miR-146a-5p	7mer-m8	-0.078	-0.1015	150	-14.34	4	0	+	WDR45B	ENST00000572583	ILMN_1685763	12.2364	1.9865e-34	C	-
rs137086	rs137086	0	G/A	D	0.308	hsa-miR-335-5p	7mer-m8	-0.099	-0.1996	140	-13.84	6	0	-	POLDIP3	ENST00000252115	ILMN_1685845	5.06548	4.07544e-07	C	-
rs137086	rs137086	0	G/A	D	0.308	hsa-miR-335-5p	7mer-m8	-0.099	-0.1996	140	-13.84	6	0	-	POLDIP3	ENST00000445215	ILMN_1685845	5.06548	4.07544e-07	C	-
rs137085	rs137086	29	G/A	D	0.308	hsa-miR-335-5p	7mer-m8	-0.099	-0.1996	140	-13.84	6	0	-	POLDIP3	ENST00000252115	ILMN_1685845	5.08128	3.75058e-07	C	-
rs137085	rs137086	29	G/A	D	0.308	hsa-miR-335-5p	7mer-m8	-0.099	-0.1996	140	-13.84	6	0	-	POLDIP3	ENST00000445215	ILMN_1685845	5.08128	3.75058e-07	C	-
rs3733672	rs3828609	6631	T/C	D	0.15	hsa-miR-155-5p	8mer	-0.277	-1.0137	148	-14.02	11	1	-	CSF1R	ENST00000286301	ILMN_1686623	17.9384	5.93466e-72	U	+
rs2282806	rs3828609	9611	T/C	D	0.15	hsa-miR-155-5p	8mer	-0.277	-1.0137	148	-14.02	11	1	-	CSF1R	ENST00000286301	ILMN_1686623	17.8517	2.80873e-71	U	+
rs12518632	rs3828609	9369	T/C	D	0.15	hsa-miR-155-5p	8mer	-0.277	-1.0137	148	-14.02	11	1	-	CSF1R	ENST00000286301	ILMN_1686623	17.9414	5.62277e-72	U	+
rs9651110	rs28368551	55474	G/A	D	0.25	hsa-miR-128-3p	7mer-m8	-0.143	-0.0373	140	-13.5	2	0	+	LPGAT1	ENST00000366997	ILMN_1687998	6.62729	3.42114e-11	U	-
rs4951425	rs28368551	7704	G/A	D	0.25	hsa-miR-128-3p	7mer-m8	-0.143	-0.0373	140	-13.5	2	0	+	LPGAT1	ENST00000366997	ILMN_1687998	6.66004	2.73828e-11	U	-
rs10158561	rs28368551	32767	G/A	D	0.25	hsa-miR-128-3p	7mer-m8	-0.143	-0.0373	140	-13.5	2	0	+	LPGAT1	ENST00000366997	ILMN_1687998	6.66029	2.73455e-11	U	-
rs7515713	rs28368551	50401	G/A	C	0.25	hsa-miR-409-3p	7mer-m8	-0.013	NA	150	-10.26	2	0	+	LPGAT1	ENST00000366997	ILMN_1687998	6.62729	3.42114e-11	C	-
rs7518833	rs28368551	3358	G/A	D	0.25	hsa-miR-128-3p	7mer-m8	-0.143	-0.0373	140	-13.5	2	0	+	LPGAT1	ENST00000366997	ILMN_1687998	6.66004	2.73828e-11	U	-
rs4951550	rs28368551	24332	G/A	D	0.25	hsa-miR-128-3p	7mer-m8	-0.143	-0.0373	140	-13.5	2	0	+	LPGAT1	ENST00000366997	ILMN_1687998	6.65157	2.90318e-11	U	-
rs10465691	rs28368551	1979	G/A	C	0.25	hsa-miR-409-3p	7mer-m8	-0.013	NA	150	-10.26	2	0	+	LPGAT1	ENST00000366997	ILMN_1687998	6.67723	2.4355e-11	C	-
rs9651110	rs28368551	55474	G/A	C	0.25	hsa-miR-409-3p	7mer-m8	-0.013	NA	150	-10.26	2	0	+	LPGAT1	ENST00000366997	ILMN_1687998	6.62729	3.42114e-11	C	-
rs7518833	rs28368551	3358	G/A	C	0.25	hsa-miR-409-3p	7mer-m8	-0.013	NA	150	-10.26	2	0	+	LPGAT1	ENST00000366997	ILMN_1687998	6.66004	2.73828e-11	C	-
rs11119806	rs28368551	1374	G/A	D	0.25	hsa-miR-128-3p	7mer-m8	-0.143	-0.0373	140	-13.5	2	0	+	LPGAT1	ENST00000366997	ILMN_1687998	6.67723	2.4355e-11	U	-
rs4480424	rs28368551	4488	G/A	D	0.25	hsa-miR-128-3p	7mer-m8	-0.143	-0.0373	140	-13.5	2	0	+	LPGAT1	ENST00000366997	ILMN_1687998	6.67723	2.4355e-11	U	-
rs7518285	rs28368551	2856	G/A	D	0.25	hsa-miR-128-3p	7mer-m8	-0.143	-0.0373	140	-13.5	2	0	+	LPGAT1	ENST00000366997	ILMN_1687998	6.66004	2.73828e-11	U	-
rs10465691	rs28368551	1979	G/A	D	0.25	hsa-miR-128-3p	7mer-m8	-0.143	-0.0373	140	-13.5	2	0	+	LPGAT1	ENST00000366997	ILMN_1687998	6.67723	2.4355e-11	U	-
rs7515713	rs28368551	50401	G/A	D	0.25	hsa-miR-128-3p	7mer-m8	-0.143	-0.0373	140	-13.5	2	0	+	LPGAT1	ENST00000366997	ILMN_1687998	6.62729	3.42114e-11	U	-
rs6680326	rs28368551	13597	G/A	D	0.25	hsa-miR-128-3p	7mer-m8	-0.143	-0.0373	140	-13.5	2	0	+	LPGAT1	ENST00000366997	ILMN_1687998	6.66876	2.58255e-11	U	-
rs10158561	rs28368551	32767	G/A	C	0.25	hsa-miR-409-3p	7mer-m8	-0.013	NA	150	-10.26	2	0	+	LPGAT1	ENST00000366997	ILMN_1687998	6.66029	2.73455e-11	C	-
rs4480424	rs28368551	4488	G/A	C	0.25	hsa-miR-409-3p	7mer-m8	-0.013	NA	150	-10.26	2	0	+	LPGAT1	ENST00000366997	ILMN_1687998	6.67723	2.4355e-11	C	-
rs7518285	rs28368551	2856	G/A	C	0.25	hsa-miR-409-3p	7mer-m8	-0.013	NA	150	-10.26	2	0	+	LPGAT1	ENST00000366997	ILMN_1687998	6.66004	2.73828e-11	C	-
rs11119806	rs28368551	1374	G/A	C	0.25	hsa-miR-409-3p	7mer-m8	-0.013	NA	150	-10.26	2	0	+	LPGAT1	ENST00000366997	ILMN_1687998	6.67723	2.4355e-11	C	-
rs6680326	rs28368551	13597	G/A	C	0.25	hsa-miR-409-3p	7mer-m8	-0.013	NA	150	-10.26	2	0	+	LPGAT1	ENST00000366997	ILMN_1687998	6.66876	2.58255e-11	C	-
rs4951550	rs28368551	24332	G/A	C	0.25	hsa-miR-409-3p	7mer-m8	-0.013	NA	150	-10.26	2	0	+	LPGAT1	ENST00000366997	ILMN_1687998	6.65157	2.90318e-11	C	-
rs4951425	rs28368551	7704	G/A	C	0.25	hsa-miR-409-3p	7mer-m8	-0.013	NA	150	-10.26	2	0	+	LPGAT1	ENST00000366997	ILMN_1687998	6.66004	2.73828e-11	C	-
rs2255015	rs2255015	0	G/A	C	0.483	hsa-miR-148a-3p	8mer	-0.316	NA	144	-15.85	1	0	-	MAP6D1	ENST00000318631	ILMN_1688464	23.4813	6.34843e-122	C	-
rs2255015	rs2255015	0	G/A	C	0.483	hsa-miR-148b-3p	8mer	-0.316	NA	150	-18.09	1	0	-	MAP6D1	ENST00000318631	ILMN_1688464	23.4813	6.34843e-122	C	-
rs2241201	rs2241201	0	C/G	D	0.242	hsa-miR-335-5p	7mer-m8	-0.081	-0.0248	143	-13.75	0	0	-	MMAB	ENST00000545712	ILMN_1689156	4.39654	1.10061e-05	U	+
rs4785920	rs4785920	0	G/A	D	0.2	hsa-miR-361-3p	7mer-m8	0.016	-0.0099	151	-22.28	0	1	-	FLYWCH1	ENST00000416288	ILMN_1690035	10.8576	1.83509e-27	C	-
rs4785920	rs4785920	0	G/A	D	0.2	hsa-miR-361-3p	7mer-m8	0.016	-0.0099	151	-22.28	0	1	-	FLYWCH1	ENST00000253928	ILMN_1690035	10.8576	1.83509e-27	C	-
rs4785920	rs4785920	0	G/A	D	0.2	hsa-miR-361-3p	7mer-m8	0.016	-0.0099	151	-22.28	0	1	-	FLYWCH1	ENST00000399667	ILMN_1690035	10.8576	1.83509e-27	C	-
rs7828	rs7828	0	A/C	D	0.267	hsa-miR-548j-5p	7mer-m8	0.007	-0.7077	154	-8.91	7	0	+	JAG1	ENST00000254958	ILMN_1691376	3.98525	6.74233e-05	C	-
rs135622	rs131154	187	G/C	D	0.492	hsa-miR-146a-5p	7mer-m8	0.058	NA	160	-15.99	2	0	-	LDOC1L	ENST00000341255	ILMN_1691425	8.73333	2.47567e-18	C	-
rs131168	rs131154	5380	G/C	D	0.492	hsa-miR-146a-5p	7mer-m8	0.058	NA	160	-15.99	2	0	-	LDOC1L	ENST00000341255	ILMN_1691425	8.63867	5.6906e-18	C	-
rs131154	rs131154	0	G/C	D	0.492	hsa-miR-146a-5p	7mer-m8	0.058	NA	160	-15.99	2	0	-	LDOC1L	ENST00000341255	ILMN_1691425	8.7451	2.23016e-18	C	-
rs131158	rs131154	1028	G/C	D	0.492	hsa-miR-146a-5p	7mer-m8	0.058	NA	160	-15.99	2	0	-	LDOC1L	ENST00000341255	ILMN_1691425	8.7288	2.57844e-18	C	-
rs6519877	rs131154	653	G/C	D	0.492	hsa-miR-146a-5p	7mer-m8	0.058	NA	160	-15.99	2	0	-	LDOC1L	ENST00000341255	ILMN_1691425	9.25464	2.15034e-20	C	-
rs131155	rs131154	402	G/C	D	0.492	hsa-miR-146a-5p	7mer-m8	0.058	NA	160	-15.99	2	0	-	LDOC1L	ENST00000341255	ILMN_1691425	8.73847	2.36435e-18	C	-
rs6664307	rs3088389	628	G/A	C	0.267	hsa-miR-17-5p	7mer-m8	-0.02	NA	143	-10.91	1	0	-	JMJD4	ENST00000438896	ILMN_1692896	18.3888	1.61515e-75	U	-
rs6664307	rs3088389	628	G/A	C	0.267	hsa-miR-17-5p	7mer-m8	-0.02	NA	143	-10.91	1	0	-	JMJD4	ENST00000366758	ILMN_1692896	18.3888	1.61515e-75	U	-
rs3088389	rs3088389	0	G/A	C	0.267	hsa-miR-17-5p	7mer-m8	-0.02	NA	143	-10.91	1	0	-	JMJD4	ENST00000438896	ILMN_1692896	17.7149	3.22371e-70	U	-
rs3088389	rs3088389	0	G/A	C	0.267	hsa-miR-17-5p	7mer-m8	-0.02	NA	143	-10.91	1	0	-	JMJD4	ENST00000366758	ILMN_1692896	17.7149	3.22371e-70	U	-
rs3088389	rs3088389	0	G/A	C	0.267	hsa-miR-20a-5p	7mer-m8	-0.011	NA	141	-11.24	1	0	-	JMJD4	ENST00000438896	ILMN_1692896	17.7149	3.22371e-70	U	-
rs3088389	rs3088389	0	G/A	C	0.267	hsa-miR-20a-5p	7mer-m8	-0.011	NA	141	-11.24	1	0	-	JMJD4	ENST00000366758	ILMN_1692896	17.7149	3.22371e-70	U	-
rs3088389	rs3088389	0	G/A	C	0.267	hsa-miR-93-5p	7mer-m8	0.008	NA	152	-13.93	1	0	-	JMJD4	ENST00000438896	ILMN_1692896	17.7149	3.22371e-70	U	-
rs3088389	rs3088389	0	G/A	C	0.267	hsa-miR-93-5p	7mer-m8	0.008	NA	152	-13.93	1	0	-	JMJD4	ENST00000366758	ILMN_1692896	17.7149	3.22371e-70	U	-
rs6664307	rs3088389	628	G/A	C	0.267	hsa-miR-20a-5p	7mer-m8	-0.011	NA	141	-11.24	1	0	-	JMJD4	ENST00000438896	ILMN_1692896	18.3888	1.61515e-75	U	-
rs6664307	rs3088389	628	G/A	C	0.267	hsa-miR-20a-5p	7mer-m8	-0.011	NA	141	-11.24	1	0	-	JMJD4	ENST00000366758	ILMN_1692896	18.3888	1.61515e-75	U	-
rs3088389	rs3088389	0	G/A	C	0.267	hsa-miR-106b-5p	7mer-m8	-0.02	NA	146	-12.44	1	0	-	JMJD4	ENST00000438896	ILMN_1692896	17.7149	3.22371e-70	U	-
rs3088389	rs3088389	0	G/A	C	0.267	hsa-miR-106b-5p	7mer-m8	-0.02	NA	146	-12.44	1	0	-	JMJD4	ENST00000366758	ILMN_1692896	17.7149	3.22371e-70	U	-
rs6664307	rs3088389	628	G/A	C	0.267	hsa-miR-106b-5p	7mer-m8	-0.02	NA	146	-12.44	1	0	-	JMJD4	ENST00000438896	ILMN_1692896	18.3888	1.61515e-75	U	-
rs6664307	rs3088389	628	G/A	C	0.267	hsa-miR-106b-5p	7mer-m8	-0.02	NA	146	-12.44	1	0	-	JMJD4	ENST00000366758	ILMN_1692896	18.3888	1.61515e-75	U	-
rs6664307	rs3088389	628	G/A	C	0.267	hsa-miR-93-5p	7mer-m8	0.008	NA	152	-13.93	1	0	-	JMJD4	ENST00000438896	ILMN_1692896	18.3888	1.61515e-75	U	-
rs6664307	rs3088389	628	G/A	C	0.267	hsa-miR-93-5p	7mer-m8	0.008	NA	152	-13.93	1	0	-	JMJD4	ENST00000366758	ILMN_1692896	18.3888	1.61515e-75	U	-
rs9853642	rs4678619	60813	C/T	C	0.175	hsa-miR-548j-5p	8mer	0.164	NA	155	-9.41	0	0	-	PDCD6IP	ENST00000457054	ILMN_1693259	8.04717	8.48482e-16	C	-
rs10865850	rs4678619	8631	C/T	C	0.175	hsa-miR-548j-5p	8mer	0.164	NA	155	-9.41	0	0	-	PDCD6IP	ENST00000457054	ILMN_1693259	7.86731	3.62667e-15	C	-
rs9815780	rs4678619	33301	C/T	C	0.175	hsa-miR-548j-5p	8mer	0.164	NA	155	-9.41	0	0	-	PDCD6IP	ENST00000457054	ILMN_1693259	8.02585	1.00866e-15	C	-
rs9826569	rs4678619	66114	C/T	C	0.175	hsa-miR-548j-5p	8mer	0.164	NA	155	-9.41	0	0	-	PDCD6IP	ENST00000457054	ILMN_1693259	8.05575	7.90899e-16	C	-
rs12488699	rs4678619	42743	C/T	C	0.175	hsa-miR-548j-5p	8mer	0.164	NA	155	-9.41	0	0	-	PDCD6IP	ENST00000457054	ILMN_1693259	8.03444	9.40379e-16	C	-
rs9851801	rs4678619	55864	C/T	C	0.175	hsa-miR-548j-5p	8mer	0.164	NA	155	-9.41	0	0	-	PDCD6IP	ENST00000457054	ILMN_1693259	8.03444	9.40379e-16	C	-
rs7651053	rs4678619	563	C/T	C	0.175	hsa-miR-548j-5p	8mer	0.164	NA	155	-9.41	0	0	-	PDCD6IP	ENST00000457054	ILMN_1693259	7.8612	3.81079e-15	C	-
rs9848414	rs4678619	3830	C/T	C	0.175	hsa-miR-548j-5p	8mer	0.164	NA	155	-9.41	0	0	-	PDCD6IP	ENST00000457054	ILMN_1693259	7.87147	3.50694e-15	C	-
rs3792594	rs4678619	31985	C/T	C	0.175	hsa-miR-548j-5p	8mer	0.164	NA	155	-9.41	0	0	-	PDCD6IP	ENST00000457054	ILMN_1693259	7.94734	1.90774e-15	C	-
rs9838046	rs4678619	7532	C/T	C	0.175	hsa-miR-548j-5p	8mer	0.164	NA	155	-9.41	0	0	-	PDCD6IP	ENST00000457054	ILMN_1693259	7.85873	3.88451e-15	C	-
rs4678620	rs4678619	2321	C/T	C	0.175	hsa-miR-548j-5p	8mer	0.164	NA	155	-9.41	0	0	-	PDCD6IP	ENST00000457054	ILMN_1693259	7.83278	4.77883e-15	C	-
rs4605498	rs4678619	37939	C/T	C	0.175	hsa-miR-548j-5p	8mer	0.164	NA	155	-9.41	0	0	-	PDCD6IP	ENST00000457054	ILMN_1693259	8.03444	9.40379e-16	C	-
rs9818269	rs4678619	7662	C/T	C	0.175	hsa-miR-548j-5p	8mer	0.164	NA	155	-9.41	0	0	-	PDCD6IP	ENST00000457054	ILMN_1693259	7.85873	3.88451e-15	C	-
rs4679093	rs4678619	12270	C/T	C	0.175	hsa-miR-548j-5p	8mer	0.164	NA	155	-9.41	0	0	-	PDCD6IP	ENST00000457054	ILMN_1693259	7.89576	2.88922e-15	C	-
rs9839827	rs4678619	10457	C/T	C	0.175	hsa-miR-548j-5p	8mer	0.164	NA	155	-9.41	0	0	-	PDCD6IP	ENST00000457054	ILMN_1693259	7.88864	3.05595e-15	C	-
rs11926545	rs4678619	52556	C/T	C	0.175	hsa-miR-548j-5p	8mer	0.164	NA	155	-9.41	0	0	-	PDCD6IP	ENST00000457054	ILMN_1693259	8.00753	1.17159e-15	C	-
rs9822671	rs4678619	7257	C/T	C	0.175	hsa-miR-548j-5p	8mer	0.164	NA	155	-9.41	0	0	-	PDCD6IP	ENST00000457054	ILMN_1693259	7.85873	3.88451e-15	C	-
rs9838846	rs4678619	68869	C/T	C	0.175	hsa-miR-548j-5p	8mer	0.164	NA	155	-9.41	0	0	-	PDCD6IP	ENST00000457054	ILMN_1693259	8.05575	7.90899e-16	C	-
rs7618512	rs4678619	27477	C/T	C	0.175	hsa-miR-548j-5p	8mer	0.164	NA	155	-9.41	0	0	-	PDCD6IP	ENST00000457054	ILMN_1693259	7.94064	2.01206e-15	C	-
rs13434046	rs4678619	46376	C/T	C	0.175	hsa-miR-548j-5p	8mer	0.164	NA	155	-9.41	0	0	-	PDCD6IP	ENST00000457054	ILMN_1693259	8.03444	9.40379e-16	C	-
rs10212552	rs4678619	36320	C/T	C	0.175	hsa-miR-548j-5p	8mer	0.164	NA	155	-9.41	0	0	-	PDCD6IP	ENST00000457054	ILMN_1693259	8.03444	9.40379e-16	C	-
rs3183987	rs4678619	1666	C/T	C	0.175	hsa-miR-548j-5p	8mer	0.164	NA	155	-9.41	0	0	-	PDCD6IP	ENST00000457054	ILMN_1693259	7.84846	4.21378e-15	C	-
rs7626555	rs4678619	43999	C/T	C	0.175	hsa-miR-548j-5p	8mer	0.164	NA	155	-9.41	0	0	-	PDCD6IP	ENST00000457054	ILMN_1693259	8.07041	7.00682e-16	C	-
rs12488167	rs4678619	4678	C/T	C	0.175	hsa-miR-548j-5p	8mer	0.164	NA	155	-9.41	0	0	-	PDCD6IP	ENST00000457054	ILMN_1693259	7.87147	3.50694e-15	C	-
rs4678619	rs4678619	0	C/T	C	0.175	hsa-miR-548j-5p	8mer	0.164	NA	155	-9.41	0	0	-	PDCD6IP	ENST00000457054	ILMN_1693259	7.51067	5.8857e-14	C	-
rs12631021	rs4678619	36891	C/T	C	0.175	hsa-miR-548j-5p	8mer	0.164	NA	155	-9.41	0	0	-	PDCD6IP	ENST00000457054	ILMN_1693259	8.03444	9.40379e-16	C	-
rs7649799	rs4678619	59332	C/T	C	0.175	hsa-miR-548j-5p	8mer	0.164	NA	155	-9.41	0	0	-	PDCD6IP	ENST00000457054	ILMN_1693259	8.03444	9.40379e-16	C	-
rs4679088	rs4678619	59672	C/T	C	0.175	hsa-miR-548j-5p	8mer	0.164	NA	155	-9.41	0	0	-	PDCD6IP	ENST00000457054	ILMN_1693259	8.03444	9.40379e-16	C	-
rs12495243	rs4678619	42682	C/T	C	0.175	hsa-miR-548j-5p	8mer	0.164	NA	155	-9.41	0	0	-	PDCD6IP	ENST00000457054	ILMN_1693259	8.03444	9.40379e-16	C	-
rs6809978	rs4678619	65319	C/T	C	0.175	hsa-miR-548j-5p	8mer	0.164	NA	155	-9.41	0	0	-	PDCD6IP	ENST00000457054	ILMN_1693259	8.04717	8.48482e-16	C	-
rs9875555	rs4678619	63409	C/T	C	0.175	hsa-miR-548j-5p	8mer	0.164	NA	155	-9.41	0	0	-	PDCD6IP	ENST00000457054	ILMN_1693259	8.04717	8.48482e-16	C	-
rs6728	rs6728	0	C/G	D	0.258	hsa-miR-10a-5p	7mer-m8	-0.288	-0.9667	153	-13.29	16	0	+	CYTH1	ENST00000361101	ILMN_1694084	12.6245	1.54918e-36	U	-
rs7215100	rs6728	21607	C/G	D	0.258	hsa-miR-10a-5p	7mer-m8	-0.288	-0.9667	153	-13.29	16	0	+	CYTH1	ENST00000361101	ILMN_1694084	12.5433	4.33145e-36	U	-
rs9895721	rs6728	8707	C/G	D	0.258	hsa-miR-10a-5p	7mer-m8	-0.288	-0.9667	153	-13.29	16	0	+	CYTH1	ENST00000361101	ILMN_1694084	12.6579	1.01298e-36	U	-
rs11654527	rs6728	33283	C/G	D	0.258	hsa-miR-10a-5p	7mer-m8	-0.288	-0.9667	153	-13.29	16	0	+	CYTH1	ENST00000361101	ILMN_1694084	12.3184	7.22898e-35	U	-
rs1742428	rs3848348	14903	T/G	D	0.183	hsa-miR-548j-5p	8mer	-0.066	-0.6864	146	-9.99	5	0	-	FAHD1	ENST00000382668	ILMN_1694593	6.27095	3.59198e-10	C	-
rs1742428	rs3848348	14903	T/G	D	0.183	hsa-miR-548j-5p	8mer	-0.066	-0.6864	146	-9.99	5	0	-	FAHD1	ENST00000382666	ILMN_1694593	6.27095	3.59198e-10	C	-
rs3813760	rs3848348	411	T/G	D	0.183	hsa-miR-548j-5p	8mer	-0.066	-0.6864	146	-9.99	5	0	-	FAHD1	ENST00000382668	ILMN_1694593	5.99283	2.06258e-09	C	-
rs3813760	rs3848348	411	T/G	D	0.183	hsa-miR-548j-5p	8mer	-0.066	-0.6864	146	-9.99	5	0	-	FAHD1	ENST00000382666	ILMN_1694593	5.99283	2.06258e-09	C	-
rs1657094	rs3848348	30573	T/G	D	0.183	hsa-miR-548j-5p	8mer	-0.066	-0.6864	146	-9.99	5	0	-	FAHD1	ENST00000382668	ILMN_1694593	6.2515	4.0679e-10	C	-
rs1657094	rs3848348	30573	T/G	D	0.183	hsa-miR-548j-5p	8mer	-0.066	-0.6864	146	-9.99	5	0	-	FAHD1	ENST00000382666	ILMN_1694593	6.2515	4.0679e-10	C	-
rs2754186	rs3848348	15707	T/G	D	0.183	hsa-miR-548j-5p	8mer	-0.066	-0.6864	146	-9.99	5	0	-	FAHD1	ENST00000382668	ILMN_1694593	6.26833	3.65245e-10	C	-
rs2754186	rs3848348	15707	T/G	D	0.183	hsa-miR-548j-5p	8mer	-0.066	-0.6864	146	-9.99	5	0	-	FAHD1	ENST00000382666	ILMN_1694593	6.26833	3.65245e-10	C	-
rs404772	rs3848348	27118	T/G	D	0.183	hsa-miR-548j-5p	8mer	-0.066	-0.6864	146	-9.99	5	0	-	FAHD1	ENST00000382668	ILMN_1694593	6.24272	4.30356e-10	C	-
rs404772	rs3848348	27118	T/G	D	0.183	hsa-miR-548j-5p	8mer	-0.066	-0.6864	146	-9.99	5	0	-	FAHD1	ENST00000382666	ILMN_1694593	6.24272	4.30356e-10	C	-
rs1742431	rs3848348	15818	T/G	D	0.183	hsa-miR-548j-5p	8mer	-0.066	-0.6864	146	-9.99	5	0	-	FAHD1	ENST00000382668	ILMN_1694593	6.27007	3.61048e-10	C	-
rs1742431	rs3848348	15818	T/G	D	0.183	hsa-miR-548j-5p	8mer	-0.066	-0.6864	146	-9.99	5	0	-	FAHD1	ENST00000382666	ILMN_1694593	6.27007	3.61048e-10	C	-
rs2982235	rs3848348	30736	T/G	D	0.183	hsa-miR-548j-5p	8mer	-0.066	-0.6864	146	-9.99	5	0	-	FAHD1	ENST00000382668	ILMN_1694593	6.23892	4.4094e-10	C	-
rs2982235	rs3848348	30736	T/G	D	0.183	hsa-miR-548j-5p	8mer	-0.066	-0.6864	146	-9.99	5	0	-	FAHD1	ENST00000382666	ILMN_1694593	6.23892	4.4094e-10	C	-
rs1742419	rs3848348	11753	T/G	D	0.183	hsa-miR-548j-5p	8mer	-0.066	-0.6864	146	-9.99	5	0	-	FAHD1	ENST00000382668	ILMN_1694593	6.2982	3.01511e-10	C	-
rs1742419	rs3848348	11753	T/G	D	0.183	hsa-miR-548j-5p	8mer	-0.066	-0.6864	146	-9.99	5	0	-	FAHD1	ENST00000382666	ILMN_1694593	6.2982	3.01511e-10	C	-
rs9652778	rs3848348	3383	T/G	D	0.183	hsa-miR-548j-5p	8mer	-0.066	-0.6864	146	-9.99	5	0	-	FAHD1	ENST00000382668	ILMN_1694593	5.42947	5.65438e-08	C	-
rs9652778	rs3848348	3383	T/G	D	0.183	hsa-miR-548j-5p	8mer	-0.066	-0.6864	146	-9.99	5	0	-	FAHD1	ENST00000382666	ILMN_1694593	5.42947	5.65438e-08	C	-
rs433268	rs3848348	20317	T/G	D	0.183	hsa-miR-548j-5p	8mer	-0.066	-0.6864	146	-9.99	5	0	-	FAHD1	ENST00000382668	ILMN_1694593	6.61885	3.62126e-11	C	-
rs433268	rs3848348	20317	T/G	D	0.183	hsa-miR-548j-5p	8mer	-0.066	-0.6864	146	-9.99	5	0	-	FAHD1	ENST00000382666	ILMN_1694593	6.61885	3.62126e-11	C	-
rs453494	rs3848348	26047	T/G	D	0.183	hsa-miR-548j-5p	8mer	-0.066	-0.6864	146	-9.99	5	0	-	FAHD1	ENST00000382668	ILMN_1694593	6.24388	4.27066e-10	C	-
rs453494	rs3848348	26047	T/G	D	0.183	hsa-miR-548j-5p	8mer	-0.066	-0.6864	146	-9.99	5	0	-	FAHD1	ENST00000382666	ILMN_1694593	6.24388	4.27066e-10	C	-
rs1657117	rs3848348	13595	T/G	D	0.183	hsa-miR-548j-5p	8mer	-0.066	-0.6864	146	-9.99	5	0	-	FAHD1	ENST00000382668	ILMN_1694593	6.29646	3.04638e-10	C	-
rs1657117	rs3848348	13595	T/G	D	0.183	hsa-miR-548j-5p	8mer	-0.066	-0.6864	146	-9.99	5	0	-	FAHD1	ENST00000382666	ILMN_1694593	6.29646	3.04638e-10	C	-
rs12325141	rs3848348	3090	T/G	D	0.183	hsa-miR-548j-5p	8mer	-0.066	-0.6864	146	-9.99	5	0	-	FAHD1	ENST00000382668	ILMN_1694593	5.95002	2.68142e-09	C	-
rs12325141	rs3848348	3090	T/G	D	0.183	hsa-miR-548j-5p	8mer	-0.066	-0.6864	146	-9.99	5	0	-	FAHD1	ENST00000382666	ILMN_1694593	5.95002	2.68142e-09	C	-
rs2974856	rs3848348	30701	T/G	D	0.183	hsa-miR-548j-5p	8mer	-0.066	-0.6864	146	-9.99	5	0	-	FAHD1	ENST00000382668	ILMN_1694593	6.23921	4.39814e-10	C	-
rs2974856	rs3848348	30701	T/G	D	0.183	hsa-miR-548j-5p	8mer	-0.066	-0.6864	146	-9.99	5	0	-	FAHD1	ENST00000382666	ILMN_1694593	6.23921	4.39814e-10	C	-
rs9806945	rs3848348	4905	T/G	D	0.183	hsa-miR-548j-5p	8mer	-0.066	-0.6864	146	-9.99	5	0	-	FAHD1	ENST00000382668	ILMN_1694593	5.89874	3.66599e-09	C	-
rs9806945	rs3848348	4905	T/G	D	0.183	hsa-miR-548j-5p	8mer	-0.066	-0.6864	146	-9.99	5	0	-	FAHD1	ENST00000382666	ILMN_1694593	5.89874	3.66599e-09	C	-
rs1657121	rs3848348	18283	T/G	D	0.183	hsa-miR-548j-5p	8mer	-0.066	-0.6864	146	-9.99	5	0	-	FAHD1	ENST00000382668	ILMN_1694593	6.27433	3.51437e-10	C	-
rs1657121	rs3848348	18283	T/G	D	0.183	hsa-miR-548j-5p	8mer	-0.066	-0.6864	146	-9.99	5	0	-	FAHD1	ENST00000382666	ILMN_1694593	6.27433	3.51437e-10	C	-
rs404413	rs3848348	24999	T/G	D	0.183	hsa-miR-548j-5p	8mer	-0.066	-0.6864	146	-9.99	5	0	-	FAHD1	ENST00000382668	ILMN_1694593	6.25938	3.86957e-10	C	-
rs404413	rs3848348	24999	T/G	D	0.183	hsa-miR-548j-5p	8mer	-0.066	-0.6864	146	-9.99	5	0	-	FAHD1	ENST00000382666	ILMN_1694593	6.25938	3.86957e-10	C	-
rs11642885	rs3848348	8320	T/G	D	0.183	hsa-miR-548j-5p	8mer	-0.066	-0.6864	146	-9.99	5	0	-	FAHD1	ENST00000382668	ILMN_1694593	6.18703	6.132e-10	C	-
rs11642885	rs3848348	8320	T/G	D	0.183	hsa-miR-548j-5p	8mer	-0.066	-0.6864	146	-9.99	5	0	-	FAHD1	ENST00000382666	ILMN_1694593	6.18703	6.132e-10	C	-
rs1625279	rs3848348	11788	T/G	D	0.183	hsa-miR-548j-5p	8mer	-0.066	-0.6864	146	-9.99	5	0	-	FAHD1	ENST00000382668	ILMN_1694593	6.2982	3.01511e-10	C	-
rs1625279	rs3848348	11788	T/G	D	0.183	hsa-miR-548j-5p	8mer	-0.066	-0.6864	146	-9.99	5	0	-	FAHD1	ENST00000382666	ILMN_1694593	6.2982	3.01511e-10	C	-
rs1742429	rs3848348	14950	T/G	D	0.183	hsa-miR-548j-5p	8mer	-0.066	-0.6864	146	-9.99	5	0	-	FAHD1	ENST00000382668	ILMN_1694593	6.27095	3.59198e-10	C	-
rs1742429	rs3848348	14950	T/G	D	0.183	hsa-miR-548j-5p	8mer	-0.066	-0.6864	146	-9.99	5	0	-	FAHD1	ENST00000382666	ILMN_1694593	6.27095	3.59198e-10	C	-
rs3848346	rs3848348	235	T/G	D	0.183	hsa-miR-548j-5p	8mer	-0.066	-0.6864	146	-9.99	5	0	-	FAHD1	ENST00000382668	ILMN_1694593	6.02637	1.67859e-09	C	-
rs3848346	rs3848348	235	T/G	D	0.183	hsa-miR-548j-5p	8mer	-0.066	-0.6864	146	-9.99	5	0	-	FAHD1	ENST00000382666	ILMN_1694593	6.02637	1.67859e-09	C	-
rs420681	rs3848348	18693	T/G	D	0.183	hsa-miR-548j-5p	8mer	-0.066	-0.6864	146	-9.99	5	0	-	FAHD1	ENST00000382668	ILMN_1694593	6.27172	3.57357e-10	C	-
rs420681	rs3848348	18693	T/G	D	0.183	hsa-miR-548j-5p	8mer	-0.066	-0.6864	146	-9.99	5	0	-	FAHD1	ENST00000382666	ILMN_1694593	6.27172	3.57357e-10	C	-
rs2917523	rs3848348	30684	T/G	D	0.183	hsa-miR-548j-5p	8mer	-0.066	-0.6864	146	-9.99	5	0	-	FAHD1	ENST00000382668	ILMN_1694593	6.25034	4.09927e-10	C	-
rs2917523	rs3848348	30684	T/G	D	0.183	hsa-miR-548j-5p	8mer	-0.066	-0.6864	146	-9.99	5	0	-	FAHD1	ENST00000382666	ILMN_1694593	6.25034	4.09927e-10	C	-
rs9652776	rs3848348	3823	T/G	D	0.183	hsa-miR-548j-5p	8mer	-0.066	-0.6864	146	-9.99	5	0	-	FAHD1	ENST00000382668	ILMN_1694593	5.91557	3.3107e-09	C	-
rs9652776	rs3848348	3823	T/G	D	0.183	hsa-miR-548j-5p	8mer	-0.066	-0.6864	146	-9.99	5	0	-	FAHD1	ENST00000382666	ILMN_1694593	5.91557	3.3107e-09	C	-
rs9652777	rs3848348	3447	T/G	D	0.183	hsa-miR-548j-5p	8mer	-0.066	-0.6864	146	-9.99	5	0	-	FAHD1	ENST00000382668	ILMN_1694593	5.97369	2.32074e-09	C	-
rs9652777	rs3848348	3447	T/G	D	0.183	hsa-miR-548j-5p	8mer	-0.066	-0.6864	146	-9.99	5	0	-	FAHD1	ENST00000382666	ILMN_1694593	5.97369	2.32074e-09	C	-
rs2754189	rs3848348	21308	T/G	D	0.183	hsa-miR-548j-5p	8mer	-0.066	-0.6864	146	-9.99	5	0	-	FAHD1	ENST00000382668	ILMN_1694593	6.26033	3.84484e-10	C	-
rs2754189	rs3848348	21308	T/G	D	0.183	hsa-miR-548j-5p	8mer	-0.066	-0.6864	146	-9.99	5	0	-	FAHD1	ENST00000382666	ILMN_1694593	6.26033	3.84484e-10	C	-
rs7199384	rs3848348	14531	T/G	D	0.183	hsa-miR-548j-5p	8mer	-0.066	-0.6864	146	-9.99	5	0	-	FAHD1	ENST00000382668	ILMN_1694593	6.27095	3.59198e-10	C	-
rs7199384	rs3848348	14531	T/G	D	0.183	hsa-miR-548j-5p	8mer	-0.066	-0.6864	146	-9.99	5	0	-	FAHD1	ENST00000382666	ILMN_1694593	6.27095	3.59198e-10	C	-
rs3848348	rs3848348	0	T/G	D	0.183	hsa-miR-548j-5p	8mer	-0.066	-0.6864	146	-9.99	5	0	-	FAHD1	ENST00000382668	ILMN_1694593	6.04028	1.53923e-09	C	-
rs3848348	rs3848348	0	T/G	D	0.183	hsa-miR-548j-5p	8mer	-0.066	-0.6864	146	-9.99	5	0	-	FAHD1	ENST00000382666	ILMN_1694593	6.04028	1.53923e-09	C	-
rs378201	rs3848348	24978	T/G	D	0.183	hsa-miR-548j-5p	8mer	-0.066	-0.6864	146	-9.99	5	0	-	FAHD1	ENST00000382668	ILMN_1694593	6.25386	4.00584e-10	C	-
rs378201	rs3848348	24978	T/G	D	0.183	hsa-miR-548j-5p	8mer	-0.066	-0.6864	146	-9.99	5	0	-	FAHD1	ENST00000382666	ILMN_1694593	6.25386	4.00584e-10	C	-
rs428123	rs3848348	17596	T/G	D	0.183	hsa-miR-548j-5p	8mer	-0.066	-0.6864	146	-9.99	5	0	-	FAHD1	ENST00000382668	ILMN_1694593	6.28283	3.32529e-10	C	-
rs428123	rs3848348	17596	T/G	D	0.183	hsa-miR-548j-5p	8mer	-0.066	-0.6864	146	-9.99	5	0	-	FAHD1	ENST00000382666	ILMN_1694593	6.28283	3.32529e-10	C	-
rs366649	rs3848348	21378	T/G	D	0.183	hsa-miR-548j-5p	8mer	-0.066	-0.6864	146	-9.99	5	0	-	FAHD1	ENST00000382668	ILMN_1694593	6.26033	3.84484e-10	C	-
rs366649	rs3848348	21378	T/G	D	0.183	hsa-miR-548j-5p	8mer	-0.066	-0.6864	146	-9.99	5	0	-	FAHD1	ENST00000382666	ILMN_1694593	6.26033	3.84484e-10	C	-
rs408286	rs3848348	17645	T/G	D	0.183	hsa-miR-548j-5p	8mer	-0.066	-0.6864	146	-9.99	5	0	-	FAHD1	ENST00000382668	ILMN_1694593	6.26752	3.67126e-10	C	-
rs408286	rs3848348	17645	T/G	D	0.183	hsa-miR-548j-5p	8mer	-0.066	-0.6864	146	-9.99	5	0	-	FAHD1	ENST00000382666	ILMN_1694593	6.26752	3.67126e-10	C	-
rs11640407	rs3848348	7438	T/G	D	0.183	hsa-miR-548j-5p	8mer	-0.066	-0.6864	146	-9.99	5	0	-	FAHD1	ENST00000382668	ILMN_1694593	6.08703	1.15046e-09	C	-
rs11640407	rs3848348	7438	T/G	D	0.183	hsa-miR-548j-5p	8mer	-0.066	-0.6864	146	-9.99	5	0	-	FAHD1	ENST00000382666	ILMN_1694593	6.08703	1.15046e-09	C	-
rs12325218	rs3848348	3075	T/G	D	0.183	hsa-miR-548j-5p	8mer	-0.066	-0.6864	146	-9.99	5	0	-	FAHD1	ENST00000382668	ILMN_1694593	5.82786	5.61628e-09	C	-
rs12325218	rs3848348	3075	T/G	D	0.183	hsa-miR-548j-5p	8mer	-0.066	-0.6864	146	-9.99	5	0	-	FAHD1	ENST00000382666	ILMN_1694593	5.82786	5.61628e-09	C	-
rs1625393	rs3848348	11837	T/G	D	0.183	hsa-miR-548j-5p	8mer	-0.066	-0.6864	146	-9.99	5	0	-	FAHD1	ENST00000382668	ILMN_1694593	6.29762	3.02289e-10	C	-
rs1625393	rs3848348	11837	T/G	D	0.183	hsa-miR-548j-5p	8mer	-0.066	-0.6864	146	-9.99	5	0	-	FAHD1	ENST00000382666	ILMN_1694593	6.29762	3.02289e-10	C	-
rs11643835	rs3848348	2482	T/G	D	0.183	hsa-miR-548j-5p	8mer	-0.066	-0.6864	146	-9.99	5	0	-	FAHD1	ENST00000382668	ILMN_1694593	6.00674	1.89454e-09	C	-
rs11643835	rs3848348	2482	T/G	D	0.183	hsa-miR-548j-5p	8mer	-0.066	-0.6864	146	-9.99	5	0	-	FAHD1	ENST00000382666	ILMN_1694593	6.00674	1.89454e-09	C	-
rs1657118	rs3848348	14584	T/G	D	0.183	hsa-miR-548j-5p	8mer	-0.066	-0.6864	146	-9.99	5	0	-	FAHD1	ENST00000382668	ILMN_1694593	6.27153	3.57816e-10	C	-
rs1657118	rs3848348	14584	T/G	D	0.183	hsa-miR-548j-5p	8mer	-0.066	-0.6864	146	-9.99	5	0	-	FAHD1	ENST00000382666	ILMN_1694593	6.27153	3.57816e-10	C	-
rs2575359	rs3848348	9979	T/G	D	0.183	hsa-miR-548j-5p	8mer	-0.066	-0.6864	146	-9.99	5	0	-	FAHD1	ENST00000382668	ILMN_1694593	6.19946	5.66788e-10	C	-
rs2575359	rs3848348	9979	T/G	D	0.183	hsa-miR-548j-5p	8mer	-0.066	-0.6864	146	-9.99	5	0	-	FAHD1	ENST00000382666	ILMN_1694593	6.19946	5.66788e-10	C	-
rs1742426	rs3848348	14755	T/G	D	0.183	hsa-miR-548j-5p	8mer	-0.066	-0.6864	146	-9.99	5	0	-	FAHD1	ENST00000382668	ILMN_1694593	6.27153	3.57816e-10	C	-
rs1742426	rs3848348	14755	T/G	D	0.183	hsa-miR-548j-5p	8mer	-0.066	-0.6864	146	-9.99	5	0	-	FAHD1	ENST00000382666	ILMN_1694593	6.27153	3.57816e-10	C	-
rs411193	rs3848348	17890	T/G	D	0.183	hsa-miR-548j-5p	8mer	-0.066	-0.6864	146	-9.99	5	0	-	FAHD1	ENST00000382668	ILMN_1694593	6.28283	3.32529e-10	C	-
rs411193	rs3848348	17890	T/G	D	0.183	hsa-miR-548j-5p	8mer	-0.066	-0.6864	146	-9.99	5	0	-	FAHD1	ENST00000382666	ILMN_1694593	6.28283	3.32529e-10	C	-
rs449530	rs3848348	18612	T/G	D	0.183	hsa-miR-548j-5p	8mer	-0.066	-0.6864	146	-9.99	5	0	-	FAHD1	ENST00000382668	ILMN_1694593	6.2808	3.37269e-10	C	-
rs449530	rs3848348	18612	T/G	D	0.183	hsa-miR-548j-5p	8mer	-0.066	-0.6864	146	-9.99	5	0	-	FAHD1	ENST00000382666	ILMN_1694593	6.2808	3.37269e-10	C	-
rs1742423	rs3848348	14266	T/G	D	0.183	hsa-miR-548j-5p	8mer	-0.066	-0.6864	146	-9.99	5	0	-	FAHD1	ENST00000382668	ILMN_1694593	6.28795	3.21996e-10	C	-
rs1742423	rs3848348	14266	T/G	D	0.183	hsa-miR-548j-5p	8mer	-0.066	-0.6864	146	-9.99	5	0	-	FAHD1	ENST00000382666	ILMN_1694593	6.28795	3.21996e-10	C	-
rs1657120	rs3848348	17167	T/G	D	0.183	hsa-miR-548j-5p	8mer	-0.066	-0.6864	146	-9.99	5	0	-	FAHD1	ENST00000382668	ILMN_1694593	6.15591	7.46994e-10	C	-
rs1657120	rs3848348	17167	T/G	D	0.183	hsa-miR-548j-5p	8mer	-0.066	-0.6864	146	-9.99	5	0	-	FAHD1	ENST00000382666	ILMN_1694593	6.15591	7.46994e-10	C	-
rs12325282	rs3848348	3040	T/G	D	0.183	hsa-miR-548j-5p	8mer	-0.066	-0.6864	146	-9.99	5	0	-	FAHD1	ENST00000382668	ILMN_1694593	5.86848	4.40021e-09	C	-
rs12325282	rs3848348	3040	T/G	D	0.183	hsa-miR-548j-5p	8mer	-0.066	-0.6864	146	-9.99	5	0	-	FAHD1	ENST00000382666	ILMN_1694593	5.86848	4.40021e-09	C	-
rs1657122	rs3848348	18444	T/G	D	0.183	hsa-miR-548j-5p	8mer	-0.066	-0.6864	146	-9.99	5	0	-	FAHD1	ENST00000382668	ILMN_1694593	6.28022	3.38138e-10	C	-
rs1657122	rs3848348	18444	T/G	D	0.183	hsa-miR-548j-5p	8mer	-0.066	-0.6864	146	-9.99	5	0	-	FAHD1	ENST00000382666	ILMN_1694593	6.28022	3.38138e-10	C	-
rs1657095	rs3848348	30622	T/G	D	0.183	hsa-miR-548j-5p	8mer	-0.066	-0.6864	146	-9.99	5	0	-	FAHD1	ENST00000382668	ILMN_1694593	6.25092	4.08356e-10	C	-
rs1657095	rs3848348	30622	T/G	D	0.183	hsa-miR-548j-5p	8mer	-0.066	-0.6864	146	-9.99	5	0	-	FAHD1	ENST00000382666	ILMN_1694593	6.25092	4.08356e-10	C	-
rs12967102	rs3810021	1496	C/T	D	0.075	hsa-miR-222-3p	7mer-m8	0.014	-0.0383	151	-18.45	0	0	+	MAPRE2	ENST00000538170	ILMN_1695276	5.12547	2.96907e-07	C	-
rs10502642	rs3810021	11796	C/T	D	0.075	hsa-miR-222-3p	7mer-m8	0.014	-0.0383	151	-18.45	0	0	+	MAPRE2	ENST00000538170	ILMN_1695276	5.18413	2.17177e-07	C	-
rs12970858	rs3810021	4646	C/T	D	0.075	hsa-miR-222-3p	7mer-m8	0.014	-0.0383	151	-18.45	0	0	+	MAPRE2	ENST00000538170	ILMN_1695276	5.16365	2.42245e-07	C	-
rs12326957	rs3810021	10568	C/T	D	0.075	hsa-miR-222-3p	7mer-m8	0.014	-0.0383	151	-18.45	0	0	+	MAPRE2	ENST00000538170	ILMN_1695276	5.1702	2.33844e-07	C	-
rs12970014	rs3810021	3843	C/T	D	0.075	hsa-miR-222-3p	7mer-m8	0.014	-0.0383	151	-18.45	0	0	+	MAPRE2	ENST00000538170	ILMN_1695276	5.14862	2.62438e-07	C	-
rs3810021	rs3810021	0	C/T	D	0.075	hsa-miR-222-3p	7mer-m8	0.014	-0.0383	151	-18.45	0	0	+	MAPRE2	ENST00000538170	ILMN_1695276	5.12662	2.95021e-07	C	-
rs12958062	rs3810021	14229	C/T	D	0.075	hsa-miR-222-3p	7mer-m8	0.014	-0.0383	151	-18.45	0	0	+	MAPRE2	ENST00000538170	ILMN_1695276	5.27004	1.36424e-07	C	-
rs2120329	rs3810021	5397	C/T	D	0.075	hsa-miR-222-3p	7mer-m8	0.014	-0.0383	151	-18.45	0	0	+	MAPRE2	ENST00000538170	ILMN_1695276	5.03284	4.83367e-07	C	-
rs1050377	rs3810021	324	C/T	D	0.075	hsa-miR-222-3p	7mer-m8	0.014	-0.0383	151	-18.45	0	0	+	MAPRE2	ENST00000538170	ILMN_1695276	5.12662	2.95021e-07	C	-
rs2068151	rs3810021	20600	C/T	D	0.075	hsa-miR-222-3p	7mer-m8	0.014	-0.0383	151	-18.45	0	0	+	MAPRE2	ENST00000538170	ILMN_1695276	5.14727	2.64403e-07	C	-
rs4799786	rs3810021	9304	C/T	D	0.075	hsa-miR-222-3p	7mer-m8	0.014	-0.0383	151	-18.45	0	0	+	MAPRE2	ENST00000538170	ILMN_1695276	5.12515	2.97538e-07	C	-
rs3786321	rs3810021	23400	C/T	D	0.075	hsa-miR-222-3p	7mer-m8	0.014	-0.0383	151	-18.45	0	0	+	MAPRE2	ENST00000538170	ILMN_1695276	5.14824	2.62998e-07	C	-
rs3786313	rs3810021	719	C/T	D	0.075	hsa-miR-222-3p	7mer-m8	0.014	-0.0383	151	-18.45	0	0	+	MAPRE2	ENST00000538170	ILMN_1695276	5.12547	2.96907e-07	C	-
rs12969935	rs3810021	3963	C/T	D	0.075	hsa-miR-222-3p	7mer-m8	0.014	-0.0383	151	-18.45	0	0	+	MAPRE2	ENST00000538170	ILMN_1695276	5.16422	2.41469e-07	C	-
rs12953890	rs3810021	8087	C/T	D	0.075	hsa-miR-222-3p	7mer-m8	0.014	-0.0383	151	-18.45	0	0	+	MAPRE2	ENST00000538170	ILMN_1695276	5.1272	2.94396e-07	C	-
rs139185	rs139187	548	A/C	D	0.433	hsa-miR-10a-5p	7mer-m8	-0.143	-0.0439	158	-19.85	0	0	-	PARVG	ENST00000444313	ILMN_1695851	4.84501	1.26612e-06	U	-
rs139185	rs139187	548	A/C	D	0.433	hsa-miR-10a-5p	7mer-m8	-0.143	-0.0439	158	-19.85	0	0	-	PARVG	ENST00000422871	ILMN_1695851	4.84501	1.26612e-06	U	-
rs139185	rs139187	548	A/C	D	0.433	hsa-miR-10a-5p	7mer-m8	-0.143	-0.0439	158	-19.85	0	0	-	PARVG	ENST00000415224	ILMN_1695851	4.84501	1.26612e-06	U	-
rs16925248	rs73082506	28310	C/T	C	0.067	hsa-miR-340-5p	8mer	0.158	NA	140	-6.96	6	0	-	ETNK1	ENST00000266517	ILMN_1696028	4.21433	2.50665e-05	C	-
rs16925301	rs73082506	1474	C/T	C	0.067	hsa-miR-340-5p	8mer	0.158	NA	140	-6.96	6	0	-	ETNK1	ENST00000266517	ILMN_1696028	4.21809	2.46479e-05	C	-
rs12317764	rs73082506	3986	C/T	C	0.067	hsa-miR-340-5p	8mer	0.158	NA	140	-6.96	6	0	-	ETNK1	ENST00000266517	ILMN_1696028	4.22354	2.40644e-05	C	-
rs2271097	rs73082506	4022	C/T	C	0.067	hsa-miR-340-5p	8mer	0.158	NA	140	-6.96	6	0	-	ETNK1	ENST00000266517	ILMN_1696028	4.09652	4.19625e-05	C	-
rs1736081	rs3947	465	G/A	D	0.208	hsa-miR-486-3p	7mer-m8	-0.233	-0.0501	150	-22.11	2	0	-	CTSB	ENST00000531551	ILMN_1696360	27.9926	2.01055e-172	U	-
rs1736081	rs3947	465	G/A	D	0.208	hsa-miR-486-3p	7mer-m8	-0.233	-0.0501	150	-22.11	2	0	-	CTSB	ENST00000353047	ILMN_1696360	27.9926	2.01055e-172	U	-
rs1736081	rs3947	465	G/A	D	0.208	hsa-miR-486-3p	7mer-m8	-0.233	-0.0501	150	-22.11	2	0	-	CTSB	ENST00000415599	ILMN_1696360	27.9926	2.01055e-172	U	-
rs1736081	rs3947	465	G/A	D	0.208	hsa-miR-486-3p	7mer-m8	-0.233	-0.0501	150	-22.11	2	0	-	CTSB	ENST00000434271	ILMN_1696360	27.9926	2.01055e-172	U	-
rs1692812	rs3947	1148	G/A	D	0.208	hsa-miR-486-3p	7mer-m8	-0.233	-0.0501	150	-22.11	2	0	-	CTSB	ENST00000531551	ILMN_1696360	27.9691	3.87286e-172	U	-
rs1692812	rs3947	1148	G/A	D	0.208	hsa-miR-486-3p	7mer-m8	-0.233	-0.0501	150	-22.11	2	0	-	CTSB	ENST00000353047	ILMN_1696360	27.9691	3.87286e-172	U	-
rs1692812	rs3947	1148	G/A	D	0.208	hsa-miR-486-3p	7mer-m8	-0.233	-0.0501	150	-22.11	2	0	-	CTSB	ENST00000415599	ILMN_1696360	27.9691	3.87286e-172	U	-
rs1692812	rs3947	1148	G/A	D	0.208	hsa-miR-486-3p	7mer-m8	-0.233	-0.0501	150	-22.11	2	0	-	CTSB	ENST00000434271	ILMN_1696360	27.9691	3.87286e-172	U	-
rs2740592	rs2740592	0	A/G	C	0.2	hsa-miR-548k	7mer-m8	0.071	NA	150	-16.07	1	0	-	CTSB	ENST00000531551	ILMN_1696360	27.9772	3.07813e-172	C	-
rs2740592	rs2740592	0	A/G	C	0.2	hsa-miR-548k	7mer-m8	0.071	NA	150	-16.07	1	0	-	CTSB	ENST00000353047	ILMN_1696360	27.9772	3.07813e-172	C	-
rs2740592	rs2740592	0	A/G	C	0.2	hsa-miR-548k	7mer-m8	0.071	NA	150	-16.07	1	0	-	CTSB	ENST00000415599	ILMN_1696360	27.9772	3.07813e-172	C	-
rs2740592	rs2740592	0	A/G	C	0.2	hsa-miR-548k	7mer-m8	0.071	NA	150	-16.07	1	0	-	CTSB	ENST00000434271	ILMN_1696360	27.9772	3.07813e-172	C	-
rs3947	rs3947	0	G/A	D	0.208	hsa-miR-486-3p	7mer-m8	-0.233	-0.0501	150	-22.11	2	0	-	CTSB	ENST00000531551	ILMN_1696360	27.9926	2.01055e-172	U	-
rs3947	rs3947	0	G/A	D	0.208	hsa-miR-486-3p	7mer-m8	-0.233	-0.0501	150	-22.11	2	0	-	CTSB	ENST00000353047	ILMN_1696360	27.9926	2.01055e-172	U	-
rs3947	rs3947	0	G/A	D	0.208	hsa-miR-486-3p	7mer-m8	-0.233	-0.0501	150	-22.11	2	0	-	CTSB	ENST00000415599	ILMN_1696360	27.9926	2.01055e-172	U	-
rs3947	rs3947	0	G/A	D	0.208	hsa-miR-486-3p	7mer-m8	-0.233	-0.0501	150	-22.11	2	0	-	CTSB	ENST00000434271	ILMN_1696360	27.9926	2.01055e-172	U	-
rs4839	rs3947	442	G/A	D	0.208	hsa-miR-486-3p	7mer-m8	-0.233	-0.0501	150	-22.11	2	0	-	CTSB	ENST00000531551	ILMN_1696360	27.9465	7.29102e-172	U	-
rs4839	rs3947	442	G/A	D	0.208	hsa-miR-486-3p	7mer-m8	-0.233	-0.0501	150	-22.11	2	0	-	CTSB	ENST00000353047	ILMN_1696360	27.9465	7.29102e-172	U	-
rs4839	rs3947	442	G/A	D	0.208	hsa-miR-486-3p	7mer-m8	-0.233	-0.0501	150	-22.11	2	0	-	CTSB	ENST00000415599	ILMN_1696360	27.9465	7.29102e-172	U	-
rs4839	rs3947	442	G/A	D	0.208	hsa-miR-486-3p	7mer-m8	-0.233	-0.0501	150	-22.11	2	0	-	CTSB	ENST00000434271	ILMN_1696360	27.9465	7.29102e-172	U	-
rs709821	rs3947	219	G/A	D	0.208	hsa-miR-486-3p	7mer-m8	-0.233	-0.0501	150	-22.11	2	0	-	CTSB	ENST00000531551	ILMN_1696360	27.9926	2.01055e-172	U	-
rs709821	rs3947	219	G/A	D	0.208	hsa-miR-486-3p	7mer-m8	-0.233	-0.0501	150	-22.11	2	0	-	CTSB	ENST00000353047	ILMN_1696360	27.9926	2.01055e-172	U	-
rs709821	rs3947	219	G/A	D	0.208	hsa-miR-486-3p	7mer-m8	-0.233	-0.0501	150	-22.11	2	0	-	CTSB	ENST00000415599	ILMN_1696360	27.9926	2.01055e-172	U	-
rs709821	rs3947	219	G/A	D	0.208	hsa-miR-486-3p	7mer-m8	-0.233	-0.0501	150	-22.11	2	0	-	CTSB	ENST00000434271	ILMN_1696360	27.9926	2.01055e-172	U	-
rs1025806	rs1048380	3435	G/A	C	0.25	hsa-miR-340-5p	7mer-A1	0.104	NA	156	-8.57	3	0	+	EFCAB14	ENST00000371933	ILMN_1697597	4.32733	1.51017e-05	C	-
rs2218189	rs1048380	34280	G/A	C	0.25	hsa-miR-340-5p	7mer-A1	0.104	NA	156	-8.57	3	0	+	EFCAB14	ENST00000371933	ILMN_1697597	4.44901	8.6271e-06	C	-
rs620431	rs1048380	24349	G/A	C	0.25	hsa-miR-340-5p	7mer-A1	0.104	NA	156	-8.57	3	0	+	EFCAB14	ENST00000371933	ILMN_1697597	4.70668	2.51882e-06	C	-
rs1048380	rs1048380	0	G/A	C	0.25	hsa-miR-340-5p	7mer-A1	0.104	NA	156	-8.57	3	0	+	EFCAB14	ENST00000371933	ILMN_1697597	4.31983	1.56171e-05	C	-
rs3766212	rs1048380	41643	G/A	C	0.25	hsa-miR-340-5p	7mer-A1	0.104	NA	156	-8.57	3	0	+	EFCAB14	ENST00000371933	ILMN_1697597	4.60896	4.05e-06	C	-
rs2304745	rs1048380	11734	G/A	C	0.25	hsa-miR-340-5p	7mer-A1	0.104	NA	156	-8.57	3	0	+	EFCAB14	ENST00000371933	ILMN_1697597	4.2452	2.18593e-05	C	-
rs10890411	rs1048380	28694	G/A	C	0.25	hsa-miR-340-5p	7mer-A1	0.104	NA	156	-8.57	3	0	+	EFCAB14	ENST00000371933	ILMN_1697597	4.46847	7.88068e-06	C	-
rs2289447	rs1048380	24370	G/A	C	0.25	hsa-miR-340-5p	7mer-A1	0.104	NA	156	-8.57	3	0	+	EFCAB14	ENST00000371933	ILMN_1697597	4.31545	1.59314e-05	C	-
rs2119301	rs1048380	11009	G/A	C	0.25	hsa-miR-340-5p	7mer-A1	0.104	NA	156	-8.57	3	0	+	EFCAB14	ENST00000371933	ILMN_1697597	4.25798	2.06449e-05	C	-
rs647999	rs1048380	25981	G/A	C	0.25	hsa-miR-340-5p	7mer-A1	0.104	NA	156	-8.57	3	0	+	EFCAB14	ENST00000371933	ILMN_1697597	4.69671	2.64528e-06	C	-
rs12094663	rs1048380	8217	G/A	C	0.25	hsa-miR-340-5p	7mer-A1	0.104	NA	156	-8.57	3	0	+	EFCAB14	ENST00000371933	ILMN_1697597	4.71903	2.37007e-06	C	-
rs3766224	rs1048380	9288	G/A	C	0.25	hsa-miR-340-5p	7mer-A1	0.104	NA	156	-8.57	3	0	+	EFCAB14	ENST00000371933	ILMN_1697597	4.64112	3.46727e-06	C	-
rs625590	rs1048380	2863	G/A	C	0.25	hsa-miR-340-5p	7mer-A1	0.104	NA	156	-8.57	3	0	+	EFCAB14	ENST00000371933	ILMN_1697597	4.69912	2.61438e-06	C	-
rs1258052	rs1048380	30552	G/A	C	0.25	hsa-miR-340-5p	7mer-A1	0.104	NA	156	-8.57	3	0	+	EFCAB14	ENST00000371933	ILMN_1697597	4.69554	2.66086e-06	C	-
rs637760	rs1048380	10224	G/A	C	0.25	hsa-miR-340-5p	7mer-A1	0.104	NA	156	-8.57	3	0	+	EFCAB14	ENST00000371933	ILMN_1697597	4.71903	2.37007e-06	C	-
rs1258056	rs1048380	32622	G/A	C	0.25	hsa-miR-340-5p	7mer-A1	0.104	NA	156	-8.57	3	0	+	EFCAB14	ENST00000371933	ILMN_1697597	4.69612	2.65306e-06	C	-
rs723334	rs1048380	42817	G/A	C	0.25	hsa-miR-340-5p	7mer-A1	0.104	NA	156	-8.57	3	0	+	EFCAB14	ENST00000371933	ILMN_1697597	4.70668	2.51882e-06	C	-
rs1150068	rs1048380	23620	G/A	C	0.25	hsa-miR-340-5p	7mer-A1	0.104	NA	156	-8.57	3	0	+	EFCAB14	ENST00000371933	ILMN_1697597	4.70142	2.58384e-06	C	-
rs7354865	rs1048380	17539	G/A	C	0.25	hsa-miR-340-5p	7mer-A1	0.104	NA	156	-8.57	3	0	+	EFCAB14	ENST00000371933	ILMN_1697597	4.45709	8.31146e-06	C	-
rs4272563	rs1048380	22954	G/A	C	0.25	hsa-miR-340-5p	7mer-A1	0.104	NA	156	-8.57	3	0	+	EFCAB14	ENST00000371933	ILMN_1697597	4.47735	7.56284e-06	C	-
rs6671124	rs1048380	22068	G/A	C	0.25	hsa-miR-340-5p	7mer-A1	0.104	NA	156	-8.57	3	0	+	EFCAB14	ENST00000371933	ILMN_1697597	4.60649	4.097e-06	C	-
rs6667885	rs1048380	29897	G/A	C	0.25	hsa-miR-340-5p	7mer-A1	0.104	NA	156	-8.57	3	0	+	EFCAB14	ENST00000371933	ILMN_1697597	4.57754	4.70791e-06	C	-
rs2405026	rs1048380	20110	G/A	C	0.25	hsa-miR-340-5p	7mer-A1	0.104	NA	156	-8.57	3	0	+	EFCAB14	ENST00000371933	ILMN_1697597	4.26125	2.03332e-05	C	-
rs618554	rs1048380	23937	G/A	C	0.25	hsa-miR-340-5p	7mer-A1	0.104	NA	156	-8.57	3	0	+	EFCAB14	ENST00000371933	ILMN_1697597	4.70668	2.51882e-06	C	-
rs3766214	rs1048380	38762	G/A	C	0.25	hsa-miR-340-5p	7mer-A1	0.104	NA	156	-8.57	3	0	+	EFCAB14	ENST00000371933	ILMN_1697597	4.43259	9.31899e-06	C	-
rs1075982	rs1048380	34173	G/A	C	0.25	hsa-miR-340-5p	7mer-A1	0.104	NA	156	-8.57	3	0	+	EFCAB14	ENST00000371933	ILMN_1697597	4.42744	9.53758e-06	C	-
rs1745377	rs1048380	33449	G/A	C	0.25	hsa-miR-340-5p	7mer-A1	0.104	NA	156	-8.57	3	0	+	EFCAB14	ENST00000371933	ILMN_1697597	4.69729	2.63752e-06	C	-
rs3737731	rs1048380	39668	G/A	C	0.25	hsa-miR-340-5p	7mer-A1	0.104	NA	156	-8.57	3	0	+	EFCAB14	ENST00000371933	ILMN_1697597	4.25316	2.10926e-05	C	-
rs611468	rs1048380	18059	G/A	C	0.25	hsa-miR-340-5p	7mer-A1	0.104	NA	156	-8.57	3	0	+	EFCAB14	ENST00000371933	ILMN_1697597	4.71783	2.38409e-06	C	-
rs17102355	rs1048380	38668	G/A	C	0.25	hsa-miR-340-5p	7mer-A1	0.104	NA	156	-8.57	3	0	+	EFCAB14	ENST00000371933	ILMN_1697597	4.30996	1.63402e-05	C	-
rs744096	rs1048380	35148	G/A	C	0.25	hsa-miR-340-5p	7mer-A1	0.104	NA	156	-8.57	3	0	+	EFCAB14	ENST00000371933	ILMN_1697597	4.42861	9.48467e-06	C	-
rs3766217	rs1048380	16571	G/A	C	0.25	hsa-miR-340-5p	7mer-A1	0.104	NA	156	-8.57	3	0	+	EFCAB14	ENST00000371933	ILMN_1697597	4.25973	2.04793e-05	C	-
rs7412469	rs1048380	3995	G/A	C	0.25	hsa-miR-340-5p	7mer-A1	0.104	NA	156	-8.57	3	0	+	EFCAB14	ENST00000371933	ILMN_1697597	4.31983	1.56171e-05	C	-
rs1440486	rs1048380	24700	G/A	C	0.25	hsa-miR-340-5p	7mer-A1	0.104	NA	156	-8.57	3	0	+	EFCAB14	ENST00000371933	ILMN_1697597	4.23589	2.27739e-05	C	-
rs1150064	rs1048380	5506	G/A	C	0.25	hsa-miR-340-5p	7mer-A1	0.104	NA	156	-8.57	3	0	+	EFCAB14	ENST00000371933	ILMN_1697597	4.68047	2.86316e-06	C	-
rs3766211	rs1048380	41658	G/A	C	0.25	hsa-miR-340-5p	7mer-A1	0.104	NA	156	-8.57	3	0	+	EFCAB14	ENST00000371933	ILMN_1697597	4.62135	3.81527e-06	C	-
rs614486	rs1048380	3719	G/A	C	0.25	hsa-miR-340-5p	7mer-A1	0.104	NA	156	-8.57	3	0	+	EFCAB14	ENST00000371933	ILMN_1697597	4.71784	2.38409e-06	C	-
rs10158678	rs1048380	34068	G/A	C	0.25	hsa-miR-340-5p	7mer-A1	0.104	NA	156	-8.57	3	0	+	EFCAB14	ENST00000371933	ILMN_1697597	4.5787	4.68098e-06	C	-
rs2405030	rs1048380	23063	G/A	C	0.25	hsa-miR-340-5p	7mer-A1	0.104	NA	156	-8.57	3	0	+	EFCAB14	ENST00000371933	ILMN_1697597	4.47793	7.54162e-06	C	-
rs17428071	rs79705824	29875	T/C	D	0.225	hsa-miR-199b-3p	7mer-m8	-0.225	-0.3518	154	-15.74	5	1	-	COG5	ENST00000297135	ILMN_1698621	9.12333	7.29382e-20	U	-
rs17428071	rs79705824	29875	T/C	D	0.225	hsa-miR-199b-3p	7mer-m8	-0.225	-0.3518	154	-15.74	5	1	-	COG5	ENST00000393603	ILMN_1698621	9.12333	7.29382e-20	U	-
rs6949961	rs79705824	2430	T/C	D	0.225	hsa-miR-199b-3p	7mer-m8	-0.225	-0.3518	154	-15.74	5	1	-	COG5	ENST00000297135	ILMN_1698621	9.15747	5.31627e-20	U	-
rs6949961	rs79705824	2430	T/C	D	0.225	hsa-miR-199b-3p	7mer-m8	-0.225	-0.3518	154	-15.74	5	1	-	COG5	ENST00000393603	ILMN_1698621	9.15747	5.31627e-20	U	-
rs4730229	rs79705824	77028	T/C	D	0.225	hsa-miR-199b-3p	7mer-m8	-0.225	-0.3518	154	-15.74	5	1	-	COG5	ENST00000297135	ILMN_1698621	9.14394	6.02955e-20	U	-
rs4730229	rs79705824	77028	T/C	D	0.225	hsa-miR-199b-3p	7mer-m8	-0.225	-0.3518	154	-15.74	5	1	-	COG5	ENST00000393603	ILMN_1698621	9.14394	6.02955e-20	U	-
rs7793594	rs79705824	43504	T/C	D	0.225	hsa-miR-199b-3p	7mer-m8	-0.225	-0.3518	154	-15.74	5	1	-	COG5	ENST00000297135	ILMN_1698621	9.12214	7.37505e-20	U	-
rs7793594	rs79705824	43504	T/C	D	0.225	hsa-miR-199b-3p	7mer-m8	-0.225	-0.3518	154	-15.74	5	1	-	COG5	ENST00000393603	ILMN_1698621	9.12214	7.37505e-20	U	-
rs10487271	rs79705824	50133	T/C	D	0.225	hsa-miR-199b-3p	7mer-m8	-0.225	-0.3518	154	-15.74	5	1	-	COG5	ENST00000297135	ILMN_1698621	9.11332	7.99872e-20	U	-
rs10487271	rs79705824	50133	T/C	D	0.225	hsa-miR-199b-3p	7mer-m8	-0.225	-0.3518	154	-15.74	5	1	-	COG5	ENST00000393603	ILMN_1698621	9.11332	7.99872e-20	U	-
rs17428126	rs79705824	48712	T/C	D	0.225	hsa-miR-199b-3p	7mer-m8	-0.225	-0.3518	154	-15.74	5	1	-	COG5	ENST00000297135	ILMN_1698621	9.14509	5.96299e-20	U	-
rs17428126	rs79705824	48712	T/C	D	0.225	hsa-miR-199b-3p	7mer-m8	-0.225	-0.3518	154	-15.74	5	1	-	COG5	ENST00000393603	ILMN_1698621	9.14509	5.96299e-20	U	-
rs12540475	rs79705824	37970	T/C	D	0.225	hsa-miR-199b-3p	7mer-m8	-0.225	-0.3518	154	-15.74	5	1	-	COG5	ENST00000297135	ILMN_1698621	9.12392	7.25354e-20	U	-
rs12540475	rs79705824	37970	T/C	D	0.225	hsa-miR-199b-3p	7mer-m8	-0.225	-0.3518	154	-15.74	5	1	-	COG5	ENST00000393603	ILMN_1698621	9.12392	7.25354e-20	U	-
rs17429146	rs79705824	115956	T/C	D	0.225	hsa-miR-199b-3p	7mer-m8	-0.225	-0.3518	154	-15.74	5	1	-	COG5	ENST00000297135	ILMN_1698621	9.16461	4.97311e-20	U	-
rs17429146	rs79705824	115956	T/C	D	0.225	hsa-miR-199b-3p	7mer-m8	-0.225	-0.3518	154	-15.74	5	1	-	COG5	ENST00000393603	ILMN_1698621	9.16461	4.97311e-20	U	-
rs10953531	rs79705824	20458	T/C	D	0.225	hsa-miR-199b-3p	7mer-m8	-0.225	-0.3518	154	-15.74	5	1	-	COG5	ENST00000297135	ILMN_1698621	9.20047	3.5662e-20	U	-
rs10953531	rs79705824	20458	T/C	D	0.225	hsa-miR-199b-3p	7mer-m8	-0.225	-0.3518	154	-15.74	5	1	-	COG5	ENST00000393603	ILMN_1698621	9.20047	3.5662e-20	U	-
rs2395880	rs79705824	225939	T/C	D	0.225	hsa-miR-199b-3p	7mer-m8	-0.225	-0.3518	154	-15.74	5	1	-	COG5	ENST00000297135	ILMN_1698621	9.12568	7.134e-20	U	-
rs2395880	rs79705824	225939	T/C	D	0.225	hsa-miR-199b-3p	7mer-m8	-0.225	-0.3518	154	-15.74	5	1	-	COG5	ENST00000393603	ILMN_1698621	9.12568	7.134e-20	U	-
rs12536603	rs79705824	154248	T/C	D	0.225	hsa-miR-199b-3p	7mer-m8	-0.225	-0.3518	154	-15.74	5	1	-	COG5	ENST00000297135	ILMN_1698621	9.1567	5.35582e-20	U	-
rs12536603	rs79705824	154248	T/C	D	0.225	hsa-miR-199b-3p	7mer-m8	-0.225	-0.3518	154	-15.74	5	1	-	COG5	ENST00000393603	ILMN_1698621	9.1567	5.35582e-20	U	-
rs3815148	rs79705824	90095	T/C	D	0.225	hsa-miR-199b-3p	7mer-m8	-0.225	-0.3518	154	-15.74	5	1	-	COG5	ENST00000297135	ILMN_1698621	9.15513	5.43578e-20	U	-
rs3815148	rs79705824	90095	T/C	D	0.225	hsa-miR-199b-3p	7mer-m8	-0.225	-0.3518	154	-15.74	5	1	-	COG5	ENST00000393603	ILMN_1698621	9.15513	5.43578e-20	U	-
rs1989814	rs79705824	196751	T/C	D	0.225	hsa-miR-199b-3p	7mer-m8	-0.225	-0.3518	154	-15.74	5	1	-	COG5	ENST00000297135	ILMN_1698621	9.08409	1.04656e-19	U	-
rs1989814	rs79705824	196751	T/C	D	0.225	hsa-miR-199b-3p	7mer-m8	-0.225	-0.3518	154	-15.74	5	1	-	COG5	ENST00000393603	ILMN_1698621	9.08409	1.04656e-19	U	-
rs10953530	rs79705824	20529	T/C	D	0.225	hsa-miR-199b-3p	7mer-m8	-0.225	-0.3518	154	-15.74	5	1	-	COG5	ENST00000297135	ILMN_1698621	9.19929	3.60625e-20	U	-
rs10953530	rs79705824	20529	T/C	D	0.225	hsa-miR-199b-3p	7mer-m8	-0.225	-0.3518	154	-15.74	5	1	-	COG5	ENST00000393603	ILMN_1698621	9.19929	3.60625e-20	U	-
rs2249043	rs79705824	112190	T/C	D	0.225	hsa-miR-199b-3p	7mer-m8	-0.225	-0.3518	154	-15.74	5	1	-	COG5	ENST00000297135	ILMN_1698621	9.14339	6.06311e-20	U	-
rs2249043	rs79705824	112190	T/C	D	0.225	hsa-miR-199b-3p	7mer-m8	-0.225	-0.3518	154	-15.74	5	1	-	COG5	ENST00000393603	ILMN_1698621	9.14339	6.06311e-20	U	-
rs2107319	rs79705824	15419	T/C	D	0.225	hsa-miR-199b-3p	7mer-m8	-0.225	-0.3518	154	-15.74	5	1	-	COG5	ENST00000297135	ILMN_1698621	9.17336	4.59181e-20	U	-
rs2107319	rs79705824	15419	T/C	D	0.225	hsa-miR-199b-3p	7mer-m8	-0.225	-0.3518	154	-15.74	5	1	-	COG5	ENST00000393603	ILMN_1698621	9.17336	4.59181e-20	U	-
rs12537011	rs79705824	179508	T/C	D	0.225	hsa-miR-199b-3p	7mer-m8	-0.225	-0.3518	154	-15.74	5	1	-	COG5	ENST00000297135	ILMN_1698621	9.16967	4.74777e-20	U	-
rs12537011	rs79705824	179508	T/C	D	0.225	hsa-miR-199b-3p	7mer-m8	-0.225	-0.3518	154	-15.74	5	1	-	COG5	ENST00000393603	ILMN_1698621	9.16967	4.74777e-20	U	-
rs1018946	rs79705824	3429	T/C	D	0.225	hsa-miR-199b-3p	7mer-m8	-0.225	-0.3518	154	-15.74	5	1	-	COG5	ENST00000297135	ILMN_1698621	9.15687	5.3459e-20	U	-
rs1018946	rs79705824	3429	T/C	D	0.225	hsa-miR-199b-3p	7mer-m8	-0.225	-0.3518	154	-15.74	5	1	-	COG5	ENST00000393603	ILMN_1698621	9.15687	5.3459e-20	U	-
rs6963917	rs79705824	105102	T/C	D	0.225	hsa-miR-199b-3p	7mer-m8	-0.225	-0.3518	154	-15.74	5	1	-	COG5	ENST00000297135	ILMN_1698621	9.15572	5.40566e-20	U	-
rs6963917	rs79705824	105102	T/C	D	0.225	hsa-miR-199b-3p	7mer-m8	-0.225	-0.3518	154	-15.74	5	1	-	COG5	ENST00000393603	ILMN_1698621	9.15572	5.40566e-20	U	-
rs17349904	rs79705824	48912	T/C	D	0.225	hsa-miR-199b-3p	7mer-m8	-0.225	-0.3518	154	-15.74	5	1	-	COG5	ENST00000297135	ILMN_1698621	9.11154	8.13257e-20	U	-
rs17349904	rs79705824	48912	T/C	D	0.225	hsa-miR-199b-3p	7mer-m8	-0.225	-0.3518	154	-15.74	5	1	-	COG5	ENST00000393603	ILMN_1698621	9.11154	8.13257e-20	U	-
rs5002976	rs79705824	202295	T/C	D	0.225	hsa-miR-199b-3p	7mer-m8	-0.225	-0.3518	154	-15.74	5	1	-	COG5	ENST00000297135	ILMN_1698621	9.09574	9.40656e-20	U	-
rs5002976	rs79705824	202295	T/C	D	0.225	hsa-miR-199b-3p	7mer-m8	-0.225	-0.3518	154	-15.74	5	1	-	COG5	ENST00000393603	ILMN_1698621	9.09574	9.40656e-20	U	-
rs7794598	rs79705824	21944	T/C	D	0.225	hsa-miR-199b-3p	7mer-m8	-0.225	-0.3518	154	-15.74	5	1	-	COG5	ENST00000297135	ILMN_1698621	9.19693	3.68768e-20	U	-
rs7794598	rs79705824	21944	T/C	D	0.225	hsa-miR-199b-3p	7mer-m8	-0.225	-0.3518	154	-15.74	5	1	-	COG5	ENST00000393603	ILMN_1698621	9.19693	3.68768e-20	U	-
rs2107318	rs79705824	2356	T/C	D	0.225	hsa-miR-199b-3p	7mer-m8	-0.225	-0.3518	154	-15.74	5	1	-	COG5	ENST00000297135	ILMN_1698621	9.17573	4.49067e-20	U	-
rs2107318	rs79705824	2356	T/C	D	0.225	hsa-miR-199b-3p	7mer-m8	-0.225	-0.3518	154	-15.74	5	1	-	COG5	ENST00000393603	ILMN_1698621	9.17573	4.49067e-20	U	-
rs7981	rs79705824	5192	T/C	D	0.225	hsa-miR-199b-3p	7mer-m8	-0.225	-0.3518	154	-15.74	5	1	-	COG5	ENST00000297135	ILMN_1698621	8.96391	3.13678e-19	U	-
rs7981	rs79705824	5192	T/C	D	0.225	hsa-miR-199b-3p	7mer-m8	-0.225	-0.3518	154	-15.74	5	1	-	COG5	ENST00000393603	ILMN_1698621	8.96391	3.13678e-19	U	-
rs17429118	rs79705824	115727	T/C	D	0.225	hsa-miR-199b-3p	7mer-m8	-0.225	-0.3518	154	-15.74	5	1	-	COG5	ENST00000297135	ILMN_1698621	9.16402	5.00085e-20	U	-
rs17429118	rs79705824	115727	T/C	D	0.225	hsa-miR-199b-3p	7mer-m8	-0.225	-0.3518	154	-15.74	5	1	-	COG5	ENST00000393603	ILMN_1698621	9.16402	5.00085e-20	U	-
rs1548524	rs79705824	96238	T/C	D	0.225	hsa-miR-199b-3p	7mer-m8	-0.225	-0.3518	154	-15.74	5	1	-	COG5	ENST00000297135	ILMN_1698621	9.13851	6.33831e-20	U	-
rs1548524	rs79705824	96238	T/C	D	0.225	hsa-miR-199b-3p	7mer-m8	-0.225	-0.3518	154	-15.74	5	1	-	COG5	ENST00000393603	ILMN_1698621	9.13851	6.33831e-20	U	-
rs7794965	rs79705824	21886	T/C	D	0.225	hsa-miR-199b-3p	7mer-m8	-0.225	-0.3518	154	-15.74	5	1	-	COG5	ENST00000297135	ILMN_1698621	9.19693	3.68768e-20	U	-
rs7794965	rs79705824	21886	T/C	D	0.225	hsa-miR-199b-3p	7mer-m8	-0.225	-0.3518	154	-15.74	5	1	-	COG5	ENST00000393603	ILMN_1698621	9.19693	3.68768e-20	U	-
rs6946036	rs79705824	5334	T/C	D	0.225	hsa-miR-199b-3p	7mer-m8	-0.225	-0.3518	154	-15.74	5	1	-	COG5	ENST00000297135	ILMN_1698621	9.15628	5.3757e-20	U	-
rs6946036	rs79705824	5334	T/C	D	0.225	hsa-miR-199b-3p	7mer-m8	-0.225	-0.3518	154	-15.74	5	1	-	COG5	ENST00000393603	ILMN_1698621	9.15628	5.3757e-20	U	-
rs1002935	rs79705824	15964	T/C	D	0.225	hsa-miR-199b-3p	7mer-m8	-0.225	-0.3518	154	-15.74	5	1	-	COG5	ENST00000297135	ILMN_1698621	9.19046	3.91383e-20	U	-
rs1002935	rs79705824	15964	T/C	D	0.225	hsa-miR-199b-3p	7mer-m8	-0.225	-0.3518	154	-15.74	5	1	-	COG5	ENST00000393603	ILMN_1698621	9.19046	3.91383e-20	U	-
rs9641378	rs79705824	19678	T/C	D	0.225	hsa-miR-199b-3p	7mer-m8	-0.225	-0.3518	154	-15.74	5	1	-	COG5	ENST00000297135	ILMN_1698621	9.21335	3.16544e-20	U	-
rs9641378	rs79705824	19678	T/C	D	0.225	hsa-miR-199b-3p	7mer-m8	-0.225	-0.3518	154	-15.74	5	1	-	COG5	ENST00000393603	ILMN_1698621	9.21335	3.16544e-20	U	-
rs3801963	rs79705824	49711	T/C	D	0.225	hsa-miR-199b-3p	7mer-m8	-0.225	-0.3518	154	-15.74	5	1	-	COG5	ENST00000297135	ILMN_1698621	9.11154	8.13257e-20	U	-
rs3801963	rs79705824	49711	T/C	D	0.225	hsa-miR-199b-3p	7mer-m8	-0.225	-0.3518	154	-15.74	5	1	-	COG5	ENST00000393603	ILMN_1698621	9.11154	8.13257e-20	U	-
rs12535258	rs79705824	122725	T/C	D	0.225	hsa-miR-199b-3p	7mer-m8	-0.225	-0.3518	154	-15.74	5	1	-	COG5	ENST00000297135	ILMN_1698621	9.1632	5.03807e-20	U	-
rs12535258	rs79705824	122725	T/C	D	0.225	hsa-miR-199b-3p	7mer-m8	-0.225	-0.3518	154	-15.74	5	1	-	COG5	ENST00000393603	ILMN_1698621	9.1632	5.03807e-20	U	-
rs7804979	rs79705824	151128	T/C	D	0.225	hsa-miR-199b-3p	7mer-m8	-0.225	-0.3518	154	-15.74	5	1	-	COG5	ENST00000297135	ILMN_1698621	9.16437	4.99158e-20	U	-
rs7804979	rs79705824	151128	T/C	D	0.225	hsa-miR-199b-3p	7mer-m8	-0.225	-0.3518	154	-15.74	5	1	-	COG5	ENST00000393603	ILMN_1698621	9.16437	4.99158e-20	U	-
rs6971675	rs79705824	14528	T/C	D	0.225	hsa-miR-199b-3p	7mer-m8	-0.225	-0.3518	154	-15.74	5	1	-	COG5	ENST00000297135	ILMN_1698621	9.18987	3.93572e-20	U	-
rs6971675	rs79705824	14528	T/C	D	0.225	hsa-miR-199b-3p	7mer-m8	-0.225	-0.3518	154	-15.74	5	1	-	COG5	ENST00000393603	ILMN_1698621	9.18987	3.93572e-20	U	-
rs4730231	rs79705824	93714	T/C	D	0.225	hsa-miR-199b-3p	7mer-m8	-0.225	-0.3518	154	-15.74	5	1	-	COG5	ENST00000297135	ILMN_1698621	9.15572	5.40566e-20	U	-
rs4730231	rs79705824	93714	T/C	D	0.225	hsa-miR-199b-3p	7mer-m8	-0.225	-0.3518	154	-15.74	5	1	-	COG5	ENST00000393603	ILMN_1698621	9.15572	5.40566e-20	U	-
rs3823960	rs79705824	161024	T/C	D	0.225	hsa-miR-199b-3p	7mer-m8	-0.225	-0.3518	154	-15.74	5	1	-	COG5	ENST00000297135	ILMN_1698621	9.16557	4.93636e-20	U	-
rs3823960	rs79705824	161024	T/C	D	0.225	hsa-miR-199b-3p	7mer-m8	-0.225	-0.3518	154	-15.74	5	1	-	COG5	ENST00000393603	ILMN_1698621	9.16557	4.93636e-20	U	-
rs12537785	rs79705824	201896	T/C	D	0.225	hsa-miR-199b-3p	7mer-m8	-0.225	-0.3518	154	-15.74	5	1	-	COG5	ENST00000297135	ILMN_1698621	9.094	9.56367e-20	U	-
rs12537785	rs79705824	201896	T/C	D	0.225	hsa-miR-199b-3p	7mer-m8	-0.225	-0.3518	154	-15.74	5	1	-	COG5	ENST00000393603	ILMN_1698621	9.094	9.56367e-20	U	-
rs4730223	rs79705824	34091	T/C	D	0.225	hsa-miR-199b-3p	7mer-m8	-0.225	-0.3518	154	-15.74	5	1	-	COG5	ENST00000297135	ILMN_1698621	9.15755	5.31627e-20	U	-
rs4730223	rs79705824	34091	T/C	D	0.225	hsa-miR-199b-3p	7mer-m8	-0.225	-0.3518	154	-15.74	5	1	-	COG5	ENST00000393603	ILMN_1698621	9.15755	5.31627e-20	U	-
rs6947675	rs79705824	31141	T/C	D	0.225	hsa-miR-199b-3p	7mer-m8	-0.225	-0.3518	154	-15.74	5	1	-	COG5	ENST00000297135	ILMN_1698621	9.18518	4.11527e-20	U	-
rs6947675	rs79705824	31141	T/C	D	0.225	hsa-miR-199b-3p	7mer-m8	-0.225	-0.3518	154	-15.74	5	1	-	COG5	ENST00000393603	ILMN_1698621	9.18518	4.11527e-20	U	-
rs10953534	rs79705824	65393	T/C	D	0.225	hsa-miR-199b-3p	7mer-m8	-0.225	-0.3518	154	-15.74	5	1	-	COG5	ENST00000297135	ILMN_1698621	9.11273	8.04309e-20	U	-
rs10953534	rs79705824	65393	T/C	D	0.225	hsa-miR-199b-3p	7mer-m8	-0.225	-0.3518	154	-15.74	5	1	-	COG5	ENST00000393603	ILMN_1698621	9.11273	8.04309e-20	U	-
rs10953532	rs79705824	33483	T/C	D	0.225	hsa-miR-199b-3p	7mer-m8	-0.225	-0.3518	154	-15.74	5	1	-	COG5	ENST00000297135	ILMN_1698621	9.12333	7.29382e-20	U	-
rs10953532	rs79705824	33483	T/C	D	0.225	hsa-miR-199b-3p	7mer-m8	-0.225	-0.3518	154	-15.74	5	1	-	COG5	ENST00000393603	ILMN_1698621	9.12333	7.29382e-20	U	-
rs1548523	rs79705824	96083	T/C	D	0.225	hsa-miR-199b-3p	7mer-m8	-0.225	-0.3518	154	-15.74	5	1	-	COG5	ENST00000297135	ILMN_1698621	9.15572	5.40566e-20	U	-
rs1548523	rs79705824	96083	T/C	D	0.225	hsa-miR-199b-3p	7mer-m8	-0.225	-0.3518	154	-15.74	5	1	-	COG5	ENST00000393603	ILMN_1698621	9.15572	5.40566e-20	U	-
rs1018947	rs79705824	3614	T/C	D	0.225	hsa-miR-199b-3p	7mer-m8	-0.225	-0.3518	154	-15.74	5	1	-	COG5	ENST00000297135	ILMN_1698621	9.15687	5.3459e-20	U	-
rs1018947	rs79705824	3614	T/C	D	0.225	hsa-miR-199b-3p	7mer-m8	-0.225	-0.3518	154	-15.74	5	1	-	COG5	ENST00000393603	ILMN_1698621	9.15687	5.3459e-20	U	-
rs7783181	rs79705824	129288	T/C	D	0.225	hsa-miR-199b-3p	7mer-m8	-0.225	-0.3518	154	-15.74	5	1	-	COG5	ENST00000297135	ILMN_1698621	9.17503	4.51574e-20	U	-
rs7783181	rs79705824	129288	T/C	D	0.225	hsa-miR-199b-3p	7mer-m8	-0.225	-0.3518	154	-15.74	5	1	-	COG5	ENST00000393603	ILMN_1698621	9.17503	4.51574e-20	U	-
rs7803290	rs79705824	59028	T/C	D	0.225	hsa-miR-199b-3p	7mer-m8	-0.225	-0.3518	154	-15.74	5	1	-	COG5	ENST00000297135	ILMN_1698621	9.11332	7.99872e-20	U	-
rs7803290	rs79705824	59028	T/C	D	0.225	hsa-miR-199b-3p	7mer-m8	-0.225	-0.3518	154	-15.74	5	1	-	COG5	ENST00000393603	ILMN_1698621	9.11332	7.99872e-20	U	-
rs2023892	rs79705824	639	T/C	D	0.225	hsa-miR-199b-3p	7mer-m8	-0.225	-0.3518	154	-15.74	5	1	-	COG5	ENST00000297135	ILMN_1698621	9.17395	4.56632e-20	U	-
rs2023892	rs79705824	639	T/C	D	0.225	hsa-miR-199b-3p	7mer-m8	-0.225	-0.3518	154	-15.74	5	1	-	COG5	ENST00000393603	ILMN_1698621	9.17395	4.56632e-20	U	-
rs6971774	rs79705824	14186	T/C	D	0.225	hsa-miR-199b-3p	7mer-m8	-0.225	-0.3518	154	-15.74	5	1	-	COG5	ENST00000297135	ILMN_1698621	9.18987	3.93572e-20	U	-
rs6971774	rs79705824	14186	T/C	D	0.225	hsa-miR-199b-3p	7mer-m8	-0.225	-0.3518	154	-15.74	5	1	-	COG5	ENST00000393603	ILMN_1698621	9.18987	3.93572e-20	U	-
rs997311	rs79705824	104708	T/C	D	0.225	hsa-miR-199b-3p	7mer-m8	-0.225	-0.3518	154	-15.74	5	1	-	COG5	ENST00000297135	ILMN_1698621	9.14625	5.89715e-20	U	-
rs997311	rs79705824	104708	T/C	D	0.225	hsa-miR-199b-3p	7mer-m8	-0.225	-0.3518	154	-15.74	5	1	-	COG5	ENST00000393603	ILMN_1698621	9.14625	5.89715e-20	U	-
rs6967745	rs79705824	2223	T/C	D	0.225	hsa-miR-199b-3p	7mer-m8	-0.225	-0.3518	154	-15.74	5	1	-	COG5	ENST00000297135	ILMN_1698621	9.15747	5.31627e-20	U	-
rs6967745	rs79705824	2223	T/C	D	0.225	hsa-miR-199b-3p	7mer-m8	-0.225	-0.3518	154	-15.74	5	1	-	COG5	ENST00000393603	ILMN_1698621	9.15747	5.31627e-20	U	-
rs12538769	rs79705824	135963	T/C	D	0.225	hsa-miR-199b-3p	7mer-m8	-0.225	-0.3518	154	-15.74	5	1	-	COG5	ENST00000297135	ILMN_1698621	9.15908	5.23804e-20	U	-
rs12538769	rs79705824	135963	T/C	D	0.225	hsa-miR-199b-3p	7mer-m8	-0.225	-0.3518	154	-15.74	5	1	-	COG5	ENST00000393603	ILMN_1698621	9.15908	5.23804e-20	U	-
rs3823959	rs79705824	161054	T/C	D	0.225	hsa-miR-199b-3p	7mer-m8	-0.225	-0.3518	154	-15.74	5	1	-	COG5	ENST00000297135	ILMN_1698621	9.15905	5.23804e-20	U	-
rs3823959	rs79705824	161054	T/C	D	0.225	hsa-miR-199b-3p	7mer-m8	-0.225	-0.3518	154	-15.74	5	1	-	COG5	ENST00000393603	ILMN_1698621	9.15905	5.23804e-20	U	-
rs1121312	rs79705824	79495	T/C	D	0.225	hsa-miR-199b-3p	7mer-m8	-0.225	-0.3518	154	-15.74	5	1	-	COG5	ENST00000297135	ILMN_1698621	9.14394	6.02955e-20	U	-
rs1121312	rs79705824	79495	T/C	D	0.225	hsa-miR-199b-3p	7mer-m8	-0.225	-0.3518	154	-15.74	5	1	-	COG5	ENST00000393603	ILMN_1698621	9.14394	6.02955e-20	U	-
rs12533767	rs79705824	11920	T/C	D	0.225	hsa-miR-199b-3p	7mer-m8	-0.225	-0.3518	154	-15.74	5	1	-	COG5	ENST00000297135	ILMN_1698621	9.15687	5.3459e-20	U	-
rs12533767	rs79705824	11920	T/C	D	0.225	hsa-miR-199b-3p	7mer-m8	-0.225	-0.3518	154	-15.74	5	1	-	COG5	ENST00000393603	ILMN_1698621	9.15687	5.3459e-20	U	-
rs7807648	rs79705824	116766	T/C	D	0.225	hsa-miR-199b-3p	7mer-m8	-0.225	-0.3518	154	-15.74	5	1	-	COG5	ENST00000297135	ILMN_1698621	9.17112	4.68651e-20	U	-
rs7807648	rs79705824	116766	T/C	D	0.225	hsa-miR-199b-3p	7mer-m8	-0.225	-0.3518	154	-15.74	5	1	-	COG5	ENST00000393603	ILMN_1698621	9.17112	4.68651e-20	U	-
rs10497402	rs16861363	1774	C/T	C	0.242	hsa-miR-29a-3p	7mer-m8	-0.238	NA	143	-15.96	15	0	-	MLTK	ENST00000431503	ILMN_1698803	6.85916	6.93442e-12	C	-
rs10497402	rs16861363	1774	C/T	C	0.242	hsa-miR-29a-3p	7mer-m8	-0.238	NA	143	-15.96	15	0	-	MLTK	ENST00000338983	ILMN_1698803	6.85916	6.93442e-12	C	-
rs10497402	rs16861363	1774	C/T	C	0.242	hsa-miR-29a-3p	7mer-m8	-0.238	NA	143	-15.96	15	0	-	MLTK	ENST00000539448	ILMN_1698803	6.85916	6.93442e-12	C	-
rs16861363	rs16861363	0	C/T	C	0.242	hsa-miR-29a-3p	7mer-m8	-0.238	NA	143	-15.96	15	0	-	MLTK	ENST00000431503	ILMN_1698803	6.87923	6.01896e-12	C	-
rs16861363	rs16861363	0	C/T	C	0.242	hsa-miR-29a-3p	7mer-m8	-0.238	NA	143	-15.96	15	0	-	MLTK	ENST00000338983	ILMN_1698803	6.87923	6.01896e-12	C	-
rs16861363	rs16861363	0	C/T	C	0.242	hsa-miR-29a-3p	7mer-m8	-0.238	NA	143	-15.96	15	0	-	MLTK	ENST00000539448	ILMN_1698803	6.87923	6.01896e-12	C	-
rs10228123	rs2287067	3492	T/C	C	0.167	hsa-miR-590-5p	7mer-m8	-0.262	NA	155	-9.71	8	1	-	VWDE	ENST00000275358	ILMN_1699275	4.13432	3.56193e-05	C	-
rs10438593	rs10438593	0	C/T	C	0.117	hsa-miR-181d-5p	7mer-m8	-0.254	NA	165	-15.97	0	0	-	MMP25	ENST00000336577	ILMN_1699607	8.76619	1.85126e-18	U	-
rs10438593	rs10438593	0	C/T	C	0.117	hsa-miR-181a-5p	7mer-m8	-0.248	NA	141	-9.74	0	0	-	MMP25	ENST00000336577	ILMN_1699607	8.76619	1.85126e-18	U	-
rs1061823	rs1061823	0	T/A	D	0.208	hsa-miR-590-3p	7mer-m8	0.142	-0.391	143	-5.92	2	0	-	RAB27A	ENST00000336787	ILMN_1699878	6.38626	1.70059e-10	U	-
rs7165491	rs1061823	4412	T/A	D	0.208	hsa-miR-590-3p	7mer-m8	0.142	-0.391	143	-5.92	2	0	-	RAB27A	ENST00000336787	ILMN_1699878	6.42234	1.34319e-10	U	-
rs2899582	rs1061823	4309	T/A	D	0.208	hsa-miR-590-3p	7mer-m8	0.142	-0.391	143	-5.92	2	0	-	RAB27A	ENST00000336787	ILMN_1699878	6.34924	2.16437e-10	U	-
rs1061870	rs1061823	726	T/A	D	0.208	hsa-miR-590-3p	7mer-m8	0.142	-0.391	143	-5.92	2	0	-	RAB27A	ENST00000336787	ILMN_1699878	6.39686	1.58667e-10	U	-
rs3179664	rs1061823	810	T/A	D	0.208	hsa-miR-590-3p	7mer-m8	0.142	-0.391	143	-5.92	2	0	-	RAB27A	ENST00000336787	ILMN_1699878	6.41007	1.4552e-10	U	-
rs2899580	rs1061823	4472	T/A	D	0.208	hsa-miR-590-3p	7mer-m8	0.142	-0.391	143	-5.92	2	0	-	RAB27A	ENST00000336787	ILMN_1699878	6.34924	2.16437e-10	U	-
rs1061824	rs1061823	80	T/A	D	0.208	hsa-miR-590-3p	7mer-m8	0.142	-0.391	143	-5.92	2	0	-	RAB27A	ENST00000336787	ILMN_1699878	6.3845	1.72071e-10	U	-
rs1061873	rs1061823	713	T/A	D	0.208	hsa-miR-590-3p	7mer-m8	0.142	-0.391	143	-5.92	2	0	-	RAB27A	ENST00000336787	ILMN_1699878	6.40216	1.53355e-10	U	-
rs1050931	rs1061823	1648	T/A	D	0.208	hsa-miR-590-3p	7mer-m8	0.142	-0.391	143	-5.92	2	0	-	RAB27A	ENST00000336787	ILMN_1699878	6.42358	1.33264e-10	U	-
rs8027098	rs1061823	3774	T/A	D	0.208	hsa-miR-590-3p	7mer-m8	0.142	-0.391	143	-5.92	2	0	-	RAB27A	ENST00000336787	ILMN_1699878	6.35158	2.13364e-10	U	-
rs8031949	rs1061823	3319	T/A	D	0.208	hsa-miR-590-3p	7mer-m8	0.142	-0.391	143	-5.92	2	0	-	RAB27A	ENST00000336787	ILMN_1699878	6.35334	2.10881e-10	U	-
rs9920219	rs1061823	7921	T/A	D	0.208	hsa-miR-590-3p	7mer-m8	0.142	-0.391	143	-5.92	2	0	-	RAB27A	ENST00000336787	ILMN_1699878	6.42293	1.3379e-10	U	-
rs8030981	rs1061823	3399	T/A	D	0.208	hsa-miR-590-3p	7mer-m8	0.142	-0.391	143	-5.92	2	0	-	RAB27A	ENST00000336787	ILMN_1699878	6.48072	9.13586e-11	U	-
rs455055	rs455055	0	A/C	C	0.35	hsa-miR-769-5p	7mer-m8	-0.152	-0.0916	153	-22.88	9	0	-	VAT1	ENST00000355653	ILMN_1700690	6.31528	2.69812e-10	C	-
rs455055	rs455055	0	A/C	D	0.35	hsa-miR-146a-5p	7mer-m8	-0.086	NA	140	-14.68	9	0	-	VAT1	ENST00000355653	ILMN_1700690	6.31528	2.69812e-10	U	-
rs17451053	rs713728	1344	T/C	C	0.233	hsa-miR-22-3p	7mer-m8	-0.21	NA	141	-16.89	0	0	+	KREMEN1	ENST00000400335	ILMN_1700994	5.76729	8.05994e-09	C	-
rs17451053	rs713728	1344	T/C	C	0.233	hsa-miR-22-3p	7mer-m8	-0.21	NA	141	-16.89	0	0	+	KREMEN1	ENST00000400338	ILMN_1700994	5.76729	8.05994e-09	C	-
rs17444498	rs713728	2658	T/C	C	0.233	hsa-miR-22-3p	7mer-m8	-0.21	NA	141	-16.89	0	0	+	KREMEN1	ENST00000400335	ILMN_1700994	5.7355	9.72825e-09	C	-
rs17444498	rs713728	2658	T/C	C	0.233	hsa-miR-22-3p	7mer-m8	-0.21	NA	141	-16.89	0	0	+	KREMEN1	ENST00000400338	ILMN_1700994	5.7355	9.72825e-09	C	-
rs12167060	rs713728	1403	T/C	C	0.233	hsa-miR-22-3p	7mer-m8	-0.21	NA	141	-16.89	0	0	+	KREMEN1	ENST00000400335	ILMN_1700994	5.77784	7.56837e-09	C	-
rs12167060	rs713728	1403	T/C	C	0.233	hsa-miR-22-3p	7mer-m8	-0.21	NA	141	-16.89	0	0	+	KREMEN1	ENST00000400338	ILMN_1700994	5.77784	7.56837e-09	C	-
rs17523074	rs713728	2607	T/C	C	0.233	hsa-miR-22-3p	7mer-m8	-0.21	NA	141	-16.89	0	0	+	KREMEN1	ENST00000400335	ILMN_1700994	5.75158	8.85074e-09	C	-
rs17523074	rs713728	2607	T/C	C	0.233	hsa-miR-22-3p	7mer-m8	-0.21	NA	141	-16.89	0	0	+	KREMEN1	ENST00000400338	ILMN_1700994	5.75158	8.85074e-09	C	-
rs713728	rs713728	0	T/C	C	0.233	hsa-miR-22-3p	7mer-m8	-0.21	NA	141	-16.89	0	0	+	KREMEN1	ENST00000400335	ILMN_1700994	5.75201	8.81938e-09	C	-
rs713728	rs713728	0	T/C	C	0.233	hsa-miR-22-3p	7mer-m8	-0.21	NA	141	-16.89	0	0	+	KREMEN1	ENST00000400338	ILMN_1700994	5.75201	8.81938e-09	C	-
rs17523307	rs713728	1001	T/C	C	0.233	hsa-miR-22-3p	7mer-m8	-0.21	NA	141	-16.89	0	0	+	KREMEN1	ENST00000400335	ILMN_1700994	5.76276	8.28279e-09	C	-
rs17523307	rs713728	1001	T/C	C	0.233	hsa-miR-22-3p	7mer-m8	-0.21	NA	141	-16.89	0	0	+	KREMEN1	ENST00000400338	ILMN_1700994	5.76276	8.28279e-09	C	-
rs13056416	rs713728	12774	T/C	C	0.233	hsa-miR-22-3p	7mer-m8	-0.21	NA	141	-16.89	0	0	+	KREMEN1	ENST00000400335	ILMN_1700994	5.17137	2.32595e-07	C	-
rs13056416	rs713728	12774	T/C	C	0.233	hsa-miR-22-3p	7mer-m8	-0.21	NA	141	-16.89	0	0	+	KREMEN1	ENST00000400338	ILMN_1700994	5.17137	2.32595e-07	C	-
rs1625279	rs3848348	11788	T/G	D	0.183	hsa-miR-548j-5p	8mer	-0.066	-0.6864	146	-9.99	5	0	-	FAHD1	ENST00000427358	ILMN_1701457	7.18615	6.6717e-13	C	-
rs1625279	rs3848348	11788	T/G	D	0.183	hsa-miR-548j-5p	8mer	-0.066	-0.6864	146	-9.99	5	0	-	FAHD1	ENST00000382668	ILMN_1701457	7.18615	6.6717e-13	C	-
rs1625279	rs3848348	11788	T/G	D	0.183	hsa-miR-548j-5p	8mer	-0.066	-0.6864	146	-9.99	5	0	-	FAHD1	ENST00000382666	ILMN_1701457	7.18615	6.6717e-13	C	-
rs2754189	rs3848348	21308	T/G	D	0.183	hsa-miR-548j-5p	8mer	-0.066	-0.6864	146	-9.99	5	0	-	FAHD1	ENST00000427358	ILMN_1701457	7.12092	1.07302e-12	C	-
rs2754189	rs3848348	21308	T/G	D	0.183	hsa-miR-548j-5p	8mer	-0.066	-0.6864	146	-9.99	5	0	-	FAHD1	ENST00000382668	ILMN_1701457	7.12092	1.07302e-12	C	-
rs2754189	rs3848348	21308	T/G	D	0.183	hsa-miR-548j-5p	8mer	-0.066	-0.6864	146	-9.99	5	0	-	FAHD1	ENST00000382666	ILMN_1701457	7.12092	1.07302e-12	C	-
rs404772	rs3848348	27118	T/G	D	0.183	hsa-miR-548j-5p	8mer	-0.066	-0.6864	146	-9.99	5	0	-	FAHD1	ENST00000427358	ILMN_1701457	7.01333	2.32928e-12	C	-
rs404772	rs3848348	27118	T/G	D	0.183	hsa-miR-548j-5p	8mer	-0.066	-0.6864	146	-9.99	5	0	-	FAHD1	ENST00000382668	ILMN_1701457	7.01333	2.32928e-12	C	-
rs404772	rs3848348	27118	T/G	D	0.183	hsa-miR-548j-5p	8mer	-0.066	-0.6864	146	-9.99	5	0	-	FAHD1	ENST00000382666	ILMN_1701457	7.01333	2.32928e-12	C	-
rs428123	rs3848348	17596	T/G	D	0.183	hsa-miR-548j-5p	8mer	-0.066	-0.6864	146	-9.99	5	0	-	FAHD1	ENST00000427358	ILMN_1701457	7.18287	6.8298e-13	C	-
rs428123	rs3848348	17596	T/G	D	0.183	hsa-miR-548j-5p	8mer	-0.066	-0.6864	146	-9.99	5	0	-	FAHD1	ENST00000382668	ILMN_1701457	7.18287	6.8298e-13	C	-
rs428123	rs3848348	17596	T/G	D	0.183	hsa-miR-548j-5p	8mer	-0.066	-0.6864	146	-9.99	5	0	-	FAHD1	ENST00000382666	ILMN_1701457	7.18287	6.8298e-13	C	-
rs3848348	rs3848348	0	T/G	D	0.183	hsa-miR-548j-5p	8mer	-0.066	-0.6864	146	-9.99	5	0	-	FAHD1	ENST00000427358	ILMN_1701457	7.26853	3.6377e-13	C	-
rs3848348	rs3848348	0	T/G	D	0.183	hsa-miR-548j-5p	8mer	-0.066	-0.6864	146	-9.99	5	0	-	FAHD1	ENST00000382668	ILMN_1701457	7.26853	3.6377e-13	C	-
rs3848348	rs3848348	0	T/G	D	0.183	hsa-miR-548j-5p	8mer	-0.066	-0.6864	146	-9.99	5	0	-	FAHD1	ENST00000382666	ILMN_1701457	7.26853	3.6377e-13	C	-
rs1742429	rs3848348	14950	T/G	D	0.183	hsa-miR-548j-5p	8mer	-0.066	-0.6864	146	-9.99	5	0	-	FAHD1	ENST00000427358	ILMN_1701457	7.1917	6.40364e-13	C	-
rs1742429	rs3848348	14950	T/G	D	0.183	hsa-miR-548j-5p	8mer	-0.066	-0.6864	146	-9.99	5	0	-	FAHD1	ENST00000382668	ILMN_1701457	7.1917	6.40364e-13	C	-
rs1742429	rs3848348	14950	T/G	D	0.183	hsa-miR-548j-5p	8mer	-0.066	-0.6864	146	-9.99	5	0	-	FAHD1	ENST00000382666	ILMN_1701457	7.1917	6.40364e-13	C	-
rs1657118	rs3848348	14584	T/G	D	0.183	hsa-miR-548j-5p	8mer	-0.066	-0.6864	146	-9.99	5	0	-	FAHD1	ENST00000427358	ILMN_1701457	7.18328	6.80984e-13	C	-
rs1657118	rs3848348	14584	T/G	D	0.183	hsa-miR-548j-5p	8mer	-0.066	-0.6864	146	-9.99	5	0	-	FAHD1	ENST00000382668	ILMN_1701457	7.18328	6.80984e-13	C	-
rs1657118	rs3848348	14584	T/G	D	0.183	hsa-miR-548j-5p	8mer	-0.066	-0.6864	146	-9.99	5	0	-	FAHD1	ENST00000382666	ILMN_1701457	7.18328	6.80984e-13	C	-
rs1657121	rs3848348	18283	T/G	D	0.183	hsa-miR-548j-5p	8mer	-0.066	-0.6864	146	-9.99	5	0	-	FAHD1	ENST00000427358	ILMN_1701457	7.17503	7.23072e-13	C	-
rs1657121	rs3848348	18283	T/G	D	0.183	hsa-miR-548j-5p	8mer	-0.066	-0.6864	146	-9.99	5	0	-	FAHD1	ENST00000382668	ILMN_1701457	7.17503	7.23072e-13	C	-
rs1657121	rs3848348	18283	T/G	D	0.183	hsa-miR-548j-5p	8mer	-0.066	-0.6864	146	-9.99	5	0	-	FAHD1	ENST00000382666	ILMN_1701457	7.17503	7.23072e-13	C	-
rs1657122	rs3848348	18444	T/G	D	0.183	hsa-miR-548j-5p	8mer	-0.066	-0.6864	146	-9.99	5	0	-	FAHD1	ENST00000427358	ILMN_1701457	7.16849	7.58793e-13	C	-
rs1657122	rs3848348	18444	T/G	D	0.183	hsa-miR-548j-5p	8mer	-0.066	-0.6864	146	-9.99	5	0	-	FAHD1	ENST00000382668	ILMN_1701457	7.16849	7.58793e-13	C	-
rs1657122	rs3848348	18444	T/G	D	0.183	hsa-miR-548j-5p	8mer	-0.066	-0.6864	146	-9.99	5	0	-	FAHD1	ENST00000382666	ILMN_1701457	7.16849	7.58793e-13	C	-
rs1742423	rs3848348	14266	T/G	D	0.183	hsa-miR-548j-5p	8mer	-0.066	-0.6864	146	-9.99	5	0	-	FAHD1	ENST00000427358	ILMN_1701457	7.17486	7.2413e-13	C	-
rs1742423	rs3848348	14266	T/G	D	0.183	hsa-miR-548j-5p	8mer	-0.066	-0.6864	146	-9.99	5	0	-	FAHD1	ENST00000382668	ILMN_1701457	7.17486	7.2413e-13	C	-
rs1742423	rs3848348	14266	T/G	D	0.183	hsa-miR-548j-5p	8mer	-0.066	-0.6864	146	-9.99	5	0	-	FAHD1	ENST00000382666	ILMN_1701457	7.17486	7.2413e-13	C	-
rs1657117	rs3848348	13595	T/G	D	0.183	hsa-miR-548j-5p	8mer	-0.066	-0.6864	146	-9.99	5	0	-	FAHD1	ENST00000427358	ILMN_1701457	7.16645	7.69956e-13	C	-
rs1657117	rs3848348	13595	T/G	D	0.183	hsa-miR-548j-5p	8mer	-0.066	-0.6864	146	-9.99	5	0	-	FAHD1	ENST00000382668	ILMN_1701457	7.16645	7.69956e-13	C	-
rs1657117	rs3848348	13595	T/G	D	0.183	hsa-miR-548j-5p	8mer	-0.066	-0.6864	146	-9.99	5	0	-	FAHD1	ENST00000382666	ILMN_1701457	7.16645	7.69956e-13	C	-
rs420681	rs3848348	18693	T/G	D	0.183	hsa-miR-548j-5p	8mer	-0.066	-0.6864	146	-9.99	5	0	-	FAHD1	ENST00000427358	ILMN_1701457	7.15949	8.10309e-13	C	-
rs420681	rs3848348	18693	T/G	D	0.183	hsa-miR-548j-5p	8mer	-0.066	-0.6864	146	-9.99	5	0	-	FAHD1	ENST00000382668	ILMN_1701457	7.15949	8.10309e-13	C	-
rs420681	rs3848348	18693	T/G	D	0.183	hsa-miR-548j-5p	8mer	-0.066	-0.6864	146	-9.99	5	0	-	FAHD1	ENST00000382666	ILMN_1701457	7.15949	8.10309e-13	C	-
rs1625393	rs3848348	11837	T/G	D	0.183	hsa-miR-548j-5p	8mer	-0.066	-0.6864	146	-9.99	5	0	-	FAHD1	ENST00000427358	ILMN_1701457	7.18267	6.8398e-13	C	-
rs1625393	rs3848348	11837	T/G	D	0.183	hsa-miR-548j-5p	8mer	-0.066	-0.6864	146	-9.99	5	0	-	FAHD1	ENST00000382668	ILMN_1701457	7.18267	6.8398e-13	C	-
rs1625393	rs3848348	11837	T/G	D	0.183	hsa-miR-548j-5p	8mer	-0.066	-0.6864	146	-9.99	5	0	-	FAHD1	ENST00000382666	ILMN_1701457	7.18267	6.8398e-13	C	-
rs1742419	rs3848348	11753	T/G	D	0.183	hsa-miR-548j-5p	8mer	-0.066	-0.6864	146	-9.99	5	0	-	FAHD1	ENST00000427358	ILMN_1701457	7.18615	6.6717e-13	C	-
rs1742419	rs3848348	11753	T/G	D	0.183	hsa-miR-548j-5p	8mer	-0.066	-0.6864	146	-9.99	5	0	-	FAHD1	ENST00000382668	ILMN_1701457	7.18615	6.6717e-13	C	-
rs1742419	rs3848348	11753	T/G	D	0.183	hsa-miR-548j-5p	8mer	-0.066	-0.6864	146	-9.99	5	0	-	FAHD1	ENST00000382666	ILMN_1701457	7.18615	6.6717e-13	C	-
rs1742428	rs3848348	14903	T/G	D	0.183	hsa-miR-548j-5p	8mer	-0.066	-0.6864	146	-9.99	5	0	-	FAHD1	ENST00000427358	ILMN_1701457	7.1917	6.40364e-13	C	-
rs1742428	rs3848348	14903	T/G	D	0.183	hsa-miR-548j-5p	8mer	-0.066	-0.6864	146	-9.99	5	0	-	FAHD1	ENST00000382668	ILMN_1701457	7.1917	6.40364e-13	C	-
rs1742428	rs3848348	14903	T/G	D	0.183	hsa-miR-548j-5p	8mer	-0.066	-0.6864	146	-9.99	5	0	-	FAHD1	ENST00000382666	ILMN_1701457	7.1917	6.40364e-13	C	-
rs11640407	rs3848348	7438	T/G	D	0.183	hsa-miR-548j-5p	8mer	-0.066	-0.6864	146	-9.99	5	0	-	FAHD1	ENST00000427358	ILMN_1701457	7.30292	2.8184e-13	C	-
rs11640407	rs3848348	7438	T/G	D	0.183	hsa-miR-548j-5p	8mer	-0.066	-0.6864	146	-9.99	5	0	-	FAHD1	ENST00000382668	ILMN_1701457	7.30292	2.8184e-13	C	-
rs11640407	rs3848348	7438	T/G	D	0.183	hsa-miR-548j-5p	8mer	-0.066	-0.6864	146	-9.99	5	0	-	FAHD1	ENST00000382666	ILMN_1701457	7.30292	2.8184e-13	C	-
rs449530	rs3848348	18612	T/G	D	0.183	hsa-miR-548j-5p	8mer	-0.066	-0.6864	146	-9.99	5	0	-	FAHD1	ENST00000427358	ILMN_1701457	7.16007	8.06771e-13	C	-
rs449530	rs3848348	18612	T/G	D	0.183	hsa-miR-548j-5p	8mer	-0.066	-0.6864	146	-9.99	5	0	-	FAHD1	ENST00000382668	ILMN_1701457	7.16007	8.06771e-13	C	-
rs449530	rs3848348	18612	T/G	D	0.183	hsa-miR-548j-5p	8mer	-0.066	-0.6864	146	-9.99	5	0	-	FAHD1	ENST00000382666	ILMN_1701457	7.16007	8.06771e-13	C	-
rs1742426	rs3848348	14755	T/G	D	0.183	hsa-miR-548j-5p	8mer	-0.066	-0.6864	146	-9.99	5	0	-	FAHD1	ENST00000427358	ILMN_1701457	7.18328	6.80984e-13	C	-
rs1742426	rs3848348	14755	T/G	D	0.183	hsa-miR-548j-5p	8mer	-0.066	-0.6864	146	-9.99	5	0	-	FAHD1	ENST00000382668	ILMN_1701457	7.18328	6.80984e-13	C	-
rs1742426	rs3848348	14755	T/G	D	0.183	hsa-miR-548j-5p	8mer	-0.066	-0.6864	146	-9.99	5	0	-	FAHD1	ENST00000382666	ILMN_1701457	7.18328	6.80984e-13	C	-
rs12325282	rs3848348	3040	T/G	D	0.183	hsa-miR-548j-5p	8mer	-0.066	-0.6864	146	-9.99	5	0	-	FAHD1	ENST00000427358	ILMN_1701457	7.38928	1.47715e-13	C	-
rs12325282	rs3848348	3040	T/G	D	0.183	hsa-miR-548j-5p	8mer	-0.066	-0.6864	146	-9.99	5	0	-	FAHD1	ENST00000382668	ILMN_1701457	7.38928	1.47715e-13	C	-
rs12325282	rs3848348	3040	T/G	D	0.183	hsa-miR-548j-5p	8mer	-0.066	-0.6864	146	-9.99	5	0	-	FAHD1	ENST00000382666	ILMN_1701457	7.38928	1.47715e-13	C	-
rs2575359	rs3848348	9979	T/G	D	0.183	hsa-miR-548j-5p	8mer	-0.066	-0.6864	146	-9.99	5	0	-	FAHD1	ENST00000427358	ILMN_1701457	7.23976	4.5001e-13	C	-
rs2575359	rs3848348	9979	T/G	D	0.183	hsa-miR-548j-5p	8mer	-0.066	-0.6864	146	-9.99	5	0	-	FAHD1	ENST00000382668	ILMN_1701457	7.23976	4.5001e-13	C	-
rs2575359	rs3848348	9979	T/G	D	0.183	hsa-miR-548j-5p	8mer	-0.066	-0.6864	146	-9.99	5	0	-	FAHD1	ENST00000382666	ILMN_1701457	7.23976	4.5001e-13	C	-
rs453494	rs3848348	26047	T/G	D	0.183	hsa-miR-548j-5p	8mer	-0.066	-0.6864	146	-9.99	5	0	-	FAHD1	ENST00000427358	ILMN_1701457	7.02044	2.21234e-12	C	-
rs453494	rs3848348	26047	T/G	D	0.183	hsa-miR-548j-5p	8mer	-0.066	-0.6864	146	-9.99	5	0	-	FAHD1	ENST00000382668	ILMN_1701457	7.02044	2.21234e-12	C	-
rs453494	rs3848348	26047	T/G	D	0.183	hsa-miR-548j-5p	8mer	-0.066	-0.6864	146	-9.99	5	0	-	FAHD1	ENST00000382666	ILMN_1701457	7.02044	2.21234e-12	C	-
rs1657095	rs3848348	30622	T/G	D	0.183	hsa-miR-548j-5p	8mer	-0.066	-0.6864	146	-9.99	5	0	-	FAHD1	ENST00000427358	ILMN_1701457	7.00781	2.42095e-12	C	-
rs1657095	rs3848348	30622	T/G	D	0.183	hsa-miR-548j-5p	8mer	-0.066	-0.6864	146	-9.99	5	0	-	FAHD1	ENST00000382668	ILMN_1701457	7.00781	2.42095e-12	C	-
rs1657095	rs3848348	30622	T/G	D	0.183	hsa-miR-548j-5p	8mer	-0.066	-0.6864	146	-9.99	5	0	-	FAHD1	ENST00000382666	ILMN_1701457	7.00781	2.42095e-12	C	-
rs11642885	rs3848348	8320	T/G	D	0.183	hsa-miR-548j-5p	8mer	-0.066	-0.6864	146	-9.99	5	0	-	FAHD1	ENST00000427358	ILMN_1701457	7.26554	3.71936e-13	C	-
rs11642885	rs3848348	8320	T/G	D	0.183	hsa-miR-548j-5p	8mer	-0.066	-0.6864	146	-9.99	5	0	-	FAHD1	ENST00000382668	ILMN_1701457	7.26554	3.71936e-13	C	-
rs11642885	rs3848348	8320	T/G	D	0.183	hsa-miR-548j-5p	8mer	-0.066	-0.6864	146	-9.99	5	0	-	FAHD1	ENST00000382666	ILMN_1701457	7.26554	3.71936e-13	C	-
rs378201	rs3848348	24978	T/G	D	0.183	hsa-miR-548j-5p	8mer	-0.066	-0.6864	146	-9.99	5	0	-	FAHD1	ENST00000427358	ILMN_1701457	7.02354	2.16533e-12	C	-
rs378201	rs3848348	24978	T/G	D	0.183	hsa-miR-548j-5p	8mer	-0.066	-0.6864	146	-9.99	5	0	-	FAHD1	ENST00000382668	ILMN_1701457	7.02354	2.16533e-12	C	-
rs378201	rs3848348	24978	T/G	D	0.183	hsa-miR-548j-5p	8mer	-0.066	-0.6864	146	-9.99	5	0	-	FAHD1	ENST00000382666	ILMN_1701457	7.02354	2.16533e-12	C	-
rs2917523	rs3848348	30684	T/G	D	0.183	hsa-miR-548j-5p	8mer	-0.066	-0.6864	146	-9.99	5	0	-	FAHD1	ENST00000427358	ILMN_1701457	7.00723	2.43135e-12	C	-
rs2917523	rs3848348	30684	T/G	D	0.183	hsa-miR-548j-5p	8mer	-0.066	-0.6864	146	-9.99	5	0	-	FAHD1	ENST00000382668	ILMN_1701457	7.00723	2.43135e-12	C	-
rs2917523	rs3848348	30684	T/G	D	0.183	hsa-miR-548j-5p	8mer	-0.066	-0.6864	146	-9.99	5	0	-	FAHD1	ENST00000382666	ILMN_1701457	7.00723	2.43135e-12	C	-
rs366649	rs3848348	21378	T/G	D	0.183	hsa-miR-548j-5p	8mer	-0.066	-0.6864	146	-9.99	5	0	-	FAHD1	ENST00000427358	ILMN_1701457	7.12092	1.07302e-12	C	-
rs366649	rs3848348	21378	T/G	D	0.183	hsa-miR-548j-5p	8mer	-0.066	-0.6864	146	-9.99	5	0	-	FAHD1	ENST00000382668	ILMN_1701457	7.12092	1.07302e-12	C	-
rs366649	rs3848348	21378	T/G	D	0.183	hsa-miR-548j-5p	8mer	-0.066	-0.6864	146	-9.99	5	0	-	FAHD1	ENST00000382666	ILMN_1701457	7.12092	1.07302e-12	C	-
rs2982235	rs3848348	30736	T/G	D	0.183	hsa-miR-548j-5p	8mer	-0.066	-0.6864	146	-9.99	5	0	-	FAHD1	ENST00000427358	ILMN_1701457	6.97747	3.00693e-12	C	-
rs2982235	rs3848348	30736	T/G	D	0.183	hsa-miR-548j-5p	8mer	-0.066	-0.6864	146	-9.99	5	0	-	FAHD1	ENST00000382668	ILMN_1701457	6.97747	3.00693e-12	C	-
rs2982235	rs3848348	30736	T/G	D	0.183	hsa-miR-548j-5p	8mer	-0.066	-0.6864	146	-9.99	5	0	-	FAHD1	ENST00000382666	ILMN_1701457	6.97747	3.00693e-12	C	-
rs1742431	rs3848348	15818	T/G	D	0.183	hsa-miR-548j-5p	8mer	-0.066	-0.6864	146	-9.99	5	0	-	FAHD1	ENST00000427358	ILMN_1701457	7.1827	6.8398e-13	C	-
rs1742431	rs3848348	15818	T/G	D	0.183	hsa-miR-548j-5p	8mer	-0.066	-0.6864	146	-9.99	5	0	-	FAHD1	ENST00000382668	ILMN_1701457	7.1827	6.8398e-13	C	-
rs1742431	rs3848348	15818	T/G	D	0.183	hsa-miR-548j-5p	8mer	-0.066	-0.6864	146	-9.99	5	0	-	FAHD1	ENST00000382666	ILMN_1701457	7.1827	6.8398e-13	C	-
rs408286	rs3848348	17645	T/G	D	0.183	hsa-miR-548j-5p	8mer	-0.066	-0.6864	146	-9.99	5	0	-	FAHD1	ENST00000427358	ILMN_1701457	7.20123	5.96849e-13	C	-
rs408286	rs3848348	17645	T/G	D	0.183	hsa-miR-548j-5p	8mer	-0.066	-0.6864	146	-9.99	5	0	-	FAHD1	ENST00000382668	ILMN_1701457	7.20123	5.96849e-13	C	-
rs408286	rs3848348	17645	T/G	D	0.183	hsa-miR-548j-5p	8mer	-0.066	-0.6864	146	-9.99	5	0	-	FAHD1	ENST00000382666	ILMN_1701457	7.20123	5.96849e-13	C	-
rs3813760	rs3848348	411	T/G	D	0.183	hsa-miR-548j-5p	8mer	-0.066	-0.6864	146	-9.99	5	0	-	FAHD1	ENST00000427358	ILMN_1701457	7.25576	3.99885e-13	C	-
rs3813760	rs3848348	411	T/G	D	0.183	hsa-miR-548j-5p	8mer	-0.066	-0.6864	146	-9.99	5	0	-	FAHD1	ENST00000382668	ILMN_1701457	7.25576	3.99885e-13	C	-
rs3813760	rs3848348	411	T/G	D	0.183	hsa-miR-548j-5p	8mer	-0.066	-0.6864	146	-9.99	5	0	-	FAHD1	ENST00000382666	ILMN_1701457	7.25576	3.99885e-13	C	-
rs433268	rs3848348	20317	T/G	D	0.183	hsa-miR-548j-5p	8mer	-0.066	-0.6864	146	-9.99	5	0	-	FAHD1	ENST00000427358	ILMN_1701457	6.72118	1.80482e-11	C	-
rs433268	rs3848348	20317	T/G	D	0.183	hsa-miR-548j-5p	8mer	-0.066	-0.6864	146	-9.99	5	0	-	FAHD1	ENST00000382668	ILMN_1701457	6.72118	1.80482e-11	C	-
rs433268	rs3848348	20317	T/G	D	0.183	hsa-miR-548j-5p	8mer	-0.066	-0.6864	146	-9.99	5	0	-	FAHD1	ENST00000382666	ILMN_1701457	6.72118	1.80482e-11	C	-
rs12325141	rs3848348	3090	T/G	D	0.183	hsa-miR-548j-5p	8mer	-0.066	-0.6864	146	-9.99	5	0	-	FAHD1	ENST00000427358	ILMN_1701457	7.31329	2.60854e-13	C	-
rs12325141	rs3848348	3090	T/G	D	0.183	hsa-miR-548j-5p	8mer	-0.066	-0.6864	146	-9.99	5	0	-	FAHD1	ENST00000382668	ILMN_1701457	7.31329	2.60854e-13	C	-
rs12325141	rs3848348	3090	T/G	D	0.183	hsa-miR-548j-5p	8mer	-0.066	-0.6864	146	-9.99	5	0	-	FAHD1	ENST00000382666	ILMN_1701457	7.31329	2.60854e-13	C	-
rs9806945	rs3848348	4905	T/G	D	0.183	hsa-miR-548j-5p	8mer	-0.066	-0.6864	146	-9.99	5	0	-	FAHD1	ENST00000427358	ILMN_1701457	7.14879	8.76674e-13	C	-
rs9806945	rs3848348	4905	T/G	D	0.183	hsa-miR-548j-5p	8mer	-0.066	-0.6864	146	-9.99	5	0	-	FAHD1	ENST00000382668	ILMN_1701457	7.14879	8.76674e-13	C	-
rs9806945	rs3848348	4905	T/G	D	0.183	hsa-miR-548j-5p	8mer	-0.066	-0.6864	146	-9.99	5	0	-	FAHD1	ENST00000382666	ILMN_1701457	7.14879	8.76674e-13	C	-
rs411193	rs3848348	17890	T/G	D	0.183	hsa-miR-548j-5p	8mer	-0.066	-0.6864	146	-9.99	5	0	-	FAHD1	ENST00000427358	ILMN_1701457	7.18345	6.79988e-13	C	-
rs411193	rs3848348	17890	T/G	D	0.183	hsa-miR-548j-5p	8mer	-0.066	-0.6864	146	-9.99	5	0	-	FAHD1	ENST00000382668	ILMN_1701457	7.18345	6.79988e-13	C	-
rs411193	rs3848348	17890	T/G	D	0.183	hsa-miR-548j-5p	8mer	-0.066	-0.6864	146	-9.99	5	0	-	FAHD1	ENST00000382666	ILMN_1701457	7.18345	6.79988e-13	C	-
rs1657120	rs3848348	17167	T/G	D	0.183	hsa-miR-548j-5p	8mer	-0.066	-0.6864	146	-9.99	5	0	-	FAHD1	ENST00000427358	ILMN_1701457	7.32347	2.41766e-13	C	-
rs1657120	rs3848348	17167	T/G	D	0.183	hsa-miR-548j-5p	8mer	-0.066	-0.6864	146	-9.99	5	0	-	FAHD1	ENST00000382668	ILMN_1701457	7.32347	2.41766e-13	C	-
rs1657120	rs3848348	17167	T/G	D	0.183	hsa-miR-548j-5p	8mer	-0.066	-0.6864	146	-9.99	5	0	-	FAHD1	ENST00000382666	ILMN_1701457	7.32347	2.41766e-13	C	-
rs9652776	rs3848348	3823	T/G	D	0.183	hsa-miR-548j-5p	8mer	-0.066	-0.6864	146	-9.99	5	0	-	FAHD1	ENST00000427358	ILMN_1701457	7.26212	3.81408e-13	C	-
rs9652776	rs3848348	3823	T/G	D	0.183	hsa-miR-548j-5p	8mer	-0.066	-0.6864	146	-9.99	5	0	-	FAHD1	ENST00000382668	ILMN_1701457	7.26212	3.81408e-13	C	-
rs9652776	rs3848348	3823	T/G	D	0.183	hsa-miR-548j-5p	8mer	-0.066	-0.6864	146	-9.99	5	0	-	FAHD1	ENST00000382666	ILMN_1701457	7.26212	3.81408e-13	C	-
rs12325218	rs3848348	3075	T/G	D	0.183	hsa-miR-548j-5p	8mer	-0.066	-0.6864	146	-9.99	5	0	-	FAHD1	ENST00000427358	ILMN_1701457	7.28039	3.33326e-13	C	-
rs12325218	rs3848348	3075	T/G	D	0.183	hsa-miR-548j-5p	8mer	-0.066	-0.6864	146	-9.99	5	0	-	FAHD1	ENST00000382668	ILMN_1701457	7.28039	3.33326e-13	C	-
rs12325218	rs3848348	3075	T/G	D	0.183	hsa-miR-548j-5p	8mer	-0.066	-0.6864	146	-9.99	5	0	-	FAHD1	ENST00000382666	ILMN_1701457	7.28039	3.33326e-13	C	-
rs1657094	rs3848348	30573	T/G	D	0.183	hsa-miR-548j-5p	8mer	-0.066	-0.6864	146	-9.99	5	0	-	FAHD1	ENST00000427358	ILMN_1701457	7.01681	2.27007e-12	C	-
rs1657094	rs3848348	30573	T/G	D	0.183	hsa-miR-548j-5p	8mer	-0.066	-0.6864	146	-9.99	5	0	-	FAHD1	ENST00000382668	ILMN_1701457	7.01681	2.27007e-12	C	-
rs1657094	rs3848348	30573	T/G	D	0.183	hsa-miR-548j-5p	8mer	-0.066	-0.6864	146	-9.99	5	0	-	FAHD1	ENST00000382666	ILMN_1701457	7.01681	2.27007e-12	C	-
rs2974856	rs3848348	30701	T/G	D	0.183	hsa-miR-548j-5p	8mer	-0.066	-0.6864	146	-9.99	5	0	-	FAHD1	ENST00000427358	ILMN_1701457	7.00011	2.55963e-12	C	-
rs2974856	rs3848348	30701	T/G	D	0.183	hsa-miR-548j-5p	8mer	-0.066	-0.6864	146	-9.99	5	0	-	FAHD1	ENST00000382668	ILMN_1701457	7.00011	2.55963e-12	C	-
rs2974856	rs3848348	30701	T/G	D	0.183	hsa-miR-548j-5p	8mer	-0.066	-0.6864	146	-9.99	5	0	-	FAHD1	ENST00000382666	ILMN_1701457	7.00011	2.55963e-12	C	-
rs7199384	rs3848348	14531	T/G	D	0.183	hsa-miR-548j-5p	8mer	-0.066	-0.6864	146	-9.99	5	0	-	FAHD1	ENST00000427358	ILMN_1701457	7.1827	6.8398e-13	C	-
rs7199384	rs3848348	14531	T/G	D	0.183	hsa-miR-548j-5p	8mer	-0.066	-0.6864	146	-9.99	5	0	-	FAHD1	ENST00000382668	ILMN_1701457	7.1827	6.8398e-13	C	-
rs7199384	rs3848348	14531	T/G	D	0.183	hsa-miR-548j-5p	8mer	-0.066	-0.6864	146	-9.99	5	0	-	FAHD1	ENST00000382666	ILMN_1701457	7.1827	6.8398e-13	C	-
rs404413	rs3848348	24999	T/G	D	0.183	hsa-miR-548j-5p	8mer	-0.066	-0.6864	146	-9.99	5	0	-	FAHD1	ENST00000427358	ILMN_1701457	7.0615	1.64833e-12	C	-
rs404413	rs3848348	24999	T/G	D	0.183	hsa-miR-548j-5p	8mer	-0.066	-0.6864	146	-9.99	5	0	-	FAHD1	ENST00000382668	ILMN_1701457	7.0615	1.64833e-12	C	-
rs404413	rs3848348	24999	T/G	D	0.183	hsa-miR-548j-5p	8mer	-0.066	-0.6864	146	-9.99	5	0	-	FAHD1	ENST00000382666	ILMN_1701457	7.0615	1.64833e-12	C	-
rs9652778	rs3848348	3383	T/G	D	0.183	hsa-miR-548j-5p	8mer	-0.066	-0.6864	146	-9.99	5	0	-	FAHD1	ENST00000427358	ILMN_1701457	6.09178	1.11788e-09	C	-
rs9652778	rs3848348	3383	T/G	D	0.183	hsa-miR-548j-5p	8mer	-0.066	-0.6864	146	-9.99	5	0	-	FAHD1	ENST00000382668	ILMN_1701457	6.09178	1.11788e-09	C	-
rs9652778	rs3848348	3383	T/G	D	0.183	hsa-miR-548j-5p	8mer	-0.066	-0.6864	146	-9.99	5	0	-	FAHD1	ENST00000382666	ILMN_1701457	6.09178	1.11788e-09	C	-
rs9652777	rs3848348	3447	T/G	D	0.183	hsa-miR-548j-5p	8mer	-0.066	-0.6864	146	-9.99	5	0	-	FAHD1	ENST00000427358	ILMN_1701457	7.31329	2.60854e-13	C	-
rs9652777	rs3848348	3447	T/G	D	0.183	hsa-miR-548j-5p	8mer	-0.066	-0.6864	146	-9.99	5	0	-	FAHD1	ENST00000382668	ILMN_1701457	7.31329	2.60854e-13	C	-
rs9652777	rs3848348	3447	T/G	D	0.183	hsa-miR-548j-5p	8mer	-0.066	-0.6864	146	-9.99	5	0	-	FAHD1	ENST00000382666	ILMN_1701457	7.31329	2.60854e-13	C	-
rs11643835	rs3848348	2482	T/G	D	0.183	hsa-miR-548j-5p	8mer	-0.066	-0.6864	146	-9.99	5	0	-	FAHD1	ENST00000427358	ILMN_1701457	7.27349	3.5055e-13	C	-
rs11643835	rs3848348	2482	T/G	D	0.183	hsa-miR-548j-5p	8mer	-0.066	-0.6864	146	-9.99	5	0	-	FAHD1	ENST00000382668	ILMN_1701457	7.27349	3.5055e-13	C	-
rs11643835	rs3848348	2482	T/G	D	0.183	hsa-miR-548j-5p	8mer	-0.066	-0.6864	146	-9.99	5	0	-	FAHD1	ENST00000382666	ILMN_1701457	7.27349	3.5055e-13	C	-
rs2754186	rs3848348	15707	T/G	D	0.183	hsa-miR-548j-5p	8mer	-0.066	-0.6864	146	-9.99	5	0	-	FAHD1	ENST00000427358	ILMN_1701457	7.18386	6.78e-13	C	-
rs2754186	rs3848348	15707	T/G	D	0.183	hsa-miR-548j-5p	8mer	-0.066	-0.6864	146	-9.99	5	0	-	FAHD1	ENST00000382668	ILMN_1701457	7.18386	6.78e-13	C	-
rs2754186	rs3848348	15707	T/G	D	0.183	hsa-miR-548j-5p	8mer	-0.066	-0.6864	146	-9.99	5	0	-	FAHD1	ENST00000382666	ILMN_1701457	7.18386	6.78e-13	C	-
rs3848346	rs3848348	235	T/G	D	0.183	hsa-miR-548j-5p	8mer	-0.066	-0.6864	146	-9.99	5	0	-	FAHD1	ENST00000427358	ILMN_1701457	7.26911	3.62158e-13	C	-
rs3848346	rs3848348	235	T/G	D	0.183	hsa-miR-548j-5p	8mer	-0.066	-0.6864	146	-9.99	5	0	-	FAHD1	ENST00000382668	ILMN_1701457	7.26911	3.62158e-13	C	-
rs3848346	rs3848348	235	T/G	D	0.183	hsa-miR-548j-5p	8mer	-0.066	-0.6864	146	-9.99	5	0	-	FAHD1	ENST00000382666	ILMN_1701457	7.26911	3.62158e-13	C	-
rs7289082	rs9605217	55	G/C	D	0.392	hsa-miR-128-3p	7mer-m8	-0.035	-0.0295	140	-14.47	1	0	-	CECR6	ENST00000331437	ILMN_1702229	40.4866	9.81343e-198	U	-
rs7289082	rs9605217	55	G/C	D	0.392	hsa-miR-128-3p	7mer-m8	-0.035	-0.0295	140	-14.47	1	0	-	CECR6	ENST00000399875	ILMN_1702229	40.4866	9.81343e-198	U	-
rs12170331	rs9605217	696	G/C	D	0.392	hsa-miR-128-3p	7mer-m8	-0.035	-0.0295	140	-14.47	1	0	-	CECR6	ENST00000331437	ILMN_1702229	40.5689	9.81343e-198	U	-
rs12170331	rs9605217	696	G/C	D	0.392	hsa-miR-128-3p	7mer-m8	-0.035	-0.0295	140	-14.47	1	0	-	CECR6	ENST00000399875	ILMN_1702229	40.5689	9.81343e-198	U	-
rs7804534	rs13241007	3508	G/A	C	0.25	hsa-miR-1278	7mer-m8	-0.091	NA	158	-18.1	1	1	-	KLHDC10	ENST00000335420	ILMN_1702635	3.84519	0.000120552	U	-
rs873343	rs2279770	9619	G/A	D	0.4	hsa-miR-365a-3p	7mer-m8	-0.142	-0.0393	150	-17.23	5	1	-	LSM11	ENST00000286307	ILMN_1702698	6.94722	3.72607e-12	U	-
rs7722665	rs2279770	15436	G/A	D	0.4	hsa-miR-365a-3p	7mer-m8	-0.142	-0.0393	150	-17.23	5	1	-	LSM11	ENST00000286307	ILMN_1702698	6.95454	3.54066e-12	U	-
rs2279770	rs2279770	0	G/A	D	0.4	hsa-miR-365a-3p	7mer-m8	-0.142	-0.0393	150	-17.23	5	1	-	LSM11	ENST00000286307	ILMN_1702698	6.95997	3.40756e-12	U	-
rs3756654	rs2279770	18493	G/A	D	0.4	hsa-miR-365a-3p	7mer-m8	-0.142	-0.0393	150	-17.23	5	1	-	LSM11	ENST00000286307	ILMN_1702698	6.96309	3.33102e-12	U	-
rs2900724	rs2279770	21304	G/A	D	0.4	hsa-miR-365a-3p	7mer-m8	-0.142	-0.0393	150	-17.23	5	1	-	LSM11	ENST00000286307	ILMN_1702698	6.94309	3.83859e-12	U	-
rs924442	rs2279770	4767	G/A	D	0.4	hsa-miR-365a-3p	7mer-m8	-0.142	-0.0393	150	-17.23	5	1	-	LSM11	ENST00000286307	ILMN_1702698	6.93331	4.11426e-12	U	-
rs2279769	rs2279770	31	G/A	D	0.4	hsa-miR-365a-3p	7mer-m8	-0.142	-0.0393	150	-17.23	5	1	-	LSM11	ENST00000286307	ILMN_1702698	6.94664	3.74195e-12	U	-
rs1039322	rs2279770	2321	G/A	D	0.4	hsa-miR-365a-3p	7mer-m8	-0.142	-0.0393	150	-17.23	5	1	-	LSM11	ENST00000286307	ILMN_1702698	6.94606	3.75789e-12	U	-
rs7725733	rs2279770	3464	G/A	D	0.4	hsa-miR-365a-3p	7mer-m8	-0.142	-0.0393	150	-17.23	5	1	-	LSM11	ENST00000286307	ILMN_1702698	6.94606	3.75789e-12	U	-
rs6892723	rs2279770	16422	G/A	D	0.4	hsa-miR-365a-3p	7mer-m8	-0.142	-0.0393	150	-17.23	5	1	-	LSM11	ENST00000286307	ILMN_1702698	6.95778	3.46118e-12	U	-
rs6859323	rs2279770	19925	G/A	D	0.4	hsa-miR-365a-3p	7mer-m8	-0.142	-0.0393	150	-17.23	5	1	-	LSM11	ENST00000286307	ILMN_1702698	6.95372	3.5608e-12	U	-
rs7695	rs7695	0	T/C	C	0.408	hsa-miR-7-5p	7mer-m8	-0.142	NA	145	-14.75	5	0	-	SEMA4A	ENST00000368284	ILMN_1702787	39.477	9.81343e-198	U	-
rs2814943	rs2744937	4510	C/T	C	0.142	hsa-miR-22-3p	7mer-m8	-0.135	NA	152	-19.93	1	1	-	C6orf106	ENST00000374023	ILMN_1704253	7.60707	2.80531e-14	U	-
rs2744977	rs2744937	5814	C/T	C	0.142	hsa-miR-22-3p	7mer-m8	-0.135	NA	152	-19.93	1	1	-	C6orf106	ENST00000374023	ILMN_1704253	7.69735	1.3908e-14	U	-
rs2744964	rs2744937	34074	C/T	C	0.142	hsa-miR-22-3p	7mer-m8	-0.135	NA	152	-19.93	1	1	-	C6orf106	ENST00000374023	ILMN_1704253	7.79522	6.43065e-15	U	-
rs2744937	rs2744937	0	C/T	C	0.142	hsa-miR-22-3p	7mer-m8	-0.135	NA	152	-19.93	1	1	-	C6orf106	ENST00000374023	ILMN_1704253	7.66024	1.85644e-14	U	-
rs2814944	rs2744937	4449	C/T	C	0.142	hsa-miR-22-3p	7mer-m8	-0.135	NA	152	-19.93	1	1	-	C6orf106	ENST00000374023	ILMN_1704253	7.53688	4.81644e-14	U	-
rs2814983	rs2744937	33961	C/T	C	0.142	hsa-miR-22-3p	7mer-m8	-0.135	NA	152	-19.93	1	1	-	C6orf106	ENST00000374023	ILMN_1704253	7.79811	6.2896e-15	U	-
rs13429408	rs4791	3920	T/C	D	0.383	hsa-miR-590-3p	7mer-m8	-0.064	NA	152	-5.02	11	1	+	TMBIM1	ENST00000258412	ILMN_1705213	5.11985	3.0586e-07	U	-
rs4791	rs4791	0	T/C	D	0.383	hsa-miR-590-3p	7mer-m8	-0.064	NA	152	-5.02	11	1	+	TMBIM1	ENST00000258412	ILMN_1705213	5.10501	3.30795e-07	U	-
rs992157	rs4791	15841	T/C	D	0.383	hsa-miR-590-3p	7mer-m8	-0.064	NA	152	-5.02	11	1	+	TMBIM1	ENST00000258412	ILMN_1705213	5.17015	2.34094e-07	U	-
rs736730	rs4791	18684	T/C	D	0.383	hsa-miR-590-3p	7mer-m8	-0.064	NA	152	-5.02	11	1	+	TMBIM1	ENST00000258412	ILMN_1705213	5.01448	5.31992e-07	U	-
rs3731859	rs4791	14717	T/C	D	0.383	hsa-miR-590-3p	7mer-m8	-0.064	NA	152	-5.02	11	1	+	TMBIM1	ENST00000258412	ILMN_1705213	5.05099	4.39964e-07	U	-
rs1042295	rs1042295	0	T/A	C	0.4	hsa-miR-454-3p	7mer-m8	-0.083	-0.095	150	-20.6	2	0	-	MYBPH	ENST00000255416	ILMN_1705297	9.31128	1.26396e-20	U	-
rs1042295	rs1042295	0	T/A	C	0.4	hsa-miR-130b-3p	7mer-m8	-0.111	-0.094	154	-24.2	2	0	-	MYBPH	ENST00000255416	ILMN_1705297	9.31128	1.26396e-20	U	-
rs4954945	rs1455158	435	C/T	C	0.208	hsa-miR-454-3p	7mer-m8	-0.157	NA	147	-19.38	2	0	-	HNMT	ENST00000280097	ILMN_1705984	5.44246	5.25675e-08	C	-
rs993891	rs1455158	6111	C/T	C	0.208	hsa-miR-454-3p	7mer-m8	-0.157	NA	147	-19.38	2	0	-	HNMT	ENST00000280097	ILMN_1705984	5.46289	4.68683e-08	C	-
rs3791235	rs1455158	11470	C/T	C	0.208	hsa-miR-454-3p	7mer-m8	-0.157	NA	147	-19.38	2	0	-	HNMT	ENST00000280097	ILMN_1705984	5.46605	4.60304e-08	C	-
rs12991332	rs1455158	25336	C/T	C	0.208	hsa-miR-454-3p	7mer-m8	-0.157	NA	147	-19.38	2	0	-	HNMT	ENST00000280097	ILMN_1705984	5.54382	2.95977e-08	C	-
rs2604461	rs1455158	6681	C/T	C	0.208	hsa-miR-454-3p	7mer-m8	-0.157	NA	147	-19.38	2	0	-	HNMT	ENST00000280097	ILMN_1705984	5.46289	4.68683e-08	C	-
rs3828168	rs1455158	9823	C/T	C	0.208	hsa-miR-454-3p	7mer-m8	-0.157	NA	147	-19.38	2	0	-	HNMT	ENST00000280097	ILMN_1705984	5.46605	4.60304e-08	C	-
rs4954940	rs1455158	3687	C/T	C	0.208	hsa-miR-454-3p	7mer-m8	-0.157	NA	147	-19.38	2	0	-	HNMT	ENST00000280097	ILMN_1705984	5.47626	4.34557e-08	C	-
rs1455167	rs1455158	12471	C/T	C	0.208	hsa-miR-454-3p	7mer-m8	-0.157	NA	147	-19.38	2	0	-	HNMT	ENST00000280097	ILMN_1705984	5.45543	4.88627e-08	C	-
rs4954936	rs1455158	12073	C/T	C	0.208	hsa-miR-454-3p	7mer-m8	-0.157	NA	147	-19.38	2	0	-	HNMT	ENST00000280097	ILMN_1705984	5.45543	4.88627e-08	C	-
rs4954720	rs1455158	6120	C/T	C	0.208	hsa-miR-454-3p	7mer-m8	-0.157	NA	147	-19.38	2	0	-	HNMT	ENST00000280097	ILMN_1705984	5.43184	5.57884e-08	C	-
rs16840158	rs1455158	2959	C/T	C	0.208	hsa-miR-454-3p	7mer-m8	-0.157	NA	147	-19.38	2	0	-	HNMT	ENST00000280097	ILMN_1705984	5.43184	5.57884e-08	C	-
rs2737385	rs1455158	10092	C/T	C	0.208	hsa-miR-454-3p	7mer-m8	-0.157	NA	147	-19.38	2	0	-	HNMT	ENST00000280097	ILMN_1705984	5.46605	4.60304e-08	C	-
rs4646331	rs1455158	6339	C/T	C	0.208	hsa-miR-454-3p	7mer-m8	-0.157	NA	147	-19.38	2	0	-	HNMT	ENST00000280097	ILMN_1705984	5.46289	4.68683e-08	C	-
rs2198652	rs1455158	5033	C/T	C	0.208	hsa-miR-454-3p	7mer-m8	-0.157	NA	147	-19.38	2	0	-	HNMT	ENST00000280097	ILMN_1705984	5.46289	4.68683e-08	C	-
rs1050900	rs1455158	1720	C/T	C	0.208	hsa-miR-454-3p	7mer-m8	-0.157	NA	147	-19.38	2	0	-	HNMT	ENST00000280097	ILMN_1705984	5.44246	5.25675e-08	C	-
rs4954940	rs1455158	3687	C/T	C	0.208	hsa-miR-130b-3p	7mer-m8	-0.195	NA	159	-22.3	2	0	-	HNMT	ENST00000280097	ILMN_1705984	5.47626	4.34557e-08	C	-
rs1156057	rs1455158	1022	C/T	C	0.208	hsa-miR-130b-3p	7mer-m8	-0.195	NA	159	-22.3	2	0	-	HNMT	ENST00000280097	ILMN_1705984	5.44246	5.25675e-08	C	-
rs1455167	rs1455158	12471	C/T	C	0.208	hsa-miR-130b-3p	7mer-m8	-0.195	NA	159	-22.3	2	0	-	HNMT	ENST00000280097	ILMN_1705984	5.45543	4.88627e-08	C	-
rs1455164	rs1455158	8863	C/T	C	0.208	hsa-miR-454-3p	7mer-m8	-0.157	NA	147	-19.38	2	0	-	HNMT	ENST00000280097	ILMN_1705984	5.46605	4.60304e-08	C	-
rs3791235	rs1455158	11470	C/T	C	0.208	hsa-miR-130b-3p	7mer-m8	-0.195	NA	159	-22.3	2	0	-	HNMT	ENST00000280097	ILMN_1705984	5.46605	4.60304e-08	C	-
rs1580112	rs1455158	24748	C/T	C	0.208	hsa-miR-454-3p	7mer-m8	-0.157	NA	147	-19.38	2	0	-	HNMT	ENST00000280097	ILMN_1705984	5.53531	3.10873e-08	C	-
rs1378319	rs1455158	2586	C/T	C	0.208	hsa-miR-454-3p	7mer-m8	-0.157	NA	147	-19.38	2	0	-	HNMT	ENST00000280097	ILMN_1705984	5.45583	4.87528e-08	C	-
rs1455156	rs1455158	173	C/T	C	0.208	hsa-miR-454-3p	7mer-m8	-0.157	NA	147	-19.38	2	0	-	HNMT	ENST00000280097	ILMN_1705984	5.44246	5.25675e-08	C	-
rs4954945	rs1455158	435	C/T	C	0.208	hsa-miR-130b-3p	7mer-m8	-0.195	NA	159	-22.3	2	0	-	HNMT	ENST00000280097	ILMN_1705984	5.44246	5.25675e-08	C	-
rs1378319	rs1455158	2586	C/T	C	0.208	hsa-miR-130b-3p	7mer-m8	-0.195	NA	159	-22.3	2	0	-	HNMT	ENST00000280097	ILMN_1705984	5.45583	4.87528e-08	C	-
rs1455157	rs1455158	114	C/T	C	0.208	hsa-miR-454-3p	7mer-m8	-0.157	NA	147	-19.38	2	0	-	HNMT	ENST00000280097	ILMN_1705984	5.44246	5.25675e-08	C	-
rs1455162	rs1455158	8587	C/T	C	0.208	hsa-miR-130b-3p	7mer-m8	-0.195	NA	159	-22.3	2	0	-	HNMT	ENST00000280097	ILMN_1705984	5.31877	1.04569e-07	C	-
rs3113224	rs1455158	11582	C/T	C	0.208	hsa-miR-454-3p	7mer-m8	-0.157	NA	147	-19.38	2	0	-	HNMT	ENST00000280097	ILMN_1705984	5.45543	4.88627e-08	C	-
rs3791225	rs1455158	4538	C/T	C	0.208	hsa-miR-130b-3p	7mer-m8	-0.195	NA	159	-22.3	2	0	-	HNMT	ENST00000280097	ILMN_1705984	5.46289	4.68683e-08	C	-
rs3100717	rs1455158	913	C/T	C	0.208	hsa-miR-130b-3p	7mer-m8	-0.195	NA	159	-22.3	2	0	-	HNMT	ENST00000280097	ILMN_1705984	5.44246	5.25675e-08	C	-
rs1156370	rs1455158	3493	C/T	C	0.208	hsa-miR-130b-3p	7mer-m8	-0.195	NA	159	-22.3	2	0	-	HNMT	ENST00000280097	ILMN_1705984	5.45583	4.87528e-08	C	-
rs1050900	rs1455158	1720	C/T	C	0.208	hsa-miR-130b-3p	7mer-m8	-0.195	NA	159	-22.3	2	0	-	HNMT	ENST00000280097	ILMN_1705984	5.44246	5.25675e-08	C	-
rs1455154	rs1455158	5143	C/T	C	0.208	hsa-miR-454-3p	7mer-m8	-0.157	NA	147	-19.38	2	0	-	HNMT	ENST00000280097	ILMN_1705984	5.43184	5.57884e-08	C	-
rs2604461	rs1455158	6681	C/T	C	0.208	hsa-miR-130b-3p	7mer-m8	-0.195	NA	159	-22.3	2	0	-	HNMT	ENST00000280097	ILMN_1705984	5.46289	4.68683e-08	C	-
rs1156057	rs1455158	1022	C/T	C	0.208	hsa-miR-454-3p	7mer-m8	-0.157	NA	147	-19.38	2	0	-	HNMT	ENST00000280097	ILMN_1705984	5.44246	5.25675e-08	C	-
rs973013	rs1455158	15485	C/T	C	0.208	hsa-miR-130b-3p	7mer-m8	-0.195	NA	159	-22.3	2	0	-	HNMT	ENST00000280097	ILMN_1705984	5.45227	4.97505e-08	C	-
rs3791225	rs1455158	4538	C/T	C	0.208	hsa-miR-454-3p	7mer-m8	-0.157	NA	147	-19.38	2	0	-	HNMT	ENST00000280097	ILMN_1705984	5.46289	4.68683e-08	C	-
rs4954936	rs1455158	12073	C/T	C	0.208	hsa-miR-130b-3p	7mer-m8	-0.195	NA	159	-22.3	2	0	-	HNMT	ENST00000280097	ILMN_1705984	5.45543	4.88627e-08	C	-
rs1455164	rs1455158	8863	C/T	C	0.208	hsa-miR-130b-3p	7mer-m8	-0.195	NA	159	-22.3	2	0	-	HNMT	ENST00000280097	ILMN_1705984	5.46605	4.60304e-08	C	-
rs3100720	rs1455158	12635	C/T	C	0.208	hsa-miR-130b-3p	7mer-m8	-0.195	NA	159	-22.3	2	0	-	HNMT	ENST00000280097	ILMN_1705984	5.45543	4.88627e-08	C	-
rs3100720	rs1455158	12635	C/T	C	0.208	hsa-miR-454-3p	7mer-m8	-0.157	NA	147	-19.38	2	0	-	HNMT	ENST00000280097	ILMN_1705984	5.45543	4.88627e-08	C	-
rs12991332	rs1455158	25336	C/T	C	0.208	hsa-miR-130b-3p	7mer-m8	-0.195	NA	159	-22.3	2	0	-	HNMT	ENST00000280097	ILMN_1705984	5.54382	2.95977e-08	C	-
rs1455162	rs1455158	8587	C/T	C	0.208	hsa-miR-454-3p	7mer-m8	-0.157	NA	147	-19.38	2	0	-	HNMT	ENST00000280097	ILMN_1705984	5.31877	1.04569e-07	C	-
rs1156370	rs1455158	3493	C/T	C	0.208	hsa-miR-454-3p	7mer-m8	-0.157	NA	147	-19.38	2	0	-	HNMT	ENST00000280097	ILMN_1705984	5.45583	4.87528e-08	C	-
rs993891	rs1455158	6111	C/T	C	0.208	hsa-miR-130b-3p	7mer-m8	-0.195	NA	159	-22.3	2	0	-	HNMT	ENST00000280097	ILMN_1705984	5.46289	4.68683e-08	C	-
rs3100717	rs1455158	913	C/T	C	0.208	hsa-miR-454-3p	7mer-m8	-0.157	NA	147	-19.38	2	0	-	HNMT	ENST00000280097	ILMN_1705984	5.44246	5.25675e-08	C	-
rs1580112	rs1455158	24748	C/T	C	0.208	hsa-miR-130b-3p	7mer-m8	-0.195	NA	159	-22.3	2	0	-	HNMT	ENST00000280097	ILMN_1705984	5.53531	3.10873e-08	C	-
rs3100725	rs1455158	30472	C/T	C	0.208	hsa-miR-454-3p	7mer-m8	-0.157	NA	147	-19.38	2	0	-	HNMT	ENST00000280097	ILMN_1705984	5.54382	2.95977e-08	C	-
rs3100725	rs1455158	30472	C/T	C	0.208	hsa-miR-130b-3p	7mer-m8	-0.195	NA	159	-22.3	2	0	-	HNMT	ENST00000280097	ILMN_1705984	5.54382	2.95977e-08	C	-
rs4646331	rs1455158	6339	C/T	C	0.208	hsa-miR-130b-3p	7mer-m8	-0.195	NA	159	-22.3	2	0	-	HNMT	ENST00000280097	ILMN_1705984	5.46289	4.68683e-08	C	-
rs2737385	rs1455158	10092	C/T	C	0.208	hsa-miR-130b-3p	7mer-m8	-0.195	NA	159	-22.3	2	0	-	HNMT	ENST00000280097	ILMN_1705984	5.46605	4.60304e-08	C	-
rs1455154	rs1455158	5143	C/T	C	0.208	hsa-miR-130b-3p	7mer-m8	-0.195	NA	159	-22.3	2	0	-	HNMT	ENST00000280097	ILMN_1705984	5.43184	5.57884e-08	C	-
rs3113234	rs1455158	5190	C/T	C	0.208	hsa-miR-130b-3p	7mer-m8	-0.195	NA	159	-22.3	2	0	-	HNMT	ENST00000280097	ILMN_1705984	5.43184	5.57884e-08	C	-
rs1455156	rs1455158	173	C/T	C	0.208	hsa-miR-130b-3p	7mer-m8	-0.195	NA	159	-22.3	2	0	-	HNMT	ENST00000280097	ILMN_1705984	5.44246	5.25675e-08	C	-
rs3113234	rs1455158	5190	C/T	C	0.208	hsa-miR-454-3p	7mer-m8	-0.157	NA	147	-19.38	2	0	-	HNMT	ENST00000280097	ILMN_1705984	5.43184	5.57884e-08	C	-
rs1455158	rs1455158	0	C/T	C	0.208	hsa-miR-130b-3p	7mer-m8	-0.195	NA	159	-22.3	2	0	-	HNMT	ENST00000280097	ILMN_1705984	5.44246	5.25675e-08	C	-
rs16840158	rs1455158	2959	C/T	C	0.208	hsa-miR-130b-3p	7mer-m8	-0.195	NA	159	-22.3	2	0	-	HNMT	ENST00000280097	ILMN_1705984	5.43184	5.57884e-08	C	-
rs3113224	rs1455158	11582	C/T	C	0.208	hsa-miR-130b-3p	7mer-m8	-0.195	NA	159	-22.3	2	0	-	HNMT	ENST00000280097	ILMN_1705984	5.45543	4.88627e-08	C	-
rs3828168	rs1455158	9823	C/T	C	0.208	hsa-miR-130b-3p	7mer-m8	-0.195	NA	159	-22.3	2	0	-	HNMT	ENST00000280097	ILMN_1705984	5.46605	4.60304e-08	C	-
rs973013	rs1455158	15485	C/T	C	0.208	hsa-miR-454-3p	7mer-m8	-0.157	NA	147	-19.38	2	0	-	HNMT	ENST00000280097	ILMN_1705984	5.45227	4.97505e-08	C	-
rs2198652	rs1455158	5033	C/T	C	0.208	hsa-miR-130b-3p	7mer-m8	-0.195	NA	159	-22.3	2	0	-	HNMT	ENST00000280097	ILMN_1705984	5.46289	4.68683e-08	C	-
rs1455158	rs1455158	0	C/T	C	0.208	hsa-miR-454-3p	7mer-m8	-0.157	NA	147	-19.38	2	0	-	HNMT	ENST00000280097	ILMN_1705984	5.44246	5.25675e-08	C	-
rs4954720	rs1455158	6120	C/T	C	0.208	hsa-miR-130b-3p	7mer-m8	-0.195	NA	159	-22.3	2	0	-	HNMT	ENST00000280097	ILMN_1705984	5.43184	5.57884e-08	C	-
rs1455157	rs1455158	114	C/T	C	0.208	hsa-miR-130b-3p	7mer-m8	-0.195	NA	159	-22.3	2	0	-	HNMT	ENST00000280097	ILMN_1705984	5.44246	5.25675e-08	C	-
rs7190106	rs1224	132725	G/A	C	0.325	hsa-miR-330-3p	7mer-m8	-0.15	NA	151	-16.98	0	0	+	N4BP1	ENST00000262384	ILMN_1706225	6.71681	1.85759e-11	C	-
rs1872655	rs1224	98066	G/A	C	0.325	hsa-miR-330-3p	7mer-m8	-0.15	NA	151	-16.98	0	0	+	N4BP1	ENST00000262384	ILMN_1706225	6.67457	2.48246e-11	C	-
rs6500402	rs1224	114537	G/A	C	0.325	hsa-miR-330-3p	7mer-m8	-0.15	NA	151	-16.98	0	0	+	N4BP1	ENST00000262384	ILMN_1706225	6.71681	1.85759e-11	C	-
rs4517800	rs1224	104587	G/A	C	0.325	hsa-miR-330-3p	7mer-m8	-0.15	NA	151	-16.98	0	0	+	N4BP1	ENST00000262384	ILMN_1706225	6.68161	2.36347e-11	C	-
rs1224	rs1224	0	G/A	C	0.325	hsa-miR-330-3p	7mer-m8	-0.15	NA	151	-16.98	0	0	+	N4BP1	ENST00000262384	ILMN_1706225	6.90786	4.92227e-12	C	-
rs12919520	rs1224	132943	G/A	C	0.325	hsa-miR-330-3p	7mer-m8	-0.15	NA	151	-16.98	0	0	+	N4BP1	ENST00000262384	ILMN_1706225	6.71681	1.85759e-11	C	-
rs12599744	rs1224	143912	G/A	C	0.325	hsa-miR-330-3p	7mer-m8	-0.15	NA	151	-16.98	0	0	+	N4BP1	ENST00000262384	ILMN_1706225	6.71681	1.85759e-11	C	-
rs9933976	rs1224	17328	G/A	C	0.325	hsa-miR-330-3p	7mer-m8	-0.15	NA	151	-16.98	0	0	+	N4BP1	ENST00000262384	ILMN_1706225	6.89443	5.40926e-12	C	-
rs1420704	rs1224	144085	G/A	C	0.325	hsa-miR-330-3p	7mer-m8	-0.15	NA	151	-16.98	0	0	+	N4BP1	ENST00000262384	ILMN_1706225	6.71681	1.85759e-11	C	-
rs8059905	rs1224	57117	G/A	C	0.325	hsa-miR-330-3p	7mer-m8	-0.15	NA	151	-16.98	0	0	+	N4BP1	ENST00000262384	ILMN_1706225	6.875	6.19899e-12	C	-
rs7188741	rs1224	35149	G/A	C	0.325	hsa-miR-330-3p	7mer-m8	-0.15	NA	151	-16.98	0	0	+	N4BP1	ENST00000262384	ILMN_1706225	6.9051	5.02034e-12	C	-
rs1872654	rs1224	98233	G/A	C	0.325	hsa-miR-330-3p	7mer-m8	-0.15	NA	151	-16.98	0	0	+	N4BP1	ENST00000262384	ILMN_1706225	6.67457	2.48246e-11	C	-
rs8059819	rs1224	110017	G/A	C	0.325	hsa-miR-330-3p	7mer-m8	-0.15	NA	151	-16.98	0	0	+	N4BP1	ENST00000262384	ILMN_1706225	6.61722	3.66066e-11	C	-
rs11649236	rs1224	59661	G/A	C	0.325	hsa-miR-330-3p	7mer-m8	-0.15	NA	151	-16.98	0	0	+	N4BP1	ENST00000262384	ILMN_1706225	6.875	6.19899e-12	C	-
rs7202551	rs1224	156167	G/A	C	0.325	hsa-miR-330-3p	7mer-m8	-0.15	NA	151	-16.98	0	0	+	N4BP1	ENST00000262384	ILMN_1706225	6.64599	3.01575e-11	C	-
rs2111243	rs1224	152080	G/A	C	0.325	hsa-miR-330-3p	7mer-m8	-0.15	NA	151	-16.98	0	0	+	N4BP1	ENST00000262384	ILMN_1706225	6.64599	3.01575e-11	C	-
rs6500395	rs1224	48585	G/A	C	0.325	hsa-miR-330-3p	7mer-m8	-0.15	NA	151	-16.98	0	0	+	N4BP1	ENST00000262384	ILMN_1706225	6.875	6.19899e-12	C	-
rs9924078	rs1224	14899	G/A	C	0.325	hsa-miR-330-3p	7mer-m8	-0.15	NA	151	-16.98	0	0	+	N4BP1	ENST00000262384	ILMN_1706225	6.85949	6.91504e-12	C	-
rs12933948	rs1224	133008	G/A	C	0.325	hsa-miR-330-3p	7mer-m8	-0.15	NA	151	-16.98	0	0	+	N4BP1	ENST00000262384	ILMN_1706225	6.61755	3.65571e-11	C	-
rs2883475	rs1224	12502	G/A	C	0.325	hsa-miR-330-3p	7mer-m8	-0.15	NA	151	-16.98	0	0	+	N4BP1	ENST00000262384	ILMN_1706225	6.87296	6.29538e-12	C	-
rs12597569	rs1224	120525	G/A	C	0.325	hsa-miR-330-3p	7mer-m8	-0.15	NA	151	-16.98	0	0	+	N4BP1	ENST00000262384	ILMN_1706225	6.70433	2.02513e-11	C	-
rs12599028	rs1224	140265	G/A	C	0.325	hsa-miR-330-3p	7mer-m8	-0.15	NA	151	-16.98	0	0	+	N4BP1	ENST00000262384	ILMN_1706225	6.71681	1.85759e-11	C	-
rs1362636	rs1224	139962	G/A	C	0.325	hsa-miR-330-3p	7mer-m8	-0.15	NA	151	-16.98	0	0	+	N4BP1	ENST00000262384	ILMN_1706225	6.71681	1.85759e-11	C	-
rs9931123	rs1224	41476	G/A	C	0.325	hsa-miR-330-3p	7mer-m8	-0.15	NA	151	-16.98	0	0	+	N4BP1	ENST00000262384	ILMN_1706225	6.875	6.19899e-12	C	-
rs3919552	rs1224	143511	G/A	C	0.325	hsa-miR-330-3p	7mer-m8	-0.15	NA	151	-16.98	0	0	+	N4BP1	ENST00000262384	ILMN_1706225	6.71681	1.85759e-11	C	-
rs9930199	rs1224	1554	G/A	C	0.325	hsa-miR-330-3p	7mer-m8	-0.15	NA	151	-16.98	0	0	+	N4BP1	ENST00000262384	ILMN_1706225	6.89434	5.41688e-12	C	-
rs9936454	rs1224	44965	G/A	C	0.325	hsa-miR-330-3p	7mer-m8	-0.15	NA	151	-16.98	0	0	+	N4BP1	ENST00000262384	ILMN_1706225	6.875	6.19899e-12	C	-
rs3817029	rs1224	12125	G/A	C	0.325	hsa-miR-330-3p	7mer-m8	-0.15	NA	151	-16.98	0	0	+	N4BP1	ENST00000262384	ILMN_1706225	6.90648	4.97107e-12	C	-
rs7196823	rs1224	43461	G/A	C	0.325	hsa-miR-330-3p	7mer-m8	-0.15	NA	151	-16.98	0	0	+	N4BP1	ENST00000262384	ILMN_1706225	6.875	6.19899e-12	C	-
rs9922734	rs1224	30375	G/A	C	0.325	hsa-miR-330-3p	7mer-m8	-0.15	NA	151	-16.98	0	0	+	N4BP1	ENST00000262384	ILMN_1706225	6.89443	5.40926e-12	C	-
rs3743779	rs1224	1223	G/A	C	0.325	hsa-miR-330-3p	7mer-m8	-0.15	NA	151	-16.98	0	0	+	N4BP1	ENST00000262384	ILMN_1706225	6.90082	5.17105e-12	C	-
rs9931737	rs1224	50722	G/A	C	0.325	hsa-miR-330-3p	7mer-m8	-0.15	NA	151	-16.98	0	0	+	N4BP1	ENST00000262384	ILMN_1706225	6.875	6.19899e-12	C	-
rs1120276	rs1224	25700	G/A	C	0.325	hsa-miR-330-3p	7mer-m8	-0.15	NA	151	-16.98	0	0	+	N4BP1	ENST00000262384	ILMN_1706225	6.89443	5.40926e-12	C	-
rs871903	rs1224	20826	G/A	C	0.325	hsa-miR-330-3p	7mer-m8	-0.15	NA	151	-16.98	0	0	+	N4BP1	ENST00000262384	ILMN_1706225	6.89443	5.40926e-12	C	-
rs1558817	rs1224	157905	G/A	C	0.325	hsa-miR-330-3p	7mer-m8	-0.15	NA	151	-16.98	0	0	+	N4BP1	ENST00000262384	ILMN_1706225	6.63722	3.19698e-11	C	-
rs1486412	rs1224	78933	G/A	C	0.325	hsa-miR-330-3p	7mer-m8	-0.15	NA	151	-16.98	0	0	+	N4BP1	ENST00000262384	ILMN_1706225	6.84902	7.4368e-12	C	-
rs1486411	rs1224	14266	G/A	C	0.325	hsa-miR-330-3p	7mer-m8	-0.15	NA	151	-16.98	0	0	+	N4BP1	ENST00000262384	ILMN_1706225	6.89443	5.40926e-12	C	-
rs1420701	rs1224	158056	G/A	C	0.325	hsa-miR-330-3p	7mer-m8	-0.15	NA	151	-16.98	0	0	+	N4BP1	ENST00000262384	ILMN_1706225	6.65446	2.84458e-11	C	-
rs1039340	rs1224	1820	G/A	C	0.325	hsa-miR-330-3p	7mer-m8	-0.15	NA	151	-16.98	0	0	+	N4BP1	ENST00000262384	ILMN_1706225	6.90082	5.17105e-12	C	-
rs2129243	rs1224	74035	G/A	C	0.325	hsa-miR-330-3p	7mer-m8	-0.15	NA	151	-16.98	0	0	+	N4BP1	ENST00000262384	ILMN_1706225	6.86249	6.77131e-12	C	-
rs8052640	rs1224	31279	G/A	C	0.325	hsa-miR-330-3p	7mer-m8	-0.15	NA	151	-16.98	0	0	+	N4BP1	ENST00000262384	ILMN_1706225	6.89443	5.40926e-12	C	-
rs9939103	rs1224	19559	G/A	C	0.325	hsa-miR-330-3p	7mer-m8	-0.15	NA	151	-16.98	0	0	+	N4BP1	ENST00000262384	ILMN_1706225	6.89443	5.40926e-12	C	-
rs11076578	rs1224	141703	G/A	C	0.325	hsa-miR-330-3p	7mer-m8	-0.15	NA	151	-16.98	0	0	+	N4BP1	ENST00000262384	ILMN_1706225	6.71681	1.85759e-11	C	-
rs9928051	rs1224	15501	G/A	C	0.325	hsa-miR-330-3p	7mer-m8	-0.15	NA	151	-16.98	0	0	+	N4BP1	ENST00000262384	ILMN_1706225	6.85949	6.91504e-12	C	-
rs9933187	rs1224	16244	G/A	C	0.325	hsa-miR-330-3p	7mer-m8	-0.15	NA	151	-16.98	0	0	+	N4BP1	ENST00000262384	ILMN_1706225	6.86592	6.61197e-12	C	-
rs1004909	rs1224	152763	G/A	C	0.325	hsa-miR-330-3p	7mer-m8	-0.15	NA	151	-16.98	0	0	+	N4BP1	ENST00000262384	ILMN_1706225	6.64599	3.01575e-11	C	-
rs9937610	rs1224	98457	G/A	C	0.325	hsa-miR-330-3p	7mer-m8	-0.15	NA	151	-16.98	0	0	+	N4BP1	ENST00000262384	ILMN_1706225	6.68161	2.36347e-11	C	-
rs904818	rs1224	49765	G/A	C	0.325	hsa-miR-330-3p	7mer-m8	-0.15	NA	151	-16.98	0	0	+	N4BP1	ENST00000262384	ILMN_1706225	6.875	6.19899e-12	C	-
rs11641458	rs1224	98028	G/A	C	0.325	hsa-miR-330-3p	7mer-m8	-0.15	NA	151	-16.98	0	0	+	N4BP1	ENST00000262384	ILMN_1706225	6.67457	2.48246e-11	C	-
rs7195684	rs1224	137933	G/A	C	0.325	hsa-miR-330-3p	7mer-m8	-0.15	NA	151	-16.98	0	0	+	N4BP1	ENST00000262384	ILMN_1706225	6.71681	1.85759e-11	C	-
rs7194570	rs1224	100169	G/A	C	0.325	hsa-miR-330-3p	7mer-m8	-0.15	NA	151	-16.98	0	0	+	N4BP1	ENST00000262384	ILMN_1706225	6.68161	2.36347e-11	C	-
rs6122763	rs17632	84590	C/T	D	0.342	hsa-miR-146a-5p	7mer-m8	-0.194	-0.7508	141	-13.22	0	0	+	CSE1L	ENST00000262982	ILMN_1706238	11.9205	9.26626e-33	C	-
rs3092374	rs17632	49119	C/T	D	0.342	hsa-miR-146a-5p	7mer-m8	-0.194	-0.7508	141	-13.22	0	0	+	CSE1L	ENST00000262982	ILMN_1706238	12.0655	1.60879e-33	C	-
rs6125539	rs17632	9253	C/T	D	0.342	hsa-miR-146a-5p	7mer-m8	-0.194	-0.7508	141	-13.22	0	0	+	CSE1L	ENST00000262982	ILMN_1706238	12.0729	1.47044e-33	C	-
rs6063361	rs17632	44900	C/T	D	0.342	hsa-miR-146a-5p	7mer-m8	-0.194	-0.7508	141	-13.22	0	0	+	CSE1L	ENST00000262982	ILMN_1706238	11.9968	3.70194e-33	C	-
rs3091529	rs17632	65995	C/T	D	0.342	hsa-miR-146a-5p	7mer-m8	-0.194	-0.7508	141	-13.22	0	0	+	CSE1L	ENST00000262982	ILMN_1706238	11.6424	2.50856e-31	C	-
rs6125576	rs17632	63856	C/T	D	0.342	hsa-miR-146a-5p	7mer-m8	-0.194	-0.7508	141	-13.22	0	0	+	CSE1L	ENST00000262982	ILMN_1706238	11.9679	5.23996e-33	C	-
rs7272164	rs17632	53134	C/T	D	0.342	hsa-miR-146a-5p	7mer-m8	-0.194	-0.7508	141	-13.22	0	0	+	CSE1L	ENST00000262982	ILMN_1706238	11.9859	4.21753e-33	C	-
rs6063352	rs17632	5531	C/T	D	0.342	hsa-miR-146a-5p	7mer-m8	-0.194	-0.7508	141	-13.22	0	0	+	CSE1L	ENST00000262982	ILMN_1706238	12.0723	1.48121e-33	C	-
rs2273653	rs17632	57693	C/T	D	0.342	hsa-miR-146a-5p	7mer-m8	-0.194	-0.7508	141	-13.22	0	0	+	CSE1L	ENST00000262982	ILMN_1706238	11.9779	4.64487e-33	C	-
rs2295028	rs17632	130105	C/T	D	0.342	hsa-miR-146a-5p	7mer-m8	-0.194	-0.7508	141	-13.22	0	0	+	CSE1L	ENST00000262982	ILMN_1706238	12.0818	1.32123e-33	C	-
rs6063354	rs17632	6886	C/T	D	0.342	hsa-miR-146a-5p	7mer-m8	-0.194	-0.7508	141	-13.22	0	0	+	CSE1L	ENST00000262982	ILMN_1706238	11.7898	4.40586e-32	C	-
rs6063360	rs17632	35312	C/T	D	0.342	hsa-miR-146a-5p	7mer-m8	-0.194	-0.7508	141	-13.22	0	0	+	CSE1L	ENST00000262982	ILMN_1706238	12.0436	2.10114e-33	C	-
rs11696396	rs17632	39956	C/T	D	0.342	hsa-miR-146a-5p	7mer-m8	-0.194	-0.7508	141	-13.22	0	0	+	CSE1L	ENST00000262982	ILMN_1706238	12.0232	2.69024e-33	C	-
rs3092411	rs17632	22472	C/T	D	0.342	hsa-miR-146a-5p	7mer-m8	-0.194	-0.7508	141	-13.22	0	0	+	CSE1L	ENST00000262982	ILMN_1706238	11.5784	5.31503e-31	C	-
rs2075678	rs17632	11724	C/T	D	0.342	hsa-miR-146a-5p	7mer-m8	-0.194	-0.7508	141	-13.22	0	0	+	CSE1L	ENST00000262982	ILMN_1706238	12.0375	2.25966e-33	C	-
rs4810909	rs17632	91691	C/T	D	0.342	hsa-miR-146a-5p	7mer-m8	-0.194	-0.7508	141	-13.22	0	0	+	CSE1L	ENST00000262982	ILMN_1706238	12.0654	1.60879e-33	C	-
rs6012564	rs17632	171463	C/T	D	0.342	hsa-miR-146a-5p	7mer-m8	-0.194	-0.7508	141	-13.22	0	0	+	CSE1L	ENST00000262982	ILMN_1706238	12.0045	3.36898e-33	C	-
rs2295714	rs17632	26751	C/T	D	0.342	hsa-miR-146a-5p	7mer-m8	-0.194	-0.7508	141	-13.22	0	0	+	CSE1L	ENST00000262982	ILMN_1706238	12.0551	1.82532e-33	C	-
rs6066978	rs17632	42679	C/T	D	0.342	hsa-miR-146a-5p	7mer-m8	-0.194	-0.7508	141	-13.22	0	0	+	CSE1L	ENST00000262982	ILMN_1706238	12.014	3.00703e-33	C	-
rs911411	rs17632	5368	C/T	D	0.342	hsa-miR-146a-5p	7mer-m8	-0.194	-0.7508	141	-13.22	0	0	+	CSE1L	ENST00000262982	ILMN_1706238	12.0723	1.48121e-33	C	-
rs17632	rs17632	0	C/T	D	0.342	hsa-miR-146a-5p	7mer-m8	-0.194	-0.7508	141	-13.22	0	0	+	CSE1L	ENST00000262982	ILMN_1706238	12.0973	1.09275e-33	C	-
rs2024959	rs17632	17672	C/T	D	0.342	hsa-miR-146a-5p	7mer-m8	-0.194	-0.7508	141	-13.22	0	0	+	CSE1L	ENST00000262982	ILMN_1706238	12.0723	1.48121e-33	C	-
rs3092039	rs17632	34293	C/T	D	0.342	hsa-miR-146a-5p	7mer-m8	-0.194	-0.7508	141	-13.22	0	0	+	CSE1L	ENST00000262982	ILMN_1706238	12.0685	1.55121e-33	C	-
rs730543	rs17632	77348	C/T	D	0.342	hsa-miR-146a-5p	7mer-m8	-0.194	-0.7508	141	-13.22	0	0	+	CSE1L	ENST00000262982	ILMN_1706238	12.0566	1.79457e-33	C	-
rs6066968	rs17632	14278	C/T	D	0.342	hsa-miR-146a-5p	7mer-m8	-0.194	-0.7508	141	-13.22	0	0	+	CSE1L	ENST00000262982	ILMN_1706238	12.0723	1.48121e-33	C	-
rs6066975	rs17632	37314	C/T	D	0.342	hsa-miR-146a-5p	7mer-m8	-0.194	-0.7508	141	-13.22	0	0	+	CSE1L	ENST00000262982	ILMN_1706238	11.9944	3.81081e-33	C	-
rs6066982	rs17632	50495	C/T	D	0.342	hsa-miR-146a-5p	7mer-m8	-0.194	-0.7508	141	-13.22	0	0	+	CSE1L	ENST00000262982	ILMN_1706238	11.9864	4.1871e-33	C	-
rs3738605	rs3738605	0	G/A	D	0.475	hsa-miR-191-5p	7mer-m8	0.064	-0.0302	141	-16.17	1	1	+	SZRD1	ENST00000401088	ILMN_1707503	5.2611	1.43274e-07	U	-
rs3738605	rs3738605	0	G/A	D	0.475	hsa-miR-191-5p	7mer-m8	0.064	-0.0302	141	-16.17	1	1	+	SZRD1	ENST00000492354	ILMN_1707503	5.2611	1.43274e-07	U	-
rs3738605	rs3738605	0	G/A	D	0.475	hsa-miR-191-5p	7mer-m8	0.064	-0.0302	141	-16.17	1	1	+	SZRD1	ENST00000401089	ILMN_1707503	5.2611	1.43274e-07	U	-
rs11958069	rs11958069	0	G/A	D	0.133	hsa-miR-361-3p	7mer-m8	-0.119	-0.0434	153	-20.98	1	1	-	MFAP3	ENST00000436816	ILMN_1708782	5.31063	1.09265e-07	U	-
rs11958069	rs11958069	0	G/A	D	0.133	hsa-miR-361-3p	7mer-m8	-0.119	-0.0434	153	-20.98	1	1	-	MFAP3	ENST00000322602	ILMN_1708782	5.31063	1.09265e-07	U	-
rs17535045	rs11958069	1941	G/A	D	0.133	hsa-miR-361-3p	7mer-m8	-0.119	-0.0434	153	-20.98	1	1	-	MFAP3	ENST00000436816	ILMN_1708782	5.30945	1.09987e-07	U	-
rs17535045	rs11958069	1941	G/A	D	0.133	hsa-miR-361-3p	7mer-m8	-0.119	-0.0434	153	-20.98	1	1	-	MFAP3	ENST00000322602	ILMN_1708782	5.30945	1.09987e-07	U	-
rs1547178	rs1547178	0	A/C	D	0.433	hsa-miR-548k	7mer-m8	-0.192	NA	151	-13.52	0	0	-	ANKRD10	ENST00000267339	ILMN_1711828	4.74095	2.12876e-06	U	-
rs9949	rs9949	0	A/G	D	0.292	hsa-miR-140-3p	7mer-m8	-0.163	-0.13	153	-21.74	1	0	-	PPP1R3B	ENST00000519699	ILMN_1712236	8.85666	8.24919e-19	C	-
rs9949	rs9949	0	A/G	D	0.292	hsa-miR-140-3p	7mer-m8	-0.163	-0.13	153	-21.74	1	0	-	PPP1R3B	ENST00000310455	ILMN_1712236	8.85666	8.24919e-19	C	-
rs330910	rs9949	1243	A/G	D	0.292	hsa-miR-140-3p	7mer-m8	-0.163	-0.13	153	-21.74	1	0	-	PPP1R3B	ENST00000519699	ILMN_1712236	8.81034	1.24923e-18	C	-
rs330910	rs9949	1243	A/G	D	0.292	hsa-miR-140-3p	7mer-m8	-0.163	-0.13	153	-21.74	1	0	-	PPP1R3B	ENST00000310455	ILMN_1712236	8.81034	1.24923e-18	C	-
rs12785	rs9949	424	A/G	D	0.292	hsa-miR-140-3p	7mer-m8	-0.163	-0.13	153	-21.74	1	0	-	PPP1R3B	ENST00000519699	ILMN_1712236	8.83643	9.88524e-19	C	-
rs12785	rs9949	424	A/G	D	0.292	hsa-miR-140-3p	7mer-m8	-0.163	-0.13	153	-21.74	1	0	-	PPP1R3B	ENST00000310455	ILMN_1712236	8.83643	9.88524e-19	C	-
rs1135314	rs1135314	0	A/G	C	0.425	hsa-miR-148a-3p	7mer-m8	-0.267	NA	145	-13.92	2	0	-	CARD9	ENST00000371734	ILMN_1712532	26.689	6.31582e-157	U	-
rs1135314	rs1135314	0	A/G	C	0.425	hsa-miR-148b-3p	7mer-m8	-0.267	NA	146	-15.26	2	0	-	CARD9	ENST00000371734	ILMN_1712532	26.689	6.31582e-157	U	-
rs11580646	rs11581122	6407	C/T	D	0.133	hsa-miR-296-5p	8mer	-0.228	-0.1299	142	-19.24	1	0	-	FAM46C	ENST00000369448	ILMN_1713266	10.3301	5.15606e-25	U	-
rs11577386	rs11581122	2864	C/T	D	0.133	hsa-miR-296-5p	8mer	-0.228	-0.1299	142	-19.24	1	0	-	FAM46C	ENST00000369448	ILMN_1713266	10.1999	1.98681e-24	U	-
rs12408825	rs11581122	10471	C/T	D	0.133	hsa-miR-296-5p	8mer	-0.228	-0.1299	142	-19.24	1	0	-	FAM46C	ENST00000369448	ILMN_1713266	10.3493	4.21997e-25	U	-
rs11581122	rs11581122	0	C/T	D	0.133	hsa-miR-296-5p	8mer	-0.228	-0.1299	142	-19.24	1	0	-	FAM46C	ENST00000369448	ILMN_1713266	10.2195	1.62343e-24	U	-
rs10923357	rs11581122	4055	C/T	D	0.133	hsa-miR-296-5p	8mer	-0.228	-0.1299	142	-19.24	1	0	-	FAM46C	ENST00000369448	ILMN_1713266	10.2935	7.54637e-25	U	-
rs2884587	rs11581122	2730	C/T	D	0.133	hsa-miR-296-5p	8mer	-0.228	-0.1299	142	-19.24	1	0	-	FAM46C	ENST00000369448	ILMN_1713266	10.2496	1.18834e-24	U	-
rs10923358	rs11581122	4032	C/T	D	0.133	hsa-miR-296-5p	8mer	-0.228	-0.1299	142	-19.24	1	0	-	FAM46C	ENST00000369448	ILMN_1713266	10.2947	7.45287e-25	U	-
rs17718103	rs11581122	11841	C/T	D	0.133	hsa-miR-296-5p	8mer	-0.228	-0.1299	142	-19.24	1	0	-	FAM46C	ENST00000369448	ILMN_1713266	10.529	6.35055e-26	U	-
rs6574205	rs4556	23032	C/G	D	0.408	hsa-miR-128-3p	7mer-m8	-0.113	NA	140	-13.66	2	0	+	EIF2B2	ENST00000266126	ILMN_1713380	35.1901	9.81343e-198	U	-
rs175057	rs4556	13561	C/G	D	0.408	hsa-miR-128-3p	7mer-m8	-0.113	NA	140	-13.66	2	0	+	EIF2B2	ENST00000266126	ILMN_1713380	35.5915	9.81343e-198	U	-
rs4556	rs4556	0	C/G	D	0.408	hsa-miR-128-3p	7mer-m8	-0.113	NA	140	-13.66	2	0	+	EIF2B2	ENST00000266126	ILMN_1713380	35.6462	9.81343e-198	U	-
rs175016	rs4556	16438	C/G	D	0.408	hsa-miR-128-3p	7mer-m8	-0.113	NA	140	-13.66	2	0	+	EIF2B2	ENST00000266126	ILMN_1713380	35.6578	9.81343e-198	U	-
rs175042	rs4556	5238	C/G	D	0.408	hsa-miR-128-3p	7mer-m8	-0.113	NA	140	-13.66	2	0	+	EIF2B2	ENST00000266126	ILMN_1713380	34.402	9.81343e-198	U	-
rs735452	rs4556	21913	C/G	D	0.408	hsa-miR-128-3p	7mer-m8	-0.113	NA	140	-13.66	2	0	+	EIF2B2	ENST00000266126	ILMN_1713380	35.6264	9.81343e-198	U	-
rs13712	rs4556	7741	C/G	D	0.408	hsa-miR-128-3p	7mer-m8	-0.113	NA	140	-13.66	2	0	+	EIF2B2	ENST00000266126	ILMN_1713380	35.5935	9.81343e-198	U	-
rs175014	rs4556	19144	C/G	D	0.408	hsa-miR-128-3p	7mer-m8	-0.113	NA	140	-13.66	2	0	+	EIF2B2	ENST00000266126	ILMN_1713380	34.4008	9.81343e-198	U	-
rs7289855	rs5750668	37743	T/C	C	0.283	hsa-miR-629-5p	7mer-m8	-0.121	NA	149	-14.09	7	0	+	TOMM22	ENST00000216034	ILMN_1714623	3.85651	0.000115069	C	-
rs926299	rs5750668	15734	T/C	C	0.283	hsa-miR-629-5p	7mer-m8	-0.121	NA	149	-14.09	7	0	+	TOMM22	ENST00000216034	ILMN_1714623	3.85263	0.00011687	C	-
rs5750672	rs5750668	24204	T/C	C	0.283	hsa-miR-629-5p	7mer-m8	-0.121	NA	149	-14.09	7	0	+	TOMM22	ENST00000216034	ILMN_1714623	3.84004	0.000123034	C	-
rs6001204	rs5750668	20275	T/C	C	0.283	hsa-miR-629-5p	7mer-m8	-0.121	NA	149	-14.09	7	0	+	TOMM22	ENST00000216034	ILMN_1714623	3.84125	0.000122434	C	-
rs5757193	rs5750668	45097	T/C	C	0.283	hsa-miR-629-5p	7mer-m8	-0.121	NA	149	-14.09	7	0	+	TOMM22	ENST00000216034	ILMN_1714623	3.84609	0.000120062	C	-
rs5750649	rs5750668	43195	T/C	C	0.283	hsa-miR-629-5p	7mer-m8	-0.121	NA	149	-14.09	7	0	+	TOMM22	ENST00000216034	ILMN_1714623	3.85616	0.000115257	C	-
rs5757226	rs5750668	9414	T/C	C	0.283	hsa-miR-629-5p	7mer-m8	-0.121	NA	149	-14.09	7	0	+	TOMM22	ENST00000216034	ILMN_1714623	3.89691	9.7472e-05	C	-
rs5757213	rs5750668	26076	T/C	C	0.283	hsa-miR-629-5p	7mer-m8	-0.121	NA	149	-14.09	7	0	+	TOMM22	ENST00000216034	ILMN_1714623	3.84313	0.000121539	C	-
rs1056610	rs5750668	114	T/C	C	0.283	hsa-miR-629-5p	7mer-m8	-0.121	NA	149	-14.09	7	0	+	TOMM22	ENST00000216034	ILMN_1714623	3.85398	0.000116299	C	-
rs3747170	rs5750668	12633	T/C	C	0.283	hsa-miR-629-5p	7mer-m8	-0.121	NA	149	-14.09	7	0	+	TOMM22	ENST00000216034	ILMN_1714623	3.97362	7.07944e-05	C	-
rs3788544	rs5750668	14998	T/C	C	0.283	hsa-miR-629-5p	7mer-m8	-0.121	NA	149	-14.09	7	0	+	TOMM22	ENST00000216034	ILMN_1714623	3.94799	7.88727e-05	C	-
rs10135	rs5750668	2210	T/C	C	0.283	hsa-miR-629-5p	7mer-m8	-0.121	NA	149	-14.09	7	0	+	TOMM22	ENST00000216034	ILMN_1714623	3.8404	0.000122834	C	-
rs6519124	rs5750668	34865	T/C	C	0.283	hsa-miR-629-5p	7mer-m8	-0.121	NA	149	-14.09	7	0	+	TOMM22	ENST00000216034	ILMN_1714623	3.84371	0.000121243	C	-
rs2284073	rs5750668	25984	T/C	C	0.283	hsa-miR-629-5p	7mer-m8	-0.121	NA	149	-14.09	7	0	+	TOMM22	ENST00000216034	ILMN_1714623	3.84203	0.000122036	C	-
rs2205802	rs5750668	33637	T/C	C	0.283	hsa-miR-629-5p	7mer-m8	-0.121	NA	149	-14.09	7	0	+	TOMM22	ENST00000216034	ILMN_1714623	3.8428	0.000121639	C	-
rs3747172	rs5750668	12440	T/C	C	0.283	hsa-miR-629-5p	7mer-m8	-0.121	NA	149	-14.09	7	0	+	TOMM22	ENST00000216034	ILMN_1714623	3.97362	7.07944e-05	C	-
rs5757231	rs5750668	8306	T/C	C	0.283	hsa-miR-629-5p	7mer-m8	-0.121	NA	149	-14.09	7	0	+	TOMM22	ENST00000216034	ILMN_1714623	3.89749	9.7231e-05	C	-
rs3761454	rs5750668	13144	T/C	C	0.283	hsa-miR-629-5p	7mer-m8	-0.121	NA	149	-14.09	7	0	+	TOMM22	ENST00000216034	ILMN_1714623	3.94856	7.86753e-05	C	-
rs5750668	rs5750668	0	T/C	C	0.283	hsa-miR-629-5p	7mer-m8	-0.121	NA	149	-14.09	7	0	+	TOMM22	ENST00000216034	ILMN_1714623	3.87904	0.000104887	C	-
rs3747174	rs5750668	10783	T/C	C	0.283	hsa-miR-629-5p	7mer-m8	-0.121	NA	149	-14.09	7	0	+	TOMM22	ENST00000216034	ILMN_1714623	3.88155	0.000103857	C	-
rs2072795	rs5750668	15755	T/C	C	0.283	hsa-miR-629-5p	7mer-m8	-0.121	NA	149	-14.09	7	0	+	TOMM22	ENST00000216034	ILMN_1714623	3.96382	7.37661e-05	C	-
rs2072796	rs5750668	15734	T/C	C	0.283	hsa-miR-629-5p	7mer-m8	-0.121	NA	149	-14.09	7	0	+	TOMM22	ENST00000216034	ILMN_1714623	3.94972	7.82819e-05	C	-
rs5750669	rs5750668	674	T/C	C	0.283	hsa-miR-629-5p	7mer-m8	-0.121	NA	149	-14.09	7	0	+	TOMM22	ENST00000216034	ILMN_1714623	3.82861	0.000128874	C	-
rs5757204	rs5750668	33264	T/C	C	0.283	hsa-miR-629-5p	7mer-m8	-0.121	NA	149	-14.09	7	0	+	TOMM22	ENST00000216034	ILMN_1714623	3.8561	0.000115257	C	-
rs5757203	rs5750668	35812	T/C	C	0.283	hsa-miR-629-5p	7mer-m8	-0.121	NA	149	-14.09	7	0	+	TOMM22	ENST00000216034	ILMN_1714623	3.84371	0.000121243	C	-
rs5750662	rs5750668	7492	T/C	C	0.283	hsa-miR-629-5p	7mer-m8	-0.121	NA	149	-14.09	7	0	+	TOMM22	ENST00000216034	ILMN_1714623	3.89126	9.97497e-05	C	-
rs5757211	rs5750668	28259	T/C	C	0.283	hsa-miR-629-5p	7mer-m8	-0.121	NA	149	-14.09	7	0	+	TOMM22	ENST00000216034	ILMN_1714623	3.86324	0.000111911	C	-
rs6001188	rs5750668	17770	T/C	C	0.283	hsa-miR-629-5p	7mer-m8	-0.121	NA	149	-14.09	7	0	+	TOMM22	ENST00000216034	ILMN_1714623	3.85275	0.00011687	C	-
rs3788545	rs5750668	14792	T/C	C	0.283	hsa-miR-629-5p	7mer-m8	-0.121	NA	149	-14.09	7	0	+	TOMM22	ENST00000216034	ILMN_1714623	3.96035	7.4887e-05	C	-
rs4821812	rs5750668	4729	T/C	C	0.283	hsa-miR-629-5p	7mer-m8	-0.121	NA	149	-14.09	7	0	+	TOMM22	ENST00000216034	ILMN_1714623	3.88062	0.000104199	C	-
rs5995610	rs5750668	15283	T/C	C	0.283	hsa-miR-629-5p	7mer-m8	-0.121	NA	149	-14.09	7	0	+	TOMM22	ENST00000216034	ILMN_1714623	3.94716	7.91366e-05	C	-
rs11704021	rs5750668	5248	T/C	C	0.283	hsa-miR-629-5p	7mer-m8	-0.121	NA	149	-14.09	7	0	+	TOMM22	ENST00000216034	ILMN_1714623	3.89094	9.99143e-05	C	-
rs4820345	rs5750668	11187	T/C	C	0.283	hsa-miR-629-5p	7mer-m8	-0.121	NA	149	-14.09	7	0	+	TOMM22	ENST00000216034	ILMN_1714623	3.89063	9.99967e-05	C	-
rs1047417	rs1047417	0	A/G	C	0.158	hsa-miR-210-3p	7mer-A1	-0.086	NA	146	-20.37	1	1	+	CBL	ENST00000264033	ILMN_1716080	4.50983	6.48888e-06	U	-
rs10438593	rs10438593	0	C/T	C	0.117	hsa-miR-181a-5p	7mer-m8	-0.248	NA	141	-9.74	0	0	-	MMP25	ENST00000336577	ILMN_1717207	6.39766	1.57838e-10	U	-
rs10438593	rs10438593	0	C/T	C	0.117	hsa-miR-181d-5p	7mer-m8	-0.254	NA	165	-15.97	0	0	-	MMP25	ENST00000336577	ILMN_1717207	6.39766	1.57838e-10	U	-
rs10964703	rs10964550	4047	G/C	C	0.133	hsa-miR-148a-3p	7mer-m8	-0.056	NA	158	-17.47	1	0	-	C9orf66	ENST00000382387	ILMN_1717248	4.65627	3.22099e-06	U	-
rs10964703	rs10964550	4047	G/C	C	0.133	hsa-miR-148b-3p	7mer-m8	-0.056	NA	158	-17.39	1	0	-	C9orf66	ENST00000382387	ILMN_1717248	4.65627	3.22099e-06	U	-
rs1055521	rs1055521	0	A/G	D	0.208	hsa-miR-340-5p	7mer-A1	0.087	-0.5852	140	-5.15	0	1	-	MDFIC	ENST00000257724	ILMN_1717366	5.1066	3.28354e-07	C	-
rs1055521	rs1055521	0	A/G	D	0.208	hsa-miR-340-5p	7mer-A1	0.087	-0.5852	140	-5.15	0	1	-	MDFIC	ENST00000393486	ILMN_1717366	5.1066	3.28354e-07	C	-
rs3729640	rs3729640	0	C/T	C	0.192	hsa-miR-486-3p	7mer-m8	-0.125	NA	140	-16.56	2	0	-	PVRL2	ENST00000591581	ILMN_1718303	6.17249	6.72611e-10	U	-
rs3729640	rs3729640	0	C/T	C	0.192	hsa-miR-486-3p	7mer-m8	-0.125	NA	140	-16.56	2	0	-	PVRL2	ENST00000252485	ILMN_1718303	6.17249	6.72611e-10	U	-
rs3729640	rs3729640	0	C/T	C	0.192	hsa-miR-486-3p	7mer-m8	-0.125	NA	140	-16.56	2	0	-	PVRL2	ENST00000585601	ILMN_1718303	6.17249	6.72611e-10	U	-
rs7662	rs7662	0	A/G	D	0.267	hsa-miR-181d-5p	7mer-m8	0.084	-0.1065	155	-13.41	0	0	+	OSTM1	ENST00000193322	ILMN_1720303	19.7115	1.72138e-86	C	-
rs2027876	rs7662	23126	A/G	D	0.267	hsa-miR-181d-5p	7mer-m8	0.084	-0.1065	155	-13.41	0	0	+	OSTM1	ENST00000193322	ILMN_1720303	19.7385	1.00924e-86	C	-
rs2027876	rs7662	23126	A/G	D	0.267	hsa-miR-181a-5p	7mer-m8	0.084	-0.1054	151	-14.26	0	0	+	OSTM1	ENST00000193322	ILMN_1720303	19.7385	1.00924e-86	C	-
rs7662	rs7662	0	A/G	D	0.267	hsa-miR-181a-5p	7mer-m8	0.084	-0.1054	151	-14.26	0	0	+	OSTM1	ENST00000193322	ILMN_1720303	19.7115	1.72138e-86	C	-
rs6531816	rs11097044	13294	A/T	C	0.183	hsa-miR-590-3p	7mer-m8	0.004	NA	166	-10.42	0	0	-	G3BP2	ENST00000395719	ILMN_1720422	9.65964	4.47608e-22	U	-
rs12498415	rs11097044	10457	A/T	C	0.183	hsa-miR-590-3p	7mer-m8	0.004	NA	166	-10.42	0	0	-	G3BP2	ENST00000395719	ILMN_1720422	9.61018	7.2549e-22	U	-
rs804828	rs1738454	5673	C/T	D	0.117	hsa-miR-181d-5p	7mer-m8	0.162	NA	161	-19.76	0	1	-	MDGA1	ENST00000434837	ILMN_1720595	4.29468	1.75009e-05	C	-
rs804828	rs1738454	5673	C/T	D	0.117	hsa-miR-181d-5p	7mer-m8	0.162	NA	161	-19.76	0	1	-	MDGA1	ENST00000297153	ILMN_1720595	4.29468	1.75009e-05	C	-
rs804828	rs1738454	5673	C/T	D	0.117	hsa-miR-128-3p	8mer	0.104	NA	144	-18.22	0	1	-	MDGA1	ENST00000434837	ILMN_1720595	4.29468	1.75009e-05	C	-
rs804828	rs1738454	5673	C/T	D	0.117	hsa-miR-128-3p	8mer	0.104	NA	144	-18.22	0	1	-	MDGA1	ENST00000297153	ILMN_1720595	4.29468	1.75009e-05	C	-
rs804828	rs1738454	5673	C/T	D	0.117	hsa-miR-181a-5p	7mer-m8	0.162	NA	150	-15.5	0	1	-	MDGA1	ENST00000434837	ILMN_1720595	4.29468	1.75009e-05	C	-
rs804828	rs1738454	5673	C/T	D	0.117	hsa-miR-181a-5p	7mer-m8	0.162	NA	150	-15.5	0	1	-	MDGA1	ENST00000297153	ILMN_1720595	4.29468	1.75009e-05	C	-
rs2847	rs2847	0	T/C	C	0.283	hsa-miR-10a-5p	7mer-m8	-0.011	NA	156	-19.8	0	1	-	SESTD1	ENST00000428443	ILMN_1724495	11.5858	4.87541e-31	U	-
rs10140023	rs10140023	0	A/G	D	0.392	hsa-miR-140-3p	7mer-m8	-0.053	-0.1185	150	-17.25	0	0	-	NIN	ENST00000245441	ILMN_1724753	8.77398	1.72736e-18	U	-
rs11207	rs11207	0	C/T	C	0.225	hsa-miR-365a-3p	7mer-m8	-0.162	NA	151	-17.99	1	0	-	UNC45A	ENST00000418476	ILMN_1726434	5.27629	1.3189e-07	C	-
rs11857545	rs11207	7534	C/T	C	0.225	hsa-miR-365a-3p	7mer-m8	-0.162	NA	151	-17.99	1	0	-	UNC45A	ENST00000418476	ILMN_1726434	5.31827	1.04799e-07	C	-
rs2001216	rs11207	891	C/T	C	0.225	hsa-miR-365a-3p	7mer-m8	-0.162	NA	151	-17.99	1	0	-	UNC45A	ENST00000418476	ILMN_1726434	5.51902	3.40934e-08	C	-
rs11854429	rs11207	7554	C/T	C	0.225	hsa-miR-365a-3p	7mer-m8	-0.162	NA	151	-17.99	1	0	-	UNC45A	ENST00000418476	ILMN_1726434	5.71334	1.10871e-08	C	-
rs17801400	rs17801400	0	T/G	C	0.467	hsa-miR-10a-5p	7mer-m8	-0.069	NA	153	-20.25	0	0	+	KLHL42	ENST00000381271	ILMN_1727134	6.28103	3.36402e-10	U	-
rs710100	rs710100	0	G/A	C	0.392	hsa-miR-155-5p	7mer-A1	0.042	-0.0127	149	-13.74	1	1	-	TNFAIP2	ENST00000333007	ILMN_1727689	6.68191	2.36025e-11	U	+
rs7784	rs7784	0	T/C	D	0.067	hsa-miR-128-3p	7mer-m8	-0.168	-0.0094	154	-16.78	11	0	+	EIF4EBP2	ENST00000373218	ILMN_1728083	4.07157	4.67314e-05	C	-
rs2285660	rs2521795	37575	G/A	D	0.167	hsa-miR-130b-3p	7mer-m8	-0.046	NA	145	-15.44	0	0	+	GDE1	ENST00000564172	ILMN_1728698	9.62965	5.99624e-22	C	-
rs2285660	rs2521795	37575	G/A	D	0.167	hsa-miR-130b-3p	7mer-m8	-0.046	NA	145	-15.44	0	0	+	GDE1	ENST00000353258	ILMN_1728698	9.62965	5.99624e-22	C	-
rs2028264	rs2521795	53956	G/A	D	0.167	hsa-miR-17-5p	7mer-m8	-0.047	NA	147	-12.25	0	0	+	GDE1	ENST00000564172	ILMN_1728698	9.59761	8.18275e-22	C	-
rs2028264	rs2521795	53956	G/A	D	0.167	hsa-miR-17-5p	7mer-m8	-0.047	NA	147	-12.25	0	0	+	GDE1	ENST00000353258	ILMN_1728698	9.59761	8.18275e-22	C	-
rs12447447	rs2521795	32785	G/A	D	0.167	hsa-miR-130b-3p	7mer-m8	-0.046	NA	145	-15.44	0	0	+	GDE1	ENST00000564172	ILMN_1728698	9.60108	7.91725e-22	C	-
rs12447447	rs2521795	32785	G/A	D	0.167	hsa-miR-130b-3p	7mer-m8	-0.046	NA	145	-15.44	0	0	+	GDE1	ENST00000353258	ILMN_1728698	9.60108	7.91725e-22	C	-
rs7184710	rs2521795	79022	G/A	D	0.167	hsa-miR-130b-3p	7mer-m8	-0.046	NA	145	-15.44	0	0	+	GDE1	ENST00000564172	ILMN_1728698	9.5299	1.57587e-21	C	-
rs7184710	rs2521795	79022	G/A	D	0.167	hsa-miR-130b-3p	7mer-m8	-0.046	NA	145	-15.44	0	0	+	GDE1	ENST00000353258	ILMN_1728698	9.5299	1.57587e-21	C	-
rs16972219	rs2521795	77668	G/A	D	0.167	hsa-miR-130b-3p	7mer-m8	-0.046	NA	145	-15.44	0	0	+	GDE1	ENST00000564172	ILMN_1728698	9.52874	1.59419e-21	C	-
rs16972219	rs2521795	77668	G/A	D	0.167	hsa-miR-130b-3p	7mer-m8	-0.046	NA	145	-15.44	0	0	+	GDE1	ENST00000353258	ILMN_1728698	9.52874	1.59419e-21	C	-
rs12919821	rs2521795	70933	G/A	D	0.167	hsa-miR-454-3p	7mer-m8	-0.065	NA	161	-21.5	0	0	+	GDE1	ENST00000564172	ILMN_1728698	9.53222	1.53985e-21	C	-
rs12919821	rs2521795	70933	G/A	D	0.167	hsa-miR-454-3p	7mer-m8	-0.065	NA	161	-21.5	0	0	+	GDE1	ENST00000353258	ILMN_1728698	9.53222	1.53985e-21	C	-
rs12447447	rs2521795	32785	G/A	D	0.167	hsa-miR-20a-5p	7mer-m8	-0.047	NA	143	-11.39	0	0	+	GDE1	ENST00000564172	ILMN_1728698	9.60108	7.91725e-22	C	-
rs12447447	rs2521795	32785	G/A	D	0.167	hsa-miR-20a-5p	7mer-m8	-0.047	NA	143	-11.39	0	0	+	GDE1	ENST00000353258	ILMN_1728698	9.60108	7.91725e-22	C	-
rs12597762	rs2521795	52338	G/A	D	0.167	hsa-miR-454-3p	7mer-m8	-0.065	NA	161	-21.5	0	0	+	GDE1	ENST00000564172	ILMN_1728698	9.60671	7.49842e-22	C	-
rs12597762	rs2521795	52338	G/A	D	0.167	hsa-miR-454-3p	7mer-m8	-0.065	NA	161	-21.5	0	0	+	GDE1	ENST00000353258	ILMN_1728698	9.60671	7.49842e-22	C	-
rs2285662	rs2521795	53053	G/A	D	0.167	hsa-miR-130b-3p	7mer-m8	-0.046	NA	145	-15.44	0	0	+	GDE1	ENST00000564172	ILMN_1728698	9.59819	8.15107e-22	C	-
rs2285662	rs2521795	53053	G/A	D	0.167	hsa-miR-130b-3p	7mer-m8	-0.046	NA	145	-15.44	0	0	+	GDE1	ENST00000353258	ILMN_1728698	9.59819	8.15107e-22	C	-
rs12597762	rs2521795	52338	G/A	D	0.167	hsa-miR-20a-5p	7mer-m8	-0.047	NA	143	-11.39	0	0	+	GDE1	ENST00000564172	ILMN_1728698	9.60671	7.49842e-22	C	-
rs12597762	rs2521795	52338	G/A	D	0.167	hsa-miR-20a-5p	7mer-m8	-0.047	NA	143	-11.39	0	0	+	GDE1	ENST00000353258	ILMN_1728698	9.60671	7.49842e-22	C	-
rs11646941	rs2521795	20784	G/A	D	0.167	hsa-miR-454-3p	7mer-m8	-0.065	NA	161	-21.5	0	0	+	GDE1	ENST00000564172	ILMN_1728698	9.46281	2.99805e-21	C	-
rs11646941	rs2521795	20784	G/A	D	0.167	hsa-miR-454-3p	7mer-m8	-0.065	NA	161	-21.5	0	0	+	GDE1	ENST00000353258	ILMN_1728698	9.46281	2.99805e-21	C	-
rs7190666	rs2521795	33975	G/A	D	0.167	hsa-miR-454-3p	7mer-m8	-0.065	NA	161	-21.5	0	0	+	GDE1	ENST00000564172	ILMN_1728698	9.56827	1.08783e-21	C	-
rs7190666	rs2521795	33975	G/A	D	0.167	hsa-miR-454-3p	7mer-m8	-0.065	NA	161	-21.5	0	0	+	GDE1	ENST00000353258	ILMN_1728698	9.56827	1.08783e-21	C	-
rs2072087	rs2521795	2564	G/A	D	0.167	hsa-miR-454-3p	7mer-m8	-0.065	NA	161	-21.5	0	0	+	GDE1	ENST00000564172	ILMN_1728698	9.38729	6.16164e-21	C	-
rs2072087	rs2521795	2564	G/A	D	0.167	hsa-miR-454-3p	7mer-m8	-0.065	NA	161	-21.5	0	0	+	GDE1	ENST00000353258	ILMN_1728698	9.38729	6.16164e-21	C	-
rs11642738	rs2521795	75855	G/A	D	0.167	hsa-miR-130b-3p	7mer-m8	-0.046	NA	145	-15.44	0	0	+	GDE1	ENST00000564172	ILMN_1728698	9.54248	1.39564e-21	C	-
rs11642738	rs2521795	75855	G/A	D	0.167	hsa-miR-130b-3p	7mer-m8	-0.046	NA	145	-15.44	0	0	+	GDE1	ENST00000353258	ILMN_1728698	9.54248	1.39564e-21	C	-
rs2079012	rs2521795	65204	G/A	D	0.167	hsa-miR-454-3p	7mer-m8	-0.065	NA	161	-21.5	0	0	+	GDE1	ENST00000564172	ILMN_1728698	9.58245	9.48156e-22	C	-
rs2079012	rs2521795	65204	G/A	D	0.167	hsa-miR-454-3p	7mer-m8	-0.065	NA	161	-21.5	0	0	+	GDE1	ENST00000353258	ILMN_1728698	9.58245	9.48156e-22	C	-
rs11074400	rs2521795	15062	G/A	D	0.167	hsa-miR-454-3p	7mer-m8	-0.065	NA	161	-21.5	0	0	+	GDE1	ENST00000564172	ILMN_1728698	9.36456	7.64836e-21	C	-
rs11074400	rs2521795	15062	G/A	D	0.167	hsa-miR-454-3p	7mer-m8	-0.065	NA	161	-21.5	0	0	+	GDE1	ENST00000353258	ILMN_1728698	9.36456	7.64836e-21	C	-
rs11640464	rs2521795	11421	G/A	D	0.167	hsa-miR-130b-3p	7mer-m8	-0.046	NA	145	-15.44	0	0	+	GDE1	ENST00000564172	ILMN_1728698	9.3504	8.74821e-21	C	-
rs11640464	rs2521795	11421	G/A	D	0.167	hsa-miR-130b-3p	7mer-m8	-0.046	NA	145	-15.44	0	0	+	GDE1	ENST00000353258	ILMN_1728698	9.3504	8.74821e-21	C	-
rs2285660	rs2521795	37575	G/A	D	0.167	hsa-miR-454-3p	7mer-m8	-0.065	NA	161	-21.5	0	0	+	GDE1	ENST00000564172	ILMN_1728698	9.62965	5.99624e-22	C	-
rs2285660	rs2521795	37575	G/A	D	0.167	hsa-miR-454-3p	7mer-m8	-0.065	NA	161	-21.5	0	0	+	GDE1	ENST00000353258	ILMN_1728698	9.62965	5.99624e-22	C	-
rs12926048	rs2521795	11688	G/A	D	0.167	hsa-miR-454-3p	7mer-m8	-0.065	NA	161	-21.5	0	0	+	GDE1	ENST00000564172	ILMN_1728698	9.3504	8.74821e-21	C	-
rs12926048	rs2521795	11688	G/A	D	0.167	hsa-miR-454-3p	7mer-m8	-0.065	NA	161	-21.5	0	0	+	GDE1	ENST00000353258	ILMN_1728698	9.3504	8.74821e-21	C	-
rs12447447	rs2521795	32785	G/A	D	0.167	hsa-miR-454-3p	7mer-m8	-0.065	NA	161	-21.5	0	0	+	GDE1	ENST00000564172	ILMN_1728698	9.60108	7.91725e-22	C	-
rs12447447	rs2521795	32785	G/A	D	0.167	hsa-miR-454-3p	7mer-m8	-0.065	NA	161	-21.5	0	0	+	GDE1	ENST00000353258	ILMN_1728698	9.60108	7.91725e-22	C	-
rs7191012	rs2521795	34149	G/A	D	0.167	hsa-miR-454-3p	7mer-m8	-0.065	NA	161	-21.5	0	0	+	GDE1	ENST00000564172	ILMN_1728698	9.59329	8.53946e-22	C	-
rs7191012	rs2521795	34149	G/A	D	0.167	hsa-miR-454-3p	7mer-m8	-0.065	NA	161	-21.5	0	0	+	GDE1	ENST00000353258	ILMN_1728698	9.59329	8.53946e-22	C	-
rs16972219	rs2521795	77668	G/A	D	0.167	hsa-miR-454-3p	7mer-m8	-0.065	NA	161	-21.5	0	0	+	GDE1	ENST00000564172	ILMN_1728698	9.52874	1.59419e-21	C	-
rs16972219	rs2521795	77668	G/A	D	0.167	hsa-miR-454-3p	7mer-m8	-0.065	NA	161	-21.5	0	0	+	GDE1	ENST00000353258	ILMN_1728698	9.52874	1.59419e-21	C	-
rs7190666	rs2521795	33975	G/A	D	0.167	hsa-miR-130b-3p	7mer-m8	-0.046	NA	145	-15.44	0	0	+	GDE1	ENST00000564172	ILMN_1728698	9.56827	1.08783e-21	C	-
rs7190666	rs2521795	33975	G/A	D	0.167	hsa-miR-130b-3p	7mer-m8	-0.046	NA	145	-15.44	0	0	+	GDE1	ENST00000353258	ILMN_1728698	9.56827	1.08783e-21	C	-
rs2285662	rs2521795	53053	G/A	D	0.167	hsa-miR-454-3p	7mer-m8	-0.065	NA	161	-21.5	0	0	+	GDE1	ENST00000564172	ILMN_1728698	9.59819	8.15107e-22	C	-
rs2285662	rs2521795	53053	G/A	D	0.167	hsa-miR-454-3p	7mer-m8	-0.065	NA	161	-21.5	0	0	+	GDE1	ENST00000353258	ILMN_1728698	9.59819	8.15107e-22	C	-
rs2028264	rs2521795	53956	G/A	D	0.167	hsa-miR-454-3p	7mer-m8	-0.065	NA	161	-21.5	0	0	+	GDE1	ENST00000564172	ILMN_1728698	9.59761	8.18275e-22	C	-
rs2028264	rs2521795	53956	G/A	D	0.167	hsa-miR-454-3p	7mer-m8	-0.065	NA	161	-21.5	0	0	+	GDE1	ENST00000353258	ILMN_1728698	9.59761	8.18275e-22	C	-
rs12925996	rs2521795	72378	G/A	D	0.167	hsa-miR-130b-3p	7mer-m8	-0.046	NA	145	-15.44	0	0	+	GDE1	ENST00000564172	ILMN_1728698	9.53338	1.52508e-21	C	-
rs12925996	rs2521795	72378	G/A	D	0.167	hsa-miR-130b-3p	7mer-m8	-0.046	NA	145	-15.44	0	0	+	GDE1	ENST00000353258	ILMN_1728698	9.53338	1.52508e-21	C	-
rs2301687	rs2521795	42789	G/A	D	0.167	hsa-miR-17-5p	7mer-m8	-0.047	NA	147	-12.25	0	0	+	GDE1	ENST00000564172	ILMN_1728698	9.60787	7.41156e-22	C	-
rs2301687	rs2521795	42789	G/A	D	0.167	hsa-miR-17-5p	7mer-m8	-0.047	NA	147	-12.25	0	0	+	GDE1	ENST00000353258	ILMN_1728698	9.60787	7.41156e-22	C	-
rs11640464	rs2521795	11421	G/A	D	0.167	hsa-miR-454-3p	7mer-m8	-0.065	NA	161	-21.5	0	0	+	GDE1	ENST00000564172	ILMN_1728698	9.3504	8.74821e-21	C	-
rs11640464	rs2521795	11421	G/A	D	0.167	hsa-miR-454-3p	7mer-m8	-0.065	NA	161	-21.5	0	0	+	GDE1	ENST00000353258	ILMN_1728698	9.3504	8.74821e-21	C	-
rs11642738	rs2521795	75855	G/A	D	0.167	hsa-miR-20a-5p	7mer-m8	-0.047	NA	143	-11.39	0	0	+	GDE1	ENST00000564172	ILMN_1728698	9.54248	1.39564e-21	C	-
rs11642738	rs2521795	75855	G/A	D	0.167	hsa-miR-20a-5p	7mer-m8	-0.047	NA	143	-11.39	0	0	+	GDE1	ENST00000353258	ILMN_1728698	9.54248	1.39564e-21	C	-
rs7189880	rs2521795	71052	G/A	D	0.167	hsa-miR-17-5p	7mer-m8	-0.047	NA	147	-12.25	0	0	+	GDE1	ENST00000564172	ILMN_1728698	9.50657	1.97375e-21	C	-
rs7189880	rs2521795	71052	G/A	D	0.167	hsa-miR-17-5p	7mer-m8	-0.047	NA	147	-12.25	0	0	+	GDE1	ENST00000353258	ILMN_1728698	9.50657	1.97375e-21	C	-
rs916076	rs2521795	1179	G/A	D	0.167	hsa-miR-454-3p	7mer-m8	-0.065	NA	161	-21.5	0	0	+	GDE1	ENST00000564172	ILMN_1728698	9.41106	4.91439e-21	C	-
rs916076	rs2521795	1179	G/A	D	0.167	hsa-miR-454-3p	7mer-m8	-0.065	NA	161	-21.5	0	0	+	GDE1	ENST00000353258	ILMN_1728698	9.41106	4.91439e-21	C	-
rs12927277	rs2521795	29840	G/A	D	0.167	hsa-miR-454-3p	7mer-m8	-0.065	NA	161	-21.5	0	0	+	GDE1	ENST00000564172	ILMN_1728698	9.58619	9.15663e-22	C	-
rs12927277	rs2521795	29840	G/A	D	0.167	hsa-miR-454-3p	7mer-m8	-0.065	NA	161	-21.5	0	0	+	GDE1	ENST00000353258	ILMN_1728698	9.58619	9.15663e-22	C	-
rs16972219	rs2521795	77668	G/A	D	0.167	hsa-miR-20a-5p	7mer-m8	-0.047	NA	143	-11.39	0	0	+	GDE1	ENST00000564172	ILMN_1728698	9.52874	1.59419e-21	C	-
rs16972219	rs2521795	77668	G/A	D	0.167	hsa-miR-20a-5p	7mer-m8	-0.047	NA	143	-11.39	0	0	+	GDE1	ENST00000353258	ILMN_1728698	9.52874	1.59419e-21	C	-
rs916076	rs2521795	1179	G/A	D	0.167	hsa-miR-106b-5p	7mer-m8	-0.047	NA	151	-14.56	0	0	+	GDE1	ENST00000564172	ILMN_1728698	9.41106	4.91439e-21	C	-
rs916076	rs2521795	1179	G/A	D	0.167	hsa-miR-106b-5p	7mer-m8	-0.047	NA	151	-14.56	0	0	+	GDE1	ENST00000353258	ILMN_1728698	9.41106	4.91439e-21	C	-
rs11642738	rs2521795	75855	G/A	D	0.167	hsa-miR-454-3p	7mer-m8	-0.065	NA	161	-21.5	0	0	+	GDE1	ENST00000564172	ILMN_1728698	9.54248	1.39564e-21	C	-
rs11642738	rs2521795	75855	G/A	D	0.167	hsa-miR-454-3p	7mer-m8	-0.065	NA	161	-21.5	0	0	+	GDE1	ENST00000353258	ILMN_1728698	9.54248	1.39564e-21	C	-
rs916076	rs2521795	1179	G/A	D	0.167	hsa-miR-17-5p	7mer-m8	-0.047	NA	147	-12.25	0	0	+	GDE1	ENST00000564172	ILMN_1728698	9.41106	4.91439e-21	C	-
rs916076	rs2521795	1179	G/A	D	0.167	hsa-miR-17-5p	7mer-m8	-0.047	NA	147	-12.25	0	0	+	GDE1	ENST00000353258	ILMN_1728698	9.41106	4.91439e-21	C	-
rs12919821	rs2521795	70933	G/A	D	0.167	hsa-miR-106b-5p	7mer-m8	-0.047	NA	151	-14.56	0	0	+	GDE1	ENST00000564172	ILMN_1728698	9.53222	1.53985e-21	C	-
rs12919821	rs2521795	70933	G/A	D	0.167	hsa-miR-106b-5p	7mer-m8	-0.047	NA	151	-14.56	0	0	+	GDE1	ENST00000353258	ILMN_1728698	9.53222	1.53985e-21	C	-
rs7189880	rs2521795	71052	G/A	D	0.167	hsa-miR-106b-5p	7mer-m8	-0.047	NA	151	-14.56	0	0	+	GDE1	ENST00000564172	ILMN_1728698	9.50657	1.97375e-21	C	-
rs7189880	rs2521795	71052	G/A	D	0.167	hsa-miR-106b-5p	7mer-m8	-0.047	NA	151	-14.56	0	0	+	GDE1	ENST00000353258	ILMN_1728698	9.50657	1.97375e-21	C	-
rs12597762	rs2521795	52338	G/A	D	0.167	hsa-miR-93-5p	7mer-m8	-0.047	NA	155	-14.55	0	0	+	GDE1	ENST00000564172	ILMN_1728698	9.60671	7.49842e-22	C	-
rs12597762	rs2521795	52338	G/A	D	0.167	hsa-miR-93-5p	7mer-m8	-0.047	NA	155	-14.55	0	0	+	GDE1	ENST00000353258	ILMN_1728698	9.60671	7.49842e-22	C	-
rs2072087	rs2521795	2564	G/A	D	0.167	hsa-miR-20a-5p	7mer-m8	-0.047	NA	143	-11.39	0	0	+	GDE1	ENST00000564172	ILMN_1728698	9.38729	6.16164e-21	C	-
rs2072087	rs2521795	2564	G/A	D	0.167	hsa-miR-20a-5p	7mer-m8	-0.047	NA	143	-11.39	0	0	+	GDE1	ENST00000353258	ILMN_1728698	9.38729	6.16164e-21	C	-
rs12925996	rs2521795	72378	G/A	D	0.167	hsa-miR-106b-5p	7mer-m8	-0.047	NA	151	-14.56	0	0	+	GDE1	ENST00000564172	ILMN_1728698	9.53338	1.52508e-21	C	-
rs12925996	rs2521795	72378	G/A	D	0.167	hsa-miR-106b-5p	7mer-m8	-0.047	NA	151	-14.56	0	0	+	GDE1	ENST00000353258	ILMN_1728698	9.53338	1.52508e-21	C	-
rs11642738	rs2521795	75855	G/A	D	0.167	hsa-miR-17-5p	7mer-m8	-0.047	NA	147	-12.25	0	0	+	GDE1	ENST00000564172	ILMN_1728698	9.54248	1.39564e-21	C	-
rs11642738	rs2521795	75855	G/A	D	0.167	hsa-miR-17-5p	7mer-m8	-0.047	NA	147	-12.25	0	0	+	GDE1	ENST00000353258	ILMN_1728698	9.54248	1.39564e-21	C	-
rs2256152	rs2521795	4541	G/A	D	0.167	hsa-miR-454-3p	7mer-m8	-0.065	NA	161	-21.5	0	0	+	GDE1	ENST00000564172	ILMN_1728698	9.42471	4.31748e-21	C	-
rs2256152	rs2521795	4541	G/A	D	0.167	hsa-miR-454-3p	7mer-m8	-0.065	NA	161	-21.5	0	0	+	GDE1	ENST00000353258	ILMN_1728698	9.42471	4.31748e-21	C	-
rs7191012	rs2521795	34149	G/A	D	0.167	hsa-miR-20a-5p	7mer-m8	-0.047	NA	143	-11.39	0	0	+	GDE1	ENST00000564172	ILMN_1728698	9.59329	8.53946e-22	C	-
rs7191012	rs2521795	34149	G/A	D	0.167	hsa-miR-20a-5p	7mer-m8	-0.047	NA	143	-11.39	0	0	+	GDE1	ENST00000353258	ILMN_1728698	9.59329	8.53946e-22	C	-
rs2285659	rs2521795	21551	G/A	D	0.167	hsa-miR-17-5p	7mer-m8	-0.047	NA	147	-12.25	0	0	+	GDE1	ENST00000564172	ILMN_1728698	9.59098	8.74046e-22	C	-
rs2285659	rs2521795	21551	G/A	D	0.167	hsa-miR-17-5p	7mer-m8	-0.047	NA	147	-12.25	0	0	+	GDE1	ENST00000353258	ILMN_1728698	9.59098	8.74046e-22	C	-
rs2301687	rs2521795	42789	G/A	D	0.167	hsa-miR-454-3p	7mer-m8	-0.065	NA	161	-21.5	0	0	+	GDE1	ENST00000564172	ILMN_1728698	9.60787	7.41156e-22	C	-
rs2301687	rs2521795	42789	G/A	D	0.167	hsa-miR-454-3p	7mer-m8	-0.065	NA	161	-21.5	0	0	+	GDE1	ENST00000353258	ILMN_1728698	9.60787	7.41156e-22	C	-
rs7190666	rs2521795	33975	G/A	D	0.167	hsa-miR-17-5p	7mer-m8	-0.047	NA	147	-12.25	0	0	+	GDE1	ENST00000564172	ILMN_1728698	9.56827	1.08783e-21	C	-
rs7190666	rs2521795	33975	G/A	D	0.167	hsa-miR-17-5p	7mer-m8	-0.047	NA	147	-12.25	0	0	+	GDE1	ENST00000353258	ILMN_1728698	9.56827	1.08783e-21	C	-
rs2285659	rs2521795	21551	G/A	D	0.167	hsa-miR-93-5p	7mer-m8	-0.047	NA	155	-14.55	0	0	+	GDE1	ENST00000564172	ILMN_1728698	9.59098	8.74046e-22	C	-
rs2285659	rs2521795	21551	G/A	D	0.167	hsa-miR-93-5p	7mer-m8	-0.047	NA	155	-14.55	0	0	+	GDE1	ENST00000353258	ILMN_1728698	9.59098	8.74046e-22	C	-
rs11074400	rs2521795	15062	G/A	D	0.167	hsa-miR-130b-3p	7mer-m8	-0.046	NA	145	-15.44	0	0	+	GDE1	ENST00000564172	ILMN_1728698	9.36456	7.64836e-21	C	-
rs11074400	rs2521795	15062	G/A	D	0.167	hsa-miR-130b-3p	7mer-m8	-0.046	NA	145	-15.44	0	0	+	GDE1	ENST00000353258	ILMN_1728698	9.36456	7.64836e-21	C	-
rs2285659	rs2521795	21551	G/A	D	0.167	hsa-miR-20a-5p	7mer-m8	-0.047	NA	143	-11.39	0	0	+	GDE1	ENST00000564172	ILMN_1728698	9.59098	8.74046e-22	C	-
rs2285659	rs2521795	21551	G/A	D	0.167	hsa-miR-20a-5p	7mer-m8	-0.047	NA	143	-11.39	0	0	+	GDE1	ENST00000353258	ILMN_1728698	9.59098	8.74046e-22	C	-
rs12926048	rs2521795	11688	G/A	D	0.167	hsa-miR-93-5p	7mer-m8	-0.047	NA	155	-14.55	0	0	+	GDE1	ENST00000564172	ILMN_1728698	9.3504	8.74821e-21	C	-
rs12926048	rs2521795	11688	G/A	D	0.167	hsa-miR-93-5p	7mer-m8	-0.047	NA	155	-14.55	0	0	+	GDE1	ENST00000353258	ILMN_1728698	9.3504	8.74821e-21	C	-
rs12929603	rs2521795	26884	G/A	D	0.167	hsa-miR-17-5p	7mer-m8	-0.047	NA	147	-12.25	0	0	+	GDE1	ENST00000564172	ILMN_1728698	9.56814	1.08994e-21	C	-
rs12929603	rs2521795	26884	G/A	D	0.167	hsa-miR-17-5p	7mer-m8	-0.047	NA	147	-12.25	0	0	+	GDE1	ENST00000353258	ILMN_1728698	9.56814	1.08994e-21	C	-
rs2256152	rs2521795	4541	G/A	D	0.167	hsa-miR-17-5p	7mer-m8	-0.047	NA	147	-12.25	0	0	+	GDE1	ENST00000564172	ILMN_1728698	9.42471	4.31748e-21	C	-
rs2256152	rs2521795	4541	G/A	D	0.167	hsa-miR-17-5p	7mer-m8	-0.047	NA	147	-12.25	0	0	+	GDE1	ENST00000353258	ILMN_1728698	9.42471	4.31748e-21	C	-
rs7191012	rs2521795	34149	G/A	D	0.167	hsa-miR-17-5p	7mer-m8	-0.047	NA	147	-12.25	0	0	+	GDE1	ENST00000564172	ILMN_1728698	9.59329	8.53946e-22	C	-
rs7191012	rs2521795	34149	G/A	D	0.167	hsa-miR-17-5p	7mer-m8	-0.047	NA	147	-12.25	0	0	+	GDE1	ENST00000353258	ILMN_1728698	9.59329	8.53946e-22	C	-
rs12926048	rs2521795	11688	G/A	D	0.167	hsa-miR-20a-5p	7mer-m8	-0.047	NA	143	-11.39	0	0	+	GDE1	ENST00000564172	ILMN_1728698	9.3504	8.74821e-21	C	-
rs12926048	rs2521795	11688	G/A	D	0.167	hsa-miR-20a-5p	7mer-m8	-0.047	NA	143	-11.39	0	0	+	GDE1	ENST00000353258	ILMN_1728698	9.3504	8.74821e-21	C	-
rs7189880	rs2521795	71052	G/A	D	0.167	hsa-miR-454-3p	7mer-m8	-0.065	NA	161	-21.5	0	0	+	GDE1	ENST00000564172	ILMN_1728698	9.50657	1.97375e-21	C	-
rs7189880	rs2521795	71052	G/A	D	0.167	hsa-miR-454-3p	7mer-m8	-0.065	NA	161	-21.5	0	0	+	GDE1	ENST00000353258	ILMN_1728698	9.50657	1.97375e-21	C	-
rs11074400	rs2521795	15062	G/A	D	0.167	hsa-miR-93-5p	7mer-m8	-0.047	NA	155	-14.55	0	0	+	GDE1	ENST00000564172	ILMN_1728698	9.36456	7.64836e-21	C	-
rs11074400	rs2521795	15062	G/A	D	0.167	hsa-miR-93-5p	7mer-m8	-0.047	NA	155	-14.55	0	0	+	GDE1	ENST00000353258	ILMN_1728698	9.36456	7.64836e-21	C	-
rs2285660	rs2521795	37575	G/A	D	0.167	hsa-miR-20a-5p	7mer-m8	-0.047	NA	143	-11.39	0	0	+	GDE1	ENST00000564172	ILMN_1728698	9.62965	5.99624e-22	C	-
rs2285660	rs2521795	37575	G/A	D	0.167	hsa-miR-20a-5p	7mer-m8	-0.047	NA	143	-11.39	0	0	+	GDE1	ENST00000353258	ILMN_1728698	9.62965	5.99624e-22	C	-
rs2285662	rs2521795	53053	G/A	D	0.167	hsa-miR-17-5p	7mer-m8	-0.047	NA	147	-12.25	0	0	+	GDE1	ENST00000564172	ILMN_1728698	9.59819	8.15107e-22	C	-
rs2285662	rs2521795	53053	G/A	D	0.167	hsa-miR-17-5p	7mer-m8	-0.047	NA	147	-12.25	0	0	+	GDE1	ENST00000353258	ILMN_1728698	9.59819	8.15107e-22	C	-
rs2285660	rs2521795	37575	G/A	D	0.167	hsa-miR-93-5p	7mer-m8	-0.047	NA	155	-14.55	0	0	+	GDE1	ENST00000564172	ILMN_1728698	9.62965	5.99624e-22	C	-
rs2285660	rs2521795	37575	G/A	D	0.167	hsa-miR-93-5p	7mer-m8	-0.047	NA	155	-14.55	0	0	+	GDE1	ENST00000353258	ILMN_1728698	9.62965	5.99624e-22	C	-
rs12919821	rs2521795	70933	G/A	D	0.167	hsa-miR-17-5p	7mer-m8	-0.047	NA	147	-12.25	0	0	+	GDE1	ENST00000564172	ILMN_1728698	9.53222	1.53985e-21	C	-
rs12919821	rs2521795	70933	G/A	D	0.167	hsa-miR-17-5p	7mer-m8	-0.047	NA	147	-12.25	0	0	+	GDE1	ENST00000353258	ILMN_1728698	9.53222	1.53985e-21	C	-
rs2301687	rs2521795	42789	G/A	D	0.167	hsa-miR-20a-5p	7mer-m8	-0.047	NA	143	-11.39	0	0	+	GDE1	ENST00000564172	ILMN_1728698	9.60787	7.41156e-22	C	-
rs2301687	rs2521795	42789	G/A	D	0.167	hsa-miR-20a-5p	7mer-m8	-0.047	NA	143	-11.39	0	0	+	GDE1	ENST00000353258	ILMN_1728698	9.60787	7.41156e-22	C	-
rs2079012	rs2521795	65204	G/A	D	0.167	hsa-miR-130b-3p	7mer-m8	-0.046	NA	145	-15.44	0	0	+	GDE1	ENST00000564172	ILMN_1728698	9.58245	9.48156e-22	C	-
rs2079012	rs2521795	65204	G/A	D	0.167	hsa-miR-130b-3p	7mer-m8	-0.046	NA	145	-15.44	0	0	+	GDE1	ENST00000353258	ILMN_1728698	9.58245	9.48156e-22	C	-
rs7189880	rs2521795	71052	G/A	D	0.167	hsa-miR-130b-3p	7mer-m8	-0.046	NA	145	-15.44	0	0	+	GDE1	ENST00000564172	ILMN_1728698	9.50657	1.97375e-21	C	-
rs7189880	rs2521795	71052	G/A	D	0.167	hsa-miR-130b-3p	7mer-m8	-0.046	NA	145	-15.44	0	0	+	GDE1	ENST00000353258	ILMN_1728698	9.50657	1.97375e-21	C	-
rs7189880	rs2521795	71052	G/A	D	0.167	hsa-miR-20a-5p	7mer-m8	-0.047	NA	143	-11.39	0	0	+	GDE1	ENST00000564172	ILMN_1728698	9.50657	1.97375e-21	C	-
rs7189880	rs2521795	71052	G/A	D	0.167	hsa-miR-20a-5p	7mer-m8	-0.047	NA	143	-11.39	0	0	+	GDE1	ENST00000353258	ILMN_1728698	9.50657	1.97375e-21	C	-
rs2256152	rs2521795	4541	G/A	D	0.167	hsa-miR-93-5p	7mer-m8	-0.047	NA	155	-14.55	0	0	+	GDE1	ENST00000564172	ILMN_1728698	9.42471	4.31748e-21	C	-
rs2256152	rs2521795	4541	G/A	D	0.167	hsa-miR-93-5p	7mer-m8	-0.047	NA	155	-14.55	0	0	+	GDE1	ENST00000353258	ILMN_1728698	9.42471	4.31748e-21	C	-
rs12927277	rs2521795	29840	G/A	D	0.167	hsa-miR-20a-5p	7mer-m8	-0.047	NA	143	-11.39	0	0	+	GDE1	ENST00000564172	ILMN_1728698	9.58619	9.15663e-22	C	-
rs12927277	rs2521795	29840	G/A	D	0.167	hsa-miR-20a-5p	7mer-m8	-0.047	NA	143	-11.39	0	0	+	GDE1	ENST00000353258	ILMN_1728698	9.58619	9.15663e-22	C	-
rs11074400	rs2521795	15062	G/A	D	0.167	hsa-miR-20a-5p	7mer-m8	-0.047	NA	143	-11.39	0	0	+	GDE1	ENST00000564172	ILMN_1728698	9.36456	7.64836e-21	C	-
rs11074400	rs2521795	15062	G/A	D	0.167	hsa-miR-20a-5p	7mer-m8	-0.047	NA	143	-11.39	0	0	+	GDE1	ENST00000353258	ILMN_1728698	9.36456	7.64836e-21	C	-
rs12919821	rs2521795	70933	G/A	D	0.167	hsa-miR-20a-5p	7mer-m8	-0.047	NA	143	-11.39	0	0	+	GDE1	ENST00000564172	ILMN_1728698	9.53222	1.53985e-21	C	-
rs12919821	rs2521795	70933	G/A	D	0.167	hsa-miR-20a-5p	7mer-m8	-0.047	NA	143	-11.39	0	0	+	GDE1	ENST00000353258	ILMN_1728698	9.53222	1.53985e-21	C	-
rs7189880	rs2521795	71052	G/A	D	0.167	hsa-miR-93-5p	7mer-m8	-0.047	NA	155	-14.55	0	0	+	GDE1	ENST00000564172	ILMN_1728698	9.50657	1.97375e-21	C	-
rs7189880	rs2521795	71052	G/A	D	0.167	hsa-miR-93-5p	7mer-m8	-0.047	NA	155	-14.55	0	0	+	GDE1	ENST00000353258	ILMN_1728698	9.50657	1.97375e-21	C	-
rs2074167	rs2521795	7530	G/A	D	0.167	hsa-miR-93-5p	7mer-m8	-0.047	NA	155	-14.55	0	0	+	GDE1	ENST00000564172	ILMN_1728698	9.37753	6.76196e-21	C	-
rs2074167	rs2521795	7530	G/A	D	0.167	hsa-miR-93-5p	7mer-m8	-0.047	NA	155	-14.55	0	0	+	GDE1	ENST00000353258	ILMN_1728698	9.37753	6.76196e-21	C	-
rs7190666	rs2521795	33975	G/A	D	0.167	hsa-miR-106b-5p	7mer-m8	-0.047	NA	151	-14.56	0	0	+	GDE1	ENST00000564172	ILMN_1728698	9.56827	1.08783e-21	C	-
rs7190666	rs2521795	33975	G/A	D	0.167	hsa-miR-106b-5p	7mer-m8	-0.047	NA	151	-14.56	0	0	+	GDE1	ENST00000353258	ILMN_1728698	9.56827	1.08783e-21	C	-
rs11646941	rs2521795	20784	G/A	D	0.167	hsa-miR-20a-5p	7mer-m8	-0.047	NA	143	-11.39	0	0	+	GDE1	ENST00000564172	ILMN_1728698	9.46281	2.99805e-21	C	-
rs11646941	rs2521795	20784	G/A	D	0.167	hsa-miR-20a-5p	7mer-m8	-0.047	NA	143	-11.39	0	0	+	GDE1	ENST00000353258	ILMN_1728698	9.46281	2.99805e-21	C	-
rs2521795	rs2521795	0	G/A	D	0.167	hsa-miR-130b-3p	7mer-m8	-0.046	NA	145	-15.44	0	0	+	GDE1	ENST00000564172	ILMN_1728698	9.39408	5.77639e-21	C	-
rs2521795	rs2521795	0	G/A	D	0.167	hsa-miR-130b-3p	7mer-m8	-0.046	NA	145	-15.44	0	0	+	GDE1	ENST00000353258	ILMN_1728698	9.39408	5.77639e-21	C	-
rs12927277	rs2521795	29840	G/A	D	0.167	hsa-miR-130b-3p	7mer-m8	-0.046	NA	145	-15.44	0	0	+	GDE1	ENST00000564172	ILMN_1728698	9.58619	9.15663e-22	C	-
rs12927277	rs2521795	29840	G/A	D	0.167	hsa-miR-130b-3p	7mer-m8	-0.046	NA	145	-15.44	0	0	+	GDE1	ENST00000353258	ILMN_1728698	9.58619	9.15663e-22	C	-
rs11640464	rs2521795	11421	G/A	D	0.167	hsa-miR-20a-5p	7mer-m8	-0.047	NA	143	-11.39	0	0	+	GDE1	ENST00000564172	ILMN_1728698	9.3504	8.74821e-21	C	-
rs11640464	rs2521795	11421	G/A	D	0.167	hsa-miR-20a-5p	7mer-m8	-0.047	NA	143	-11.39	0	0	+	GDE1	ENST00000353258	ILMN_1728698	9.3504	8.74821e-21	C	-
rs12447447	rs2521795	32785	G/A	D	0.167	hsa-miR-17-5p	7mer-m8	-0.047	NA	147	-12.25	0	0	+	GDE1	ENST00000564172	ILMN_1728698	9.60108	7.91725e-22	C	-
rs12447447	rs2521795	32785	G/A	D	0.167	hsa-miR-17-5p	7mer-m8	-0.047	NA	147	-12.25	0	0	+	GDE1	ENST00000353258	ILMN_1728698	9.60108	7.91725e-22	C	-
rs2521795	rs2521795	0	G/A	D	0.167	hsa-miR-17-5p	7mer-m8	-0.047	NA	147	-12.25	0	0	+	GDE1	ENST00000564172	ILMN_1728698	9.39408	5.77639e-21	C	-
rs2521795	rs2521795	0	G/A	D	0.167	hsa-miR-17-5p	7mer-m8	-0.047	NA	147	-12.25	0	0	+	GDE1	ENST00000353258	ILMN_1728698	9.39408	5.77639e-21	C	-
rs12597762	rs2521795	52338	G/A	D	0.167	hsa-miR-17-5p	7mer-m8	-0.047	NA	147	-12.25	0	0	+	GDE1	ENST00000564172	ILMN_1728698	9.60671	7.49842e-22	C	-
rs12597762	rs2521795	52338	G/A	D	0.167	hsa-miR-17-5p	7mer-m8	-0.047	NA	147	-12.25	0	0	+	GDE1	ENST00000353258	ILMN_1728698	9.60671	7.49842e-22	C	-
rs2256152	rs2521795	4541	G/A	D	0.167	hsa-miR-106b-5p	7mer-m8	-0.047	NA	151	-14.56	0	0	+	GDE1	ENST00000564172	ILMN_1728698	9.42471	4.31748e-21	C	-
rs2256152	rs2521795	4541	G/A	D	0.167	hsa-miR-106b-5p	7mer-m8	-0.047	NA	151	-14.56	0	0	+	GDE1	ENST00000353258	ILMN_1728698	9.42471	4.31748e-21	C	-
rs2301687	rs2521795	42789	G/A	D	0.167	hsa-miR-130b-3p	7mer-m8	-0.046	NA	145	-15.44	0	0	+	GDE1	ENST00000564172	ILMN_1728698	9.60787	7.41156e-22	C	-
rs2301687	rs2521795	42789	G/A	D	0.167	hsa-miR-130b-3p	7mer-m8	-0.046	NA	145	-15.44	0	0	+	GDE1	ENST00000353258	ILMN_1728698	9.60787	7.41156e-22	C	-
rs11646941	rs2521795	20784	G/A	D	0.167	hsa-miR-93-5p	7mer-m8	-0.047	NA	155	-14.55	0	0	+	GDE1	ENST00000564172	ILMN_1728698	9.46281	2.99805e-21	C	-
rs11646941	rs2521795	20784	G/A	D	0.167	hsa-miR-93-5p	7mer-m8	-0.047	NA	155	-14.55	0	0	+	GDE1	ENST00000353258	ILMN_1728698	9.46281	2.99805e-21	C	-
rs12929603	rs2521795	26884	G/A	D	0.167	hsa-miR-20a-5p	7mer-m8	-0.047	NA	143	-11.39	0	0	+	GDE1	ENST00000564172	ILMN_1728698	9.56814	1.08994e-21	C	-
rs12929603	rs2521795	26884	G/A	D	0.167	hsa-miR-20a-5p	7mer-m8	-0.047	NA	143	-11.39	0	0	+	GDE1	ENST00000353258	ILMN_1728698	9.56814	1.08994e-21	C	-
rs2028264	rs2521795	53956	G/A	D	0.167	hsa-miR-20a-5p	7mer-m8	-0.047	NA	143	-11.39	0	0	+	GDE1	ENST00000564172	ILMN_1728698	9.59761	8.18275e-22	C	-
rs2028264	rs2521795	53956	G/A	D	0.167	hsa-miR-20a-5p	7mer-m8	-0.047	NA	143	-11.39	0	0	+	GDE1	ENST00000353258	ILMN_1728698	9.59761	8.18275e-22	C	-
rs11640464	rs2521795	11421	G/A	D	0.167	hsa-miR-106b-5p	7mer-m8	-0.047	NA	151	-14.56	0	0	+	GDE1	ENST00000564172	ILMN_1728698	9.3504	8.74821e-21	C	-
rs11640464	rs2521795	11421	G/A	D	0.167	hsa-miR-106b-5p	7mer-m8	-0.047	NA	151	-14.56	0	0	+	GDE1	ENST00000353258	ILMN_1728698	9.3504	8.74821e-21	C	-
rs12447447	rs2521795	32785	G/A	D	0.167	hsa-miR-106b-5p	7mer-m8	-0.047	NA	151	-14.56	0	0	+	GDE1	ENST00000564172	ILMN_1728698	9.60108	7.91725e-22	C	-
rs12447447	rs2521795	32785	G/A	D	0.167	hsa-miR-106b-5p	7mer-m8	-0.047	NA	151	-14.56	0	0	+	GDE1	ENST00000353258	ILMN_1728698	9.60108	7.91725e-22	C	-
rs2079012	rs2521795	65204	G/A	D	0.167	hsa-miR-106b-5p	7mer-m8	-0.047	NA	151	-14.56	0	0	+	GDE1	ENST00000564172	ILMN_1728698	9.58245	9.48156e-22	C	-
rs2079012	rs2521795	65204	G/A	D	0.167	hsa-miR-106b-5p	7mer-m8	-0.047	NA	151	-14.56	0	0	+	GDE1	ENST00000353258	ILMN_1728698	9.58245	9.48156e-22	C	-
rs12919821	rs2521795	70933	G/A	D	0.167	hsa-miR-130b-3p	7mer-m8	-0.046	NA	145	-15.44	0	0	+	GDE1	ENST00000564172	ILMN_1728698	9.53222	1.53985e-21	C	-
rs12919821	rs2521795	70933	G/A	D	0.167	hsa-miR-130b-3p	7mer-m8	-0.046	NA	145	-15.44	0	0	+	GDE1	ENST00000353258	ILMN_1728698	9.53222	1.53985e-21	C	-
rs2256152	rs2521795	4541	G/A	D	0.167	hsa-miR-20a-5p	7mer-m8	-0.047	NA	143	-11.39	0	0	+	GDE1	ENST00000564172	ILMN_1728698	9.42471	4.31748e-21	C	-
rs2256152	rs2521795	4541	G/A	D	0.167	hsa-miR-20a-5p	7mer-m8	-0.047	NA	143	-11.39	0	0	+	GDE1	ENST00000353258	ILMN_1728698	9.42471	4.31748e-21	C	-
rs12926048	rs2521795	11688	G/A	D	0.167	hsa-miR-130b-3p	7mer-m8	-0.046	NA	145	-15.44	0	0	+	GDE1	ENST00000564172	ILMN_1728698	9.3504	8.74821e-21	C	-
rs12926048	rs2521795	11688	G/A	D	0.167	hsa-miR-130b-3p	7mer-m8	-0.046	NA	145	-15.44	0	0	+	GDE1	ENST00000353258	ILMN_1728698	9.3504	8.74821e-21	C	-
rs12597762	rs2521795	52338	G/A	D	0.167	hsa-miR-130b-3p	7mer-m8	-0.046	NA	145	-15.44	0	0	+	GDE1	ENST00000564172	ILMN_1728698	9.60671	7.49842e-22	C	-
rs12597762	rs2521795	52338	G/A	D	0.167	hsa-miR-130b-3p	7mer-m8	-0.046	NA	145	-15.44	0	0	+	GDE1	ENST00000353258	ILMN_1728698	9.60671	7.49842e-22	C	-
rs11642738	rs2521795	75855	G/A	D	0.167	hsa-miR-93-5p	7mer-m8	-0.047	NA	155	-14.55	0	0	+	GDE1	ENST00000564172	ILMN_1728698	9.54248	1.39564e-21	C	-
rs11642738	rs2521795	75855	G/A	D	0.167	hsa-miR-93-5p	7mer-m8	-0.047	NA	155	-14.55	0	0	+	GDE1	ENST00000353258	ILMN_1728698	9.54248	1.39564e-21	C	-
rs2285662	rs2521795	53053	G/A	D	0.167	hsa-miR-20a-5p	7mer-m8	-0.047	NA	143	-11.39	0	0	+	GDE1	ENST00000564172	ILMN_1728698	9.59819	8.15107e-22	C	-
rs2285662	rs2521795	53053	G/A	D	0.167	hsa-miR-20a-5p	7mer-m8	-0.047	NA	143	-11.39	0	0	+	GDE1	ENST00000353258	ILMN_1728698	9.59819	8.15107e-22	C	-
rs2074167	rs2521795	7530	G/A	D	0.167	hsa-miR-20a-5p	7mer-m8	-0.047	NA	143	-11.39	0	0	+	GDE1	ENST00000564172	ILMN_1728698	9.37753	6.76196e-21	C	-
rs2074167	rs2521795	7530	G/A	D	0.167	hsa-miR-20a-5p	7mer-m8	-0.047	NA	143	-11.39	0	0	+	GDE1	ENST00000353258	ILMN_1728698	9.37753	6.76196e-21	C	-
rs2521795	rs2521795	0	G/A	D	0.167	hsa-miR-106b-5p	7mer-m8	-0.047	NA	151	-14.56	0	0	+	GDE1	ENST00000564172	ILMN_1728698	9.39408	5.77639e-21	C	-
rs2521795	rs2521795	0	G/A	D	0.167	hsa-miR-106b-5p	7mer-m8	-0.047	NA	151	-14.56	0	0	+	GDE1	ENST00000353258	ILMN_1728698	9.39408	5.77639e-21	C	-
rs12927277	rs2521795	29840	G/A	D	0.167	hsa-miR-106b-5p	7mer-m8	-0.047	NA	151	-14.56	0	0	+	GDE1	ENST00000564172	ILMN_1728698	9.58619	9.15663e-22	C	-
rs12927277	rs2521795	29840	G/A	D	0.167	hsa-miR-106b-5p	7mer-m8	-0.047	NA	151	-14.56	0	0	+	GDE1	ENST00000353258	ILMN_1728698	9.58619	9.15663e-22	C	-
rs2285660	rs2521795	37575	G/A	D	0.167	hsa-miR-17-5p	7mer-m8	-0.047	NA	147	-12.25	0	0	+	GDE1	ENST00000564172	ILMN_1728698	9.62965	5.99624e-22	C	-
rs2285660	rs2521795	37575	G/A	D	0.167	hsa-miR-17-5p	7mer-m8	-0.047	NA	147	-12.25	0	0	+	GDE1	ENST00000353258	ILMN_1728698	9.62965	5.99624e-22	C	-
rs2285662	rs2521795	53053	G/A	D	0.167	hsa-miR-106b-5p	7mer-m8	-0.047	NA	151	-14.56	0	0	+	GDE1	ENST00000564172	ILMN_1728698	9.59819	8.15107e-22	C	-
rs2285662	rs2521795	53053	G/A	D	0.167	hsa-miR-106b-5p	7mer-m8	-0.047	NA	151	-14.56	0	0	+	GDE1	ENST00000353258	ILMN_1728698	9.59819	8.15107e-22	C	-
rs2028264	rs2521795	53956	G/A	D	0.167	hsa-miR-130b-3p	7mer-m8	-0.046	NA	145	-15.44	0	0	+	GDE1	ENST00000564172	ILMN_1728698	9.59761	8.18275e-22	C	-
rs2028264	rs2521795	53956	G/A	D	0.167	hsa-miR-130b-3p	7mer-m8	-0.046	NA	145	-15.44	0	0	+	GDE1	ENST00000353258	ILMN_1728698	9.59761	8.18275e-22	C	-
rs2301687	rs2521795	42789	G/A	D	0.167	hsa-miR-106b-5p	7mer-m8	-0.047	NA	151	-14.56	0	0	+	GDE1	ENST00000564172	ILMN_1728698	9.60787	7.41156e-22	C	-
rs2301687	rs2521795	42789	G/A	D	0.167	hsa-miR-106b-5p	7mer-m8	-0.047	NA	151	-14.56	0	0	+	GDE1	ENST00000353258	ILMN_1728698	9.60787	7.41156e-22	C	-
rs2074167	rs2521795	7530	G/A	D	0.167	hsa-miR-106b-5p	7mer-m8	-0.047	NA	151	-14.56	0	0	+	GDE1	ENST00000564172	ILMN_1728698	9.37753	6.76196e-21	C	-
rs2074167	rs2521795	7530	G/A	D	0.167	hsa-miR-106b-5p	7mer-m8	-0.047	NA	151	-14.56	0	0	+	GDE1	ENST00000353258	ILMN_1728698	9.37753	6.76196e-21	C	-
rs7184710	rs2521795	79022	G/A	D	0.167	hsa-miR-20a-5p	7mer-m8	-0.047	NA	143	-11.39	0	0	+	GDE1	ENST00000564172	ILMN_1728698	9.5299	1.57587e-21	C	-
rs7184710	rs2521795	79022	G/A	D	0.167	hsa-miR-20a-5p	7mer-m8	-0.047	NA	143	-11.39	0	0	+	GDE1	ENST00000353258	ILMN_1728698	9.5299	1.57587e-21	C	-
rs11646941	rs2521795	20784	G/A	D	0.167	hsa-miR-130b-3p	7mer-m8	-0.046	NA	145	-15.44	0	0	+	GDE1	ENST00000564172	ILMN_1728698	9.46281	2.99805e-21	C	-
rs11646941	rs2521795	20784	G/A	D	0.167	hsa-miR-130b-3p	7mer-m8	-0.046	NA	145	-15.44	0	0	+	GDE1	ENST00000353258	ILMN_1728698	9.46281	2.99805e-21	C	-
rs2072087	rs2521795	2564	G/A	D	0.167	hsa-miR-93-5p	7mer-m8	-0.047	NA	155	-14.55	0	0	+	GDE1	ENST00000564172	ILMN_1728698	9.38729	6.16164e-21	C	-
rs2072087	rs2521795	2564	G/A	D	0.167	hsa-miR-93-5p	7mer-m8	-0.047	NA	155	-14.55	0	0	+	GDE1	ENST00000353258	ILMN_1728698	9.38729	6.16164e-21	C	-
rs11640464	rs2521795	11421	G/A	D	0.167	hsa-miR-93-5p	7mer-m8	-0.047	NA	155	-14.55	0	0	+	GDE1	ENST00000564172	ILMN_1728698	9.3504	8.74821e-21	C	-
rs11640464	rs2521795	11421	G/A	D	0.167	hsa-miR-93-5p	7mer-m8	-0.047	NA	155	-14.55	0	0	+	GDE1	ENST00000353258	ILMN_1728698	9.3504	8.74821e-21	C	-
rs12926048	rs2521795	11688	G/A	D	0.167	hsa-miR-17-5p	7mer-m8	-0.047	NA	147	-12.25	0	0	+	GDE1	ENST00000564172	ILMN_1728698	9.3504	8.74821e-21	C	-
rs12926048	rs2521795	11688	G/A	D	0.167	hsa-miR-17-5p	7mer-m8	-0.047	NA	147	-12.25	0	0	+	GDE1	ENST00000353258	ILMN_1728698	9.3504	8.74821e-21	C	-
rs2285659	rs2521795	21551	G/A	D	0.167	hsa-miR-106b-5p	7mer-m8	-0.047	NA	151	-14.56	0	0	+	GDE1	ENST00000564172	ILMN_1728698	9.59098	8.74046e-22	C	-
rs2285659	rs2521795	21551	G/A	D	0.167	hsa-miR-106b-5p	7mer-m8	-0.047	NA	151	-14.56	0	0	+	GDE1	ENST00000353258	ILMN_1728698	9.59098	8.74046e-22	C	-
rs12925996	rs2521795	72378	G/A	D	0.167	hsa-miR-17-5p	7mer-m8	-0.047	NA	147	-12.25	0	0	+	GDE1	ENST00000564172	ILMN_1728698	9.53338	1.52508e-21	C	-
rs12925996	rs2521795	72378	G/A	D	0.167	hsa-miR-17-5p	7mer-m8	-0.047	NA	147	-12.25	0	0	+	GDE1	ENST00000353258	ILMN_1728698	9.53338	1.52508e-21	C	-
rs12925996	rs2521795	72378	G/A	D	0.167	hsa-miR-20a-5p	7mer-m8	-0.047	NA	143	-11.39	0	0	+	GDE1	ENST00000564172	ILMN_1728698	9.53338	1.52508e-21	C	-
rs12925996	rs2521795	72378	G/A	D	0.167	hsa-miR-20a-5p	7mer-m8	-0.047	NA	143	-11.39	0	0	+	GDE1	ENST00000353258	ILMN_1728698	9.53338	1.52508e-21	C	-
rs12929603	rs2521795	26884	G/A	D	0.167	hsa-miR-106b-5p	7mer-m8	-0.047	NA	151	-14.56	0	0	+	GDE1	ENST00000564172	ILMN_1728698	9.56814	1.08994e-21	C	-
rs12929603	rs2521795	26884	G/A	D	0.167	hsa-miR-106b-5p	7mer-m8	-0.047	NA	151	-14.56	0	0	+	GDE1	ENST00000353258	ILMN_1728698	9.56814	1.08994e-21	C	-
rs2028264	rs2521795	53956	G/A	D	0.167	hsa-miR-106b-5p	7mer-m8	-0.047	NA	151	-14.56	0	0	+	GDE1	ENST00000564172	ILMN_1728698	9.59761	8.18275e-22	C	-
rs2028264	rs2521795	53956	G/A	D	0.167	hsa-miR-106b-5p	7mer-m8	-0.047	NA	151	-14.56	0	0	+	GDE1	ENST00000353258	ILMN_1728698	9.59761	8.18275e-22	C	-
rs12929603	rs2521795	26884	G/A	D	0.167	hsa-miR-454-3p	7mer-m8	-0.065	NA	161	-21.5	0	0	+	GDE1	ENST00000564172	ILMN_1728698	9.56814	1.08994e-21	C	-
rs12929603	rs2521795	26884	G/A	D	0.167	hsa-miR-454-3p	7mer-m8	-0.065	NA	161	-21.5	0	0	+	GDE1	ENST00000353258	ILMN_1728698	9.56814	1.08994e-21	C	-
rs916076	rs2521795	1179	G/A	D	0.167	hsa-miR-93-5p	7mer-m8	-0.047	NA	155	-14.55	0	0	+	GDE1	ENST00000564172	ILMN_1728698	9.41106	4.91439e-21	C	-
rs916076	rs2521795	1179	G/A	D	0.167	hsa-miR-93-5p	7mer-m8	-0.047	NA	155	-14.55	0	0	+	GDE1	ENST00000353258	ILMN_1728698	9.41106	4.91439e-21	C	-
rs2285659	rs2521795	21551	G/A	D	0.167	hsa-miR-130b-3p	7mer-m8	-0.046	NA	145	-15.44	0	0	+	GDE1	ENST00000564172	ILMN_1728698	9.59098	8.74046e-22	C	-
rs2285659	rs2521795	21551	G/A	D	0.167	hsa-miR-130b-3p	7mer-m8	-0.046	NA	145	-15.44	0	0	+	GDE1	ENST00000353258	ILMN_1728698	9.59098	8.74046e-22	C	-
rs7184710	rs2521795	79022	G/A	D	0.167	hsa-miR-93-5p	7mer-m8	-0.047	NA	155	-14.55	0	0	+	GDE1	ENST00000564172	ILMN_1728698	9.5299	1.57587e-21	C	-
rs7184710	rs2521795	79022	G/A	D	0.167	hsa-miR-93-5p	7mer-m8	-0.047	NA	155	-14.55	0	0	+	GDE1	ENST00000353258	ILMN_1728698	9.5299	1.57587e-21	C	-
rs7191012	rs2521795	34149	G/A	D	0.167	hsa-miR-93-5p	7mer-m8	-0.047	NA	155	-14.55	0	0	+	GDE1	ENST00000564172	ILMN_1728698	9.59329	8.53946e-22	C	-
rs7191012	rs2521795	34149	G/A	D	0.167	hsa-miR-93-5p	7mer-m8	-0.047	NA	155	-14.55	0	0	+	GDE1	ENST00000353258	ILMN_1728698	9.59329	8.53946e-22	C	-
rs2079012	rs2521795	65204	G/A	D	0.167	hsa-miR-20a-5p	7mer-m8	-0.047	NA	143	-11.39	0	0	+	GDE1	ENST00000564172	ILMN_1728698	9.58245	9.48156e-22	C	-
rs2079012	rs2521795	65204	G/A	D	0.167	hsa-miR-20a-5p	7mer-m8	-0.047	NA	143	-11.39	0	0	+	GDE1	ENST00000353258	ILMN_1728698	9.58245	9.48156e-22	C	-
rs12925996	rs2521795	72378	G/A	D	0.167	hsa-miR-454-3p	7mer-m8	-0.065	NA	161	-21.5	0	0	+	GDE1	ENST00000564172	ILMN_1728698	9.53338	1.52508e-21	C	-
rs12925996	rs2521795	72378	G/A	D	0.167	hsa-miR-454-3p	7mer-m8	-0.065	NA	161	-21.5	0	0	+	GDE1	ENST00000353258	ILMN_1728698	9.53338	1.52508e-21	C	-
rs2285662	rs2521795	53053	G/A	D	0.167	hsa-miR-93-5p	7mer-m8	-0.047	NA	155	-14.55	0	0	+	GDE1	ENST00000564172	ILMN_1728698	9.59819	8.15107e-22	C	-
rs2285662	rs2521795	53053	G/A	D	0.167	hsa-miR-93-5p	7mer-m8	-0.047	NA	155	-14.55	0	0	+	GDE1	ENST00000353258	ILMN_1728698	9.59819	8.15107e-22	C	-
rs2256152	rs2521795	4541	G/A	D	0.167	hsa-miR-130b-3p	7mer-m8	-0.046	NA	145	-15.44	0	0	+	GDE1	ENST00000564172	ILMN_1728698	9.42471	4.31748e-21	C	-
rs2256152	rs2521795	4541	G/A	D	0.167	hsa-miR-130b-3p	7mer-m8	-0.046	NA	145	-15.44	0	0	+	GDE1	ENST00000353258	ILMN_1728698	9.42471	4.31748e-21	C	-
rs16972219	rs2521795	77668	G/A	D	0.167	hsa-miR-17-5p	7mer-m8	-0.047	NA	147	-12.25	0	0	+	GDE1	ENST00000564172	ILMN_1728698	9.52874	1.59419e-21	C	-
rs16972219	rs2521795	77668	G/A	D	0.167	hsa-miR-17-5p	7mer-m8	-0.047	NA	147	-12.25	0	0	+	GDE1	ENST00000353258	ILMN_1728698	9.52874	1.59419e-21	C	-
rs2521795	rs2521795	0	G/A	D	0.167	hsa-miR-93-5p	7mer-m8	-0.047	NA	155	-14.55	0	0	+	GDE1	ENST00000564172	ILMN_1728698	9.39408	5.77639e-21	C	-
rs2521795	rs2521795	0	G/A	D	0.167	hsa-miR-93-5p	7mer-m8	-0.047	NA	155	-14.55	0	0	+	GDE1	ENST00000353258	ILMN_1728698	9.39408	5.77639e-21	C	-
rs2285659	rs2521795	21551	G/A	D	0.167	hsa-miR-454-3p	7mer-m8	-0.065	NA	161	-21.5	0	0	+	GDE1	ENST00000564172	ILMN_1728698	9.59098	8.74046e-22	C	-
rs2285659	rs2521795	21551	G/A	D	0.167	hsa-miR-454-3p	7mer-m8	-0.065	NA	161	-21.5	0	0	+	GDE1	ENST00000353258	ILMN_1728698	9.59098	8.74046e-22	C	-
rs12927277	rs2521795	29840	G/A	D	0.167	hsa-miR-17-5p	7mer-m8	-0.047	NA	147	-12.25	0	0	+	GDE1	ENST00000564172	ILMN_1728698	9.58619	9.15663e-22	C	-
rs12927277	rs2521795	29840	G/A	D	0.167	hsa-miR-17-5p	7mer-m8	-0.047	NA	147	-12.25	0	0	+	GDE1	ENST00000353258	ILMN_1728698	9.58619	9.15663e-22	C	-
rs2074167	rs2521795	7530	G/A	D	0.167	hsa-miR-454-3p	7mer-m8	-0.065	NA	161	-21.5	0	0	+	GDE1	ENST00000564172	ILMN_1728698	9.37753	6.76196e-21	C	-
rs2074167	rs2521795	7530	G/A	D	0.167	hsa-miR-454-3p	7mer-m8	-0.065	NA	161	-21.5	0	0	+	GDE1	ENST00000353258	ILMN_1728698	9.37753	6.76196e-21	C	-
rs2521795	rs2521795	0	G/A	D	0.167	hsa-miR-454-3p	7mer-m8	-0.065	NA	161	-21.5	0	0	+	GDE1	ENST00000564172	ILMN_1728698	9.39408	5.77639e-21	C	-
rs2521795	rs2521795	0	G/A	D	0.167	hsa-miR-454-3p	7mer-m8	-0.065	NA	161	-21.5	0	0	+	GDE1	ENST00000353258	ILMN_1728698	9.39408	5.77639e-21	C	-
rs11074400	rs2521795	15062	G/A	D	0.167	hsa-miR-17-5p	7mer-m8	-0.047	NA	147	-12.25	0	0	+	GDE1	ENST00000564172	ILMN_1728698	9.36456	7.64836e-21	C	-
rs11074400	rs2521795	15062	G/A	D	0.167	hsa-miR-17-5p	7mer-m8	-0.047	NA	147	-12.25	0	0	+	GDE1	ENST00000353258	ILMN_1728698	9.36456	7.64836e-21	C	-
rs12929603	rs2521795	26884	G/A	D	0.167	hsa-miR-93-5p	7mer-m8	-0.047	NA	155	-14.55	0	0	+	GDE1	ENST00000564172	ILMN_1728698	9.56814	1.08994e-21	C	-
rs12929603	rs2521795	26884	G/A	D	0.167	hsa-miR-93-5p	7mer-m8	-0.047	NA	155	-14.55	0	0	+	GDE1	ENST00000353258	ILMN_1728698	9.56814	1.08994e-21	C	-
rs11074400	rs2521795	15062	G/A	D	0.167	hsa-miR-106b-5p	7mer-m8	-0.047	NA	151	-14.56	0	0	+	GDE1	ENST00000564172	ILMN_1728698	9.36456	7.64836e-21	C	-
rs11074400	rs2521795	15062	G/A	D	0.167	hsa-miR-106b-5p	7mer-m8	-0.047	NA	151	-14.56	0	0	+	GDE1	ENST00000353258	ILMN_1728698	9.36456	7.64836e-21	C	-
rs7184710	rs2521795	79022	G/A	D	0.167	hsa-miR-454-3p	7mer-m8	-0.065	NA	161	-21.5	0	0	+	GDE1	ENST00000564172	ILMN_1728698	9.5299	1.57587e-21	C	-
rs7184710	rs2521795	79022	G/A	D	0.167	hsa-miR-454-3p	7mer-m8	-0.065	NA	161	-21.5	0	0	+	GDE1	ENST00000353258	ILMN_1728698	9.5299	1.57587e-21	C	-
rs2285660	rs2521795	37575	G/A	D	0.167	hsa-miR-106b-5p	7mer-m8	-0.047	NA	151	-14.56	0	0	+	GDE1	ENST00000564172	ILMN_1728698	9.62965	5.99624e-22	C	-
rs2285660	rs2521795	37575	G/A	D	0.167	hsa-miR-106b-5p	7mer-m8	-0.047	NA	151	-14.56	0	0	+	GDE1	ENST00000353258	ILMN_1728698	9.62965	5.99624e-22	C	-
rs7190666	rs2521795	33975	G/A	D	0.167	hsa-miR-93-5p	7mer-m8	-0.047	NA	155	-14.55	0	0	+	GDE1	ENST00000564172	ILMN_1728698	9.56827	1.08783e-21	C	-
rs7190666	rs2521795	33975	G/A	D	0.167	hsa-miR-93-5p	7mer-m8	-0.047	NA	155	-14.55	0	0	+	GDE1	ENST00000353258	ILMN_1728698	9.56827	1.08783e-21	C	-
rs11646941	rs2521795	20784	G/A	D	0.167	hsa-miR-17-5p	7mer-m8	-0.047	NA	147	-12.25	0	0	+	GDE1	ENST00000564172	ILMN_1728698	9.46281	2.99805e-21	C	-
rs11646941	rs2521795	20784	G/A	D	0.167	hsa-miR-17-5p	7mer-m8	-0.047	NA	147	-12.25	0	0	+	GDE1	ENST00000353258	ILMN_1728698	9.46281	2.99805e-21	C	-
rs7184710	rs2521795	79022	G/A	D	0.167	hsa-miR-106b-5p	7mer-m8	-0.047	NA	151	-14.56	0	0	+	GDE1	ENST00000564172	ILMN_1728698	9.5299	1.57587e-21	C	-
rs7184710	rs2521795	79022	G/A	D	0.167	hsa-miR-106b-5p	7mer-m8	-0.047	NA	151	-14.56	0	0	+	GDE1	ENST00000353258	ILMN_1728698	9.5299	1.57587e-21	C	-
rs7191012	rs2521795	34149	G/A	D	0.167	hsa-miR-106b-5p	7mer-m8	-0.047	NA	151	-14.56	0	0	+	GDE1	ENST00000564172	ILMN_1728698	9.59329	8.53946e-22	C	-
rs7191012	rs2521795	34149	G/A	D	0.167	hsa-miR-106b-5p	7mer-m8	-0.047	NA	151	-14.56	0	0	+	GDE1	ENST00000353258	ILMN_1728698	9.59329	8.53946e-22	C	-
rs2072087	rs2521795	2564	G/A	D	0.167	hsa-miR-106b-5p	7mer-m8	-0.047	NA	151	-14.56	0	0	+	GDE1	ENST00000564172	ILMN_1728698	9.38729	6.16164e-21	C	-
rs2072087	rs2521795	2564	G/A	D	0.167	hsa-miR-106b-5p	7mer-m8	-0.047	NA	151	-14.56	0	0	+	GDE1	ENST00000353258	ILMN_1728698	9.38729	6.16164e-21	C	-
rs12447447	rs2521795	32785	G/A	D	0.167	hsa-miR-93-5p	7mer-m8	-0.047	NA	155	-14.55	0	0	+	GDE1	ENST00000564172	ILMN_1728698	9.60108	7.91725e-22	C	-
rs12447447	rs2521795	32785	G/A	D	0.167	hsa-miR-93-5p	7mer-m8	-0.047	NA	155	-14.55	0	0	+	GDE1	ENST00000353258	ILMN_1728698	9.60108	7.91725e-22	C	-
rs916076	rs2521795	1179	G/A	D	0.167	hsa-miR-20a-5p	7mer-m8	-0.047	NA	143	-11.39	0	0	+	GDE1	ENST00000564172	ILMN_1728698	9.41106	4.91439e-21	C	-
rs916076	rs2521795	1179	G/A	D	0.167	hsa-miR-20a-5p	7mer-m8	-0.047	NA	143	-11.39	0	0	+	GDE1	ENST00000353258	ILMN_1728698	9.41106	4.91439e-21	C	-
rs12597762	rs2521795	52338	G/A	D	0.167	hsa-miR-106b-5p	7mer-m8	-0.047	NA	151	-14.56	0	0	+	GDE1	ENST00000564172	ILMN_1728698	9.60671	7.49842e-22	C	-
rs12597762	rs2521795	52338	G/A	D	0.167	hsa-miR-106b-5p	7mer-m8	-0.047	NA	151	-14.56	0	0	+	GDE1	ENST00000353258	ILMN_1728698	9.60671	7.49842e-22	C	-
rs2074167	rs2521795	7530	G/A	D	0.167	hsa-miR-130b-3p	7mer-m8	-0.046	NA	145	-15.44	0	0	+	GDE1	ENST00000564172	ILMN_1728698	9.37753	6.76196e-21	C	-
rs2074167	rs2521795	7530	G/A	D	0.167	hsa-miR-130b-3p	7mer-m8	-0.046	NA	145	-15.44	0	0	+	GDE1	ENST00000353258	ILMN_1728698	9.37753	6.76196e-21	C	-
rs2521795	rs2521795	0	G/A	D	0.167	hsa-miR-20a-5p	7mer-m8	-0.047	NA	143	-11.39	0	0	+	GDE1	ENST00000564172	ILMN_1728698	9.39408	5.77639e-21	C	-
rs2521795	rs2521795	0	G/A	D	0.167	hsa-miR-20a-5p	7mer-m8	-0.047	NA	143	-11.39	0	0	+	GDE1	ENST00000353258	ILMN_1728698	9.39408	5.77639e-21	C	-
rs12919821	rs2521795	70933	G/A	D	0.167	hsa-miR-93-5p	7mer-m8	-0.047	NA	155	-14.55	0	0	+	GDE1	ENST00000564172	ILMN_1728698	9.53222	1.53985e-21	C	-
rs12919821	rs2521795	70933	G/A	D	0.167	hsa-miR-93-5p	7mer-m8	-0.047	NA	155	-14.55	0	0	+	GDE1	ENST00000353258	ILMN_1728698	9.53222	1.53985e-21	C	-
rs12925996	rs2521795	72378	G/A	D	0.167	hsa-miR-93-5p	7mer-m8	-0.047	NA	155	-14.55	0	0	+	GDE1	ENST00000564172	ILMN_1728698	9.53338	1.52508e-21	C	-
rs12925996	rs2521795	72378	G/A	D	0.167	hsa-miR-93-5p	7mer-m8	-0.047	NA	155	-14.55	0	0	+	GDE1	ENST00000353258	ILMN_1728698	9.53338	1.52508e-21	C	-
rs12926048	rs2521795	11688	G/A	D	0.167	hsa-miR-106b-5p	7mer-m8	-0.047	NA	151	-14.56	0	0	+	GDE1	ENST00000564172	ILMN_1728698	9.3504	8.74821e-21	C	-
rs12926048	rs2521795	11688	G/A	D	0.167	hsa-miR-106b-5p	7mer-m8	-0.047	NA	151	-14.56	0	0	+	GDE1	ENST00000353258	ILMN_1728698	9.3504	8.74821e-21	C	-
rs2074167	rs2521795	7530	G/A	D	0.167	hsa-miR-17-5p	7mer-m8	-0.047	NA	147	-12.25	0	0	+	GDE1	ENST00000564172	ILMN_1728698	9.37753	6.76196e-21	C	-
rs2074167	rs2521795	7530	G/A	D	0.167	hsa-miR-17-5p	7mer-m8	-0.047	NA	147	-12.25	0	0	+	GDE1	ENST00000353258	ILMN_1728698	9.37753	6.76196e-21	C	-
rs16972219	rs2521795	77668	G/A	D	0.167	hsa-miR-106b-5p	7mer-m8	-0.047	NA	151	-14.56	0	0	+	GDE1	ENST00000564172	ILMN_1728698	9.52874	1.59419e-21	C	-
rs16972219	rs2521795	77668	G/A	D	0.167	hsa-miR-106b-5p	7mer-m8	-0.047	NA	151	-14.56	0	0	+	GDE1	ENST00000353258	ILMN_1728698	9.52874	1.59419e-21	C	-
rs2079012	rs2521795	65204	G/A	D	0.167	hsa-miR-17-5p	7mer-m8	-0.047	NA	147	-12.25	0	0	+	GDE1	ENST00000564172	ILMN_1728698	9.58245	9.48156e-22	C	-
rs2079012	rs2521795	65204	G/A	D	0.167	hsa-miR-17-5p	7mer-m8	-0.047	NA	147	-12.25	0	0	+	GDE1	ENST00000353258	ILMN_1728698	9.58245	9.48156e-22	C	-
rs11646941	rs2521795	20784	G/A	D	0.167	hsa-miR-106b-5p	7mer-m8	-0.047	NA	151	-14.56	0	0	+	GDE1	ENST00000564172	ILMN_1728698	9.46281	2.99805e-21	C	-
rs11646941	rs2521795	20784	G/A	D	0.167	hsa-miR-106b-5p	7mer-m8	-0.047	NA	151	-14.56	0	0	+	GDE1	ENST00000353258	ILMN_1728698	9.46281	2.99805e-21	C	-
rs12927277	rs2521795	29840	G/A	D	0.167	hsa-miR-93-5p	7mer-m8	-0.047	NA	155	-14.55	0	0	+	GDE1	ENST00000564172	ILMN_1728698	9.58619	9.15663e-22	C	-
rs12927277	rs2521795	29840	G/A	D	0.167	hsa-miR-93-5p	7mer-m8	-0.047	NA	155	-14.55	0	0	+	GDE1	ENST00000353258	ILMN_1728698	9.58619	9.15663e-22	C	-
rs2028264	rs2521795	53956	G/A	D	0.167	hsa-miR-93-5p	7mer-m8	-0.047	NA	155	-14.55	0	0	+	GDE1	ENST00000564172	ILMN_1728698	9.59761	8.18275e-22	C	-
rs2028264	rs2521795	53956	G/A	D	0.167	hsa-miR-93-5p	7mer-m8	-0.047	NA	155	-14.55	0	0	+	GDE1	ENST00000353258	ILMN_1728698	9.59761	8.18275e-22	C	-
rs12929603	rs2521795	26884	G/A	D	0.167	hsa-miR-130b-3p	7mer-m8	-0.046	NA	145	-15.44	0	0	+	GDE1	ENST00000564172	ILMN_1728698	9.56814	1.08994e-21	C	-
rs12929603	rs2521795	26884	G/A	D	0.167	hsa-miR-130b-3p	7mer-m8	-0.046	NA	145	-15.44	0	0	+	GDE1	ENST00000353258	ILMN_1728698	9.56814	1.08994e-21	C	-
rs7184710	rs2521795	79022	G/A	D	0.167	hsa-miR-17-5p	7mer-m8	-0.047	NA	147	-12.25	0	0	+	GDE1	ENST00000564172	ILMN_1728698	9.5299	1.57587e-21	C	-
rs7184710	rs2521795	79022	G/A	D	0.167	hsa-miR-17-5p	7mer-m8	-0.047	NA	147	-12.25	0	0	+	GDE1	ENST00000353258	ILMN_1728698	9.5299	1.57587e-21	C	-
rs11642738	rs2521795	75855	G/A	D	0.167	hsa-miR-106b-5p	7mer-m8	-0.047	NA	151	-14.56	0	0	+	GDE1	ENST00000564172	ILMN_1728698	9.54248	1.39564e-21	C	-
rs11642738	rs2521795	75855	G/A	D	0.167	hsa-miR-106b-5p	7mer-m8	-0.047	NA	151	-14.56	0	0	+	GDE1	ENST00000353258	ILMN_1728698	9.54248	1.39564e-21	C	-
rs2072087	rs2521795	2564	G/A	D	0.167	hsa-miR-17-5p	7mer-m8	-0.047	NA	147	-12.25	0	0	+	GDE1	ENST00000564172	ILMN_1728698	9.38729	6.16164e-21	C	-
rs2072087	rs2521795	2564	G/A	D	0.167	hsa-miR-17-5p	7mer-m8	-0.047	NA	147	-12.25	0	0	+	GDE1	ENST00000353258	ILMN_1728698	9.38729	6.16164e-21	C	-
rs7190666	rs2521795	33975	G/A	D	0.167	hsa-miR-20a-5p	7mer-m8	-0.047	NA	143	-11.39	0	0	+	GDE1	ENST00000564172	ILMN_1728698	9.56827	1.08783e-21	C	-
rs7190666	rs2521795	33975	G/A	D	0.167	hsa-miR-20a-5p	7mer-m8	-0.047	NA	143	-11.39	0	0	+	GDE1	ENST00000353258	ILMN_1728698	9.56827	1.08783e-21	C	-
rs11640464	rs2521795	11421	G/A	D	0.167	hsa-miR-17-5p	7mer-m8	-0.047	NA	147	-12.25	0	0	+	GDE1	ENST00000564172	ILMN_1728698	9.3504	8.74821e-21	C	-
rs11640464	rs2521795	11421	G/A	D	0.167	hsa-miR-17-5p	7mer-m8	-0.047	NA	147	-12.25	0	0	+	GDE1	ENST00000353258	ILMN_1728698	9.3504	8.74821e-21	C	-
rs2301687	rs2521795	42789	G/A	D	0.167	hsa-miR-93-5p	7mer-m8	-0.047	NA	155	-14.55	0	0	+	GDE1	ENST00000564172	ILMN_1728698	9.60787	7.41156e-22	C	-
rs2301687	rs2521795	42789	G/A	D	0.167	hsa-miR-93-5p	7mer-m8	-0.047	NA	155	-14.55	0	0	+	GDE1	ENST00000353258	ILMN_1728698	9.60787	7.41156e-22	C	-
rs2072087	rs2521795	2564	G/A	D	0.167	hsa-miR-130b-3p	7mer-m8	-0.046	NA	145	-15.44	0	0	+	GDE1	ENST00000564172	ILMN_1728698	9.38729	6.16164e-21	C	-
rs2072087	rs2521795	2564	G/A	D	0.167	hsa-miR-130b-3p	7mer-m8	-0.046	NA	145	-15.44	0	0	+	GDE1	ENST00000353258	ILMN_1728698	9.38729	6.16164e-21	C	-
rs16972219	rs2521795	77668	G/A	D	0.167	hsa-miR-93-5p	7mer-m8	-0.047	NA	155	-14.55	0	0	+	GDE1	ENST00000564172	ILMN_1728698	9.52874	1.59419e-21	C	-
rs16972219	rs2521795	77668	G/A	D	0.167	hsa-miR-93-5p	7mer-m8	-0.047	NA	155	-14.55	0	0	+	GDE1	ENST00000353258	ILMN_1728698	9.52874	1.59419e-21	C	-
rs7191012	rs2521795	34149	G/A	D	0.167	hsa-miR-130b-3p	7mer-m8	-0.046	NA	145	-15.44	0	0	+	GDE1	ENST00000564172	ILMN_1728698	9.59329	8.53946e-22	C	-
rs7191012	rs2521795	34149	G/A	D	0.167	hsa-miR-130b-3p	7mer-m8	-0.046	NA	145	-15.44	0	0	+	GDE1	ENST00000353258	ILMN_1728698	9.59329	8.53946e-22	C	-
rs916076	rs2521795	1179	G/A	D	0.167	hsa-miR-130b-3p	7mer-m8	-0.046	NA	145	-15.44	0	0	+	GDE1	ENST00000564172	ILMN_1728698	9.41106	4.91439e-21	C	-
rs916076	rs2521795	1179	G/A	D	0.167	hsa-miR-130b-3p	7mer-m8	-0.046	NA	145	-15.44	0	0	+	GDE1	ENST00000353258	ILMN_1728698	9.41106	4.91439e-21	C	-
rs2079012	rs2521795	65204	G/A	D	0.167	hsa-miR-93-5p	7mer-m8	-0.047	NA	155	-14.55	0	0	+	GDE1	ENST00000564172	ILMN_1728698	9.58245	9.48156e-22	C	-
rs2079012	rs2521795	65204	G/A	D	0.167	hsa-miR-93-5p	7mer-m8	-0.047	NA	155	-14.55	0	0	+	GDE1	ENST00000353258	ILMN_1728698	9.58245	9.48156e-22	C	-
rs1053183	rs1053183	0	A/G	C	0.267	hsa-miR-361-3p	7mer-m8	-0.177	NA	150	-24.82	2	1	-	KMO	ENST00000366559	ILMN_1730917	7.47194	7.91052e-14	C	-
rs648708	rs1053183	10793	A/G	C	0.267	hsa-miR-361-3p	7mer-m8	-0.177	NA	150	-24.82	2	1	-	KMO	ENST00000366559	ILMN_1730917	7.15836	8.17432e-13	C	-
rs850678	rs1053183	11492	A/G	C	0.267	hsa-miR-361-3p	7mer-m8	-0.177	NA	150	-24.82	2	1	-	KMO	ENST00000366559	ILMN_1730917	7.14655	8.90832e-13	C	-
rs12539	rs12539	0	C/T	D	0.208	hsa-miR-629-5p	7mer-m8	-0.154	-0.5491	142	-10.98	8	0	-	AOC1	ENST00000360937	ILMN_1731433	6.10264	1.04357e-09	C	-
rs4725970	rs12539	245	C/T	D	0.208	hsa-miR-629-5p	7mer-m8	-0.154	-0.5491	142	-10.98	8	0	-	AOC1	ENST00000360937	ILMN_1731433	6.11534	9.64359e-10	C	-
rs12374688	rs12539	7083	C/T	D	0.208	hsa-miR-629-5p	7mer-m8	-0.154	-0.5491	142	-10.98	8	0	-	AOC1	ENST00000360937	ILMN_1731433	5.76497	8.17547e-09	C	-
rs10250704	rs12539	6052	C/T	D	0.208	hsa-miR-629-5p	7mer-m8	-0.154	-0.5491	142	-10.98	8	0	-	AOC1	ENST00000360937	ILMN_1731433	5.81802	5.95559e-09	C	-
rs2516835	rs11890338	11263	T/C	C	0.358	hsa-miR-148a-3p	8mer	-0.241	-0.1167	141	-16.17	0	0	-	C2ORF15	ENST00000302513	ILMN_1732404	21.1904	1.17098e-99	U	-
rs6708576	rs11890338	33440	T/C	C	0.358	hsa-miR-148a-3p	8mer	-0.241	-0.1167	141	-16.17	0	0	-	C2ORF15	ENST00000302513	ILMN_1732404	20.0798	1.1084e-89	U	-
rs13009147	rs11890338	36130	T/C	C	0.358	hsa-miR-148a-3p	8mer	-0.241	-0.1167	141	-16.17	0	0	-	C2ORF15	ENST00000302513	ILMN_1732404	19.9677	1.05397e-88	U	-
rs11123765	rs11890338	196	T/C	C	0.358	hsa-miR-148b-3p	8mer	-0.241	-0.1167	142	-16.09	0	0	-	C2ORF15	ENST00000302513	ILMN_1732404	20.0461	2.18742e-89	U	-
rs11883676	rs11890338	32946	T/C	C	0.358	hsa-miR-148b-3p	8mer	-0.241	-0.1167	142	-16.09	0	0	-	C2ORF15	ENST00000302513	ILMN_1732404	20.0798	1.1084e-89	U	-
rs11677247	rs11890338	11510	T/C	C	0.358	hsa-miR-148a-3p	8mer	-0.241	-0.1167	141	-16.17	0	0	-	C2ORF15	ENST00000302513	ILMN_1732404	20.0468	2.15253e-89	U	-
rs4850897	rs11890338	551	T/C	C	0.358	hsa-miR-148a-3p	8mer	-0.241	-0.1167	141	-16.17	0	0	-	C2ORF15	ENST00000302513	ILMN_1732404	21.0975	8.40314e-99	U	-
rs11695379	rs11890338	25707	T/C	C	0.358	hsa-miR-148a-3p	8mer	-0.241	-0.1167	141	-16.17	0	0	-	C2ORF15	ENST00000302513	ILMN_1732404	20.0302	3.00449e-89	U	-
rs11123765	rs11890338	196	T/C	C	0.358	hsa-miR-148a-3p	8mer	-0.241	-0.1167	141	-16.17	0	0	-	C2ORF15	ENST00000302513	ILMN_1732404	20.0461	2.18742e-89	U	-
rs11692699	rs11890338	37211	T/C	C	0.358	hsa-miR-148a-3p	8mer	-0.241	-0.1167	141	-16.17	0	0	-	C2ORF15	ENST00000302513	ILMN_1732404	20.1739	1.66352e-90	U	-
rs6717729	rs11890338	10927	T/C	C	0.358	hsa-miR-148a-3p	8mer	-0.241	-0.1167	141	-16.17	0	0	-	C2ORF15	ENST00000302513	ILMN_1732404	20.0058	4.90257e-89	U	-
rs13798	rs11890338	45746	T/C	C	0.358	hsa-miR-148b-3p	8mer	-0.241	-0.1167	142	-16.09	0	0	-	C2ORF15	ENST00000302513	ILMN_1732404	20.0798	1.1084e-89	U	-
rs10865029	rs11890338	49570	T/C	C	0.358	hsa-miR-148b-3p	8mer	-0.241	-0.1167	142	-16.09	0	0	-	C2ORF15	ENST00000302513	ILMN_1732404	20.1883	1.24312e-90	U	-
rs13030961	rs11890338	31652	T/C	C	0.358	hsa-miR-148b-3p	8mer	-0.241	-0.1167	142	-16.09	0	0	-	C2ORF15	ENST00000302513	ILMN_1732404	20.0906	8.91779e-90	U	-
rs4851188	rs11890338	21970	T/C	C	0.358	hsa-miR-148b-3p	8mer	-0.241	-0.1167	142	-16.09	0	0	-	C2ORF15	ENST00000302513	ILMN_1732404	21.0809	1.19349e-98	U	-
rs2516835	rs11890338	11263	T/C	C	0.358	hsa-miR-148b-3p	8mer	-0.241	-0.1167	142	-16.09	0	0	-	C2ORF15	ENST00000302513	ILMN_1732404	21.1904	1.17098e-99	U	-
rs6741772	rs11890338	28907	T/C	C	0.358	hsa-miR-148b-3p	8mer	-0.241	-0.1167	142	-16.09	0	0	-	C2ORF15	ENST00000302513	ILMN_1732404	20.0445	2.25889e-89	U	-
rs11692699	rs11890338	37211	T/C	C	0.358	hsa-miR-148b-3p	8mer	-0.241	-0.1167	142	-16.09	0	0	-	C2ORF15	ENST00000302513	ILMN_1732404	20.1739	1.66352e-90	U	-
rs10865029	rs11890338	49570	T/C	C	0.358	hsa-miR-148a-3p	8mer	-0.241	-0.1167	141	-16.17	0	0	-	C2ORF15	ENST00000302513	ILMN_1732404	20.1883	1.24312e-90	U	-
rs4851188	rs11890338	21970	T/C	C	0.358	hsa-miR-148a-3p	8mer	-0.241	-0.1167	141	-16.17	0	0	-	C2ORF15	ENST00000302513	ILMN_1732404	21.0809	1.19349e-98	U	-
rs6542866	rs11890338	3276	T/C	C	0.358	hsa-miR-148a-3p	8mer	-0.241	-0.1167	141	-16.17	0	0	-	C2ORF15	ENST00000302513	ILMN_1732404	21.1042	7.30844e-99	U	-
rs6708576	rs11890338	33440	T/C	C	0.358	hsa-miR-148b-3p	8mer	-0.241	-0.1167	142	-16.09	0	0	-	C2ORF15	ENST00000302513	ILMN_1732404	20.0798	1.1084e-89	U	-
rs2516830	rs11890338	5834	T/C	C	0.358	hsa-miR-148a-3p	8mer	-0.241	-0.1167	141	-16.17	0	0	-	C2ORF15	ENST00000302513	ILMN_1732404	21.0622	1.76772e-98	U	-
rs11883676	rs11890338	32946	T/C	C	0.358	hsa-miR-148a-3p	8mer	-0.241	-0.1167	141	-16.17	0	0	-	C2ORF15	ENST00000302513	ILMN_1732404	20.0798	1.1084e-89	U	-
rs13798	rs11890338	45746	T/C	C	0.358	hsa-miR-148a-3p	8mer	-0.241	-0.1167	141	-16.17	0	0	-	C2ORF15	ENST00000302513	ILMN_1732404	20.0798	1.1084e-89	U	-
rs6717723	rs11890338	10938	T/C	C	0.358	hsa-miR-148b-3p	8mer	-0.241	-0.1167	142	-16.09	0	0	-	C2ORF15	ENST00000302513	ILMN_1732404	20.0468	2.15253e-89	U	-
rs4340581	rs11890338	42843	T/C	C	0.358	hsa-miR-148a-3p	8mer	-0.241	-0.1167	141	-16.17	0	0	-	C2ORF15	ENST00000302513	ILMN_1732404	20.1739	1.66352e-90	U	-
rs6717729	rs11890338	10927	T/C	C	0.358	hsa-miR-148b-3p	8mer	-0.241	-0.1167	142	-16.09	0	0	-	C2ORF15	ENST00000302513	ILMN_1732404	20.0058	4.90257e-89	U	-
rs13035311	rs11890338	50546	T/C	C	0.358	hsa-miR-148b-3p	8mer	-0.241	-0.1167	142	-16.09	0	0	-	C2ORF15	ENST00000302513	ILMN_1732404	20.1739	1.66352e-90	U	-
rs6542864	rs11890338	42645	T/C	C	0.358	hsa-miR-148a-3p	8mer	-0.241	-0.1167	141	-16.17	0	0	-	C2ORF15	ENST00000302513	ILMN_1732404	20.1739	1.66352e-90	U	-
rs2171359	rs11890338	27492	T/C	C	0.358	hsa-miR-148a-3p	8mer	-0.241	-0.1167	141	-16.17	0	0	-	C2ORF15	ENST00000302513	ILMN_1732404	19.9408	1.80882e-88	U	-
rs11689265	rs11890338	31399	T/C	C	0.358	hsa-miR-148a-3p	8mer	-0.241	-0.1167	141	-16.17	0	0	-	C2ORF15	ENST00000302513	ILMN_1732404	20.0992	7.52956e-90	U	-
rs2516829	rs11890338	5333	T/C	C	0.358	hsa-miR-148a-3p	8mer	-0.241	-0.1167	141	-16.17	0	0	-	C2ORF15	ENST00000302513	ILMN_1732404	19.9972	5.84864e-89	U	-
rs2632277	rs11890338	11117	T/C	C	0.358	hsa-miR-148b-3p	8mer	-0.241	-0.1167	142	-16.09	0	0	-	C2ORF15	ENST00000302513	ILMN_1732404	20.1319	3.88619e-90	U	-
rs6542865	rs11890338	3347	T/C	C	0.358	hsa-miR-148b-3p	8mer	-0.241	-0.1167	142	-16.09	0	0	-	C2ORF15	ENST00000302513	ILMN_1732404	20.0611	1.61797e-89	U	-
rs8179690	rs11890338	27432	T/C	C	0.358	hsa-miR-148b-3p	8mer	-0.241	-0.1167	142	-16.09	0	0	-	C2ORF15	ENST00000302513	ILMN_1732404	20.0992	7.52956e-90	U	-
rs13035311	rs11890338	50546	T/C	C	0.358	hsa-miR-148a-3p	8mer	-0.241	-0.1167	141	-16.17	0	0	-	C2ORF15	ENST00000302513	ILMN_1732404	20.1739	1.66352e-90	U	-
rs6717723	rs11890338	10938	T/C	C	0.358	hsa-miR-148a-3p	8mer	-0.241	-0.1167	141	-16.17	0	0	-	C2ORF15	ENST00000302513	ILMN_1732404	20.0468	2.15253e-89	U	-
rs13018891	rs11890338	12769	T/C	C	0.358	hsa-miR-148a-3p	8mer	-0.241	-0.1167	141	-16.17	0	0	-	C2ORF15	ENST00000302513	ILMN_1732404	20.0468	2.15253e-89	U	-
rs6542865	rs11890338	3347	T/C	C	0.358	hsa-miR-148a-3p	8mer	-0.241	-0.1167	141	-16.17	0	0	-	C2ORF15	ENST00000302513	ILMN_1732404	20.0611	1.61797e-89	U	-
rs4851187	rs11890338	22008	T/C	C	0.358	hsa-miR-148b-3p	8mer	-0.241	-0.1167	142	-16.09	0	0	-	C2ORF15	ENST00000302513	ILMN_1732404	20.0217	3.57069e-89	U	-
rs2309581	rs11890338	16424	T/C	C	0.358	hsa-miR-148b-3p	8mer	-0.241	-0.1167	142	-16.09	0	0	-	C2ORF15	ENST00000302513	ILMN_1732404	20.0992	7.52956e-90	U	-
rs6756650	rs11890338	33932	T/C	C	0.358	hsa-miR-148b-3p	8mer	-0.241	-0.1167	142	-16.09	0	0	-	C2ORF15	ENST00000302513	ILMN_1732404	20.0798	1.1084e-89	U	-
rs11695379	rs11890338	25707	T/C	C	0.358	hsa-miR-148b-3p	8mer	-0.241	-0.1167	142	-16.09	0	0	-	C2ORF15	ENST00000302513	ILMN_1732404	20.0302	3.00449e-89	U	-
rs11689265	rs11890338	31399	T/C	C	0.358	hsa-miR-148b-3p	8mer	-0.241	-0.1167	142	-16.09	0	0	-	C2ORF15	ENST00000302513	ILMN_1732404	20.0992	7.52956e-90	U	-
rs11677247	rs11890338	11510	T/C	C	0.358	hsa-miR-148b-3p	8mer	-0.241	-0.1167	142	-16.09	0	0	-	C2ORF15	ENST00000302513	ILMN_1732404	20.0468	2.15253e-89	U	-
rs6756650	rs11890338	33932	T/C	C	0.358	hsa-miR-148a-3p	8mer	-0.241	-0.1167	141	-16.17	0	0	-	C2ORF15	ENST00000302513	ILMN_1732404	20.0798	1.1084e-89	U	-
rs7605843	rs11890338	44026	T/C	C	0.358	hsa-miR-148b-3p	8mer	-0.241	-0.1167	142	-16.09	0	0	-	C2ORF15	ENST00000302513	ILMN_1732404	20.0798	1.1084e-89	U	-
rs6542864	rs11890338	42645	T/C	C	0.358	hsa-miR-148b-3p	8mer	-0.241	-0.1167	142	-16.09	0	0	-	C2ORF15	ENST00000302513	ILMN_1732404	20.1739	1.66352e-90	U	-
rs2632277	rs11890338	11117	T/C	C	0.358	hsa-miR-148a-3p	8mer	-0.241	-0.1167	141	-16.17	0	0	-	C2ORF15	ENST00000302513	ILMN_1732404	20.1319	3.88619e-90	U	-
rs7605843	rs11890338	44026	T/C	C	0.358	hsa-miR-148a-3p	8mer	-0.241	-0.1167	141	-16.17	0	0	-	C2ORF15	ENST00000302513	ILMN_1732404	20.0798	1.1084e-89	U	-
rs4851187	rs11890338	22008	T/C	C	0.358	hsa-miR-148a-3p	8mer	-0.241	-0.1167	141	-16.17	0	0	-	C2ORF15	ENST00000302513	ILMN_1732404	20.0217	3.57069e-89	U	-
rs13018891	rs11890338	12769	T/C	C	0.358	hsa-miR-148b-3p	8mer	-0.241	-0.1167	142	-16.09	0	0	-	C2ORF15	ENST00000302513	ILMN_1732404	20.0468	2.15253e-89	U	-
rs2309581	rs11890338	16424	T/C	C	0.358	hsa-miR-148a-3p	8mer	-0.241	-0.1167	141	-16.17	0	0	-	C2ORF15	ENST00000302513	ILMN_1732404	20.0992	7.52956e-90	U	-
rs13009147	rs11890338	36130	T/C	C	0.358	hsa-miR-148b-3p	8mer	-0.241	-0.1167	142	-16.09	0	0	-	C2ORF15	ENST00000302513	ILMN_1732404	19.9677	1.05397e-88	U	-
rs2171359	rs11890338	27492	T/C	C	0.358	hsa-miR-148b-3p	8mer	-0.241	-0.1167	142	-16.09	0	0	-	C2ORF15	ENST00000302513	ILMN_1732404	19.9408	1.80882e-88	U	-
rs2632283	rs11890338	8132	T/C	C	0.358	hsa-miR-148b-3p	8mer	-0.241	-0.1167	142	-16.09	0	0	-	C2ORF15	ENST00000302513	ILMN_1732404	21.1041	7.30844e-99	U	-
rs6542866	rs11890338	3276	T/C	C	0.358	hsa-miR-148b-3p	8mer	-0.241	-0.1167	142	-16.09	0	0	-	C2ORF15	ENST00000302513	ILMN_1732404	21.1042	7.30844e-99	U	-
rs2632283	rs11890338	8132	T/C	C	0.358	hsa-miR-148a-3p	8mer	-0.241	-0.1167	141	-16.17	0	0	-	C2ORF15	ENST00000302513	ILMN_1732404	21.1041	7.30844e-99	U	-
rs4340581	rs11890338	42843	T/C	C	0.358	hsa-miR-148b-3p	8mer	-0.241	-0.1167	142	-16.09	0	0	-	C2ORF15	ENST00000302513	ILMN_1732404	20.1739	1.66352e-90	U	-
rs8179690	rs11890338	27432	T/C	C	0.358	hsa-miR-148a-3p	8mer	-0.241	-0.1167	141	-16.17	0	0	-	C2ORF15	ENST00000302513	ILMN_1732404	20.0992	7.52956e-90	U	-
rs4850897	rs11890338	551	T/C	C	0.358	hsa-miR-148b-3p	8mer	-0.241	-0.1167	142	-16.09	0	0	-	C2ORF15	ENST00000302513	ILMN_1732404	21.0975	8.40314e-99	U	-
rs2516829	rs11890338	5333	T/C	C	0.358	hsa-miR-148b-3p	8mer	-0.241	-0.1167	142	-16.09	0	0	-	C2ORF15	ENST00000302513	ILMN_1732404	19.9972	5.84864e-89	U	-
rs13030961	rs11890338	31652	T/C	C	0.358	hsa-miR-148a-3p	8mer	-0.241	-0.1167	141	-16.17	0	0	-	C2ORF15	ENST00000302513	ILMN_1732404	20.0906	8.91779e-90	U	-
rs2516827	rs11890338	4697	T/C	C	0.358	hsa-miR-148a-3p	8mer	-0.241	-0.1167	141	-16.17	0	0	-	C2ORF15	ENST00000302513	ILMN_1732404	19.9828	7.77391e-89	U	-
rs6741772	rs11890338	28907	T/C	C	0.358	hsa-miR-148a-3p	8mer	-0.241	-0.1167	141	-16.17	0	0	-	C2ORF15	ENST00000302513	ILMN_1732404	20.0445	2.25889e-89	U	-
rs2516827	rs11890338	4697	T/C	C	0.358	hsa-miR-148b-3p	8mer	-0.241	-0.1167	142	-16.09	0	0	-	C2ORF15	ENST00000302513	ILMN_1732404	19.9828	7.77391e-89	U	-
rs2516830	rs11890338	5834	T/C	C	0.358	hsa-miR-148b-3p	8mer	-0.241	-0.1167	142	-16.09	0	0	-	C2ORF15	ENST00000302513	ILMN_1732404	21.0622	1.76772e-98	U	-
rs1057560	rs1057560	0	A/G	C	0.5	hsa-miR-25-3p	8mer	-0.263	-0.3125	140	-14.03	6	0	+	SLC10A7	ENST00000335472	ILMN_1732489	14.4901	1.40143e-47	C	-
rs1057560	rs1057560	0	A/G	C	0.5	hsa-miR-92a-3p	8mer	-0.252	-0.3073	140	-13.62	11	0	+	SLC10A7	ENST00000335472	ILMN_1732489	14.4901	1.40143e-47	C	-
rs9612252	rs5751594	2097	C/G	D	0.467	hsa-miR-548k	7mer-m8	-0.059	NA	147	-9.04	0	0	-	RAB36	ENST00000263116	ILMN_1733045	4.00502	6.20175e-05	U	-
rs1807460	rs5751594	850	C/G	D	0.467	hsa-miR-548k	7mer-m8	-0.059	NA	147	-9.04	0	0	-	RAB36	ENST00000263116	ILMN_1733045	4.01757	5.88438e-05	U	-
rs2267007	rs5751594	2606	C/G	D	0.467	hsa-miR-548k	7mer-m8	-0.059	NA	147	-9.04	0	0	-	RAB36	ENST00000263116	ILMN_1733045	3.99177	6.5629e-05	U	-
rs5759612	rs5751594	1914	C/G	D	0.467	hsa-miR-548k	7mer-m8	-0.059	NA	147	-9.04	0	0	-	RAB36	ENST00000263116	ILMN_1733045	3.99051	6.5962e-05	U	-
rs5759613	rs5751594	1879	C/G	D	0.467	hsa-miR-548k	7mer-m8	-0.059	NA	147	-9.04	0	0	-	RAB36	ENST00000263116	ILMN_1733045	4.00693	6.15469e-05	U	-
rs5751593	rs5751594	426	C/G	D	0.467	hsa-miR-548k	7mer-m8	-0.059	NA	147	-9.04	0	0	-	RAB36	ENST00000263116	ILMN_1733045	4.03224	5.52571e-05	U	-
rs5751596	rs5751594	720	C/G	D	0.467	hsa-miR-548k	7mer-m8	-0.059	NA	147	-9.04	0	0	-	RAB36	ENST00000263116	ILMN_1733045	4.16861	3.06476e-05	U	-
rs5759620	rs5751594	168	C/G	D	0.467	hsa-miR-548k	7mer-m8	-0.059	NA	147	-9.04	0	0	-	RAB36	ENST00000263116	ILMN_1733045	4.02266	5.75592e-05	U	-
rs5759608	rs5751594	2376	C/G	D	0.467	hsa-miR-548k	7mer-m8	-0.059	NA	147	-9.04	0	0	-	RAB36	ENST00000263116	ILMN_1733045	4.00273	6.26502e-05	U	-
rs756633	rs5751594	4531	C/G	D	0.467	hsa-miR-548k	7mer-m8	-0.059	NA	147	-9.04	0	0	-	RAB36	ENST00000263116	ILMN_1733045	3.9928	6.53528e-05	U	-
rs713682	rs5751594	1433	C/G	D	0.467	hsa-miR-548k	7mer-m8	-0.059	NA	147	-9.04	0	0	-	RAB36	ENST00000263116	ILMN_1733045	4.00723	6.14428e-05	U	-
rs5759621	rs5751594	125	C/G	D	0.467	hsa-miR-548k	7mer-m8	-0.059	NA	147	-9.04	0	0	-	RAB36	ENST00000263116	ILMN_1733045	4.0311	5.554e-05	U	-
rs5759614	rs5751594	1818	C/G	D	0.467	hsa-miR-548k	7mer-m8	-0.059	NA	147	-9.04	0	0	-	RAB36	ENST00000263116	ILMN_1733045	4.00636	6.17034e-05	U	-
rs8142746	rs5751594	868	C/G	D	0.467	hsa-miR-548k	7mer-m8	-0.059	NA	147	-9.04	0	0	-	RAB36	ENST00000263116	ILMN_1733045	4.03025	5.57294e-05	U	-
rs5759615	rs5751594	1765	C/G	D	0.467	hsa-miR-548k	7mer-m8	-0.059	NA	147	-9.04	0	0	-	RAB36	ENST00000263116	ILMN_1733045	4.00636	6.17034e-05	U	-
rs12369059	rs12282	2690	C/T	C	0.142	hsa-miR-128-3p	7mer-m8	-0.118	NA	145	-18.53	1	1	+	GOLGA3	ENST00000204726	ILMN_1733511	5.56269	2.65785e-08	U	-
rs4476230	rs4476230	0	T/G	C	0.467	hsa-miR-210-3p	8mer	-0.424	NA	147	-13.77	16	0	+	MMD	ENST00000262065	ILMN_1733937	8.91609	4.83434e-19	C	-
rs514658	rs514658	0	C/T	C	0.283	hsa-miR-548j-5p	7mer-m8	0.086	NA	140	-11.21	7	0	-	TATDN2	ENST00000287652	ILMN_1734138	14.7378	3.69691e-49	U	-
rs135106	rs135106	0	C/T	D	0.083	hsa-miR-330-3p	7mer-m8	-0.103	-0.1514	150	-20.75	2	1	-	A4GALT	ENST00000249005	ILMN_1735045	7.86739	3.62667e-15	C	-
rs240410	rs117512	22509	C/G	D	0.033	hsa-miR-10a-5p	7mer-m8	-0.178	NA	153	-12.93	0	0	-	TMEM30A	ENST00000230461	ILMN_1735680	7.75884	8.57367e-15	U	-
rs414624	rs117512	1440	C/G	D	0.033	hsa-miR-10a-5p	7mer-m8	-0.178	NA	153	-12.93	0	0	-	TMEM30A	ENST00000230461	ILMN_1735680	8.10884	5.11221e-16	U	-
rs240429	rs117512	4053	C/G	D	0.033	hsa-miR-10a-5p	7mer-m8	-0.178	NA	153	-12.93	0	0	-	TMEM30A	ENST00000230461	ILMN_1735680	7.8264	5.02837e-15	U	-
rs117512	rs117512	0	C/G	D	0.033	hsa-miR-10a-5p	7mer-m8	-0.178	NA	153	-12.93	0	0	-	TMEM30A	ENST00000230461	ILMN_1735680	7.96766	1.61786e-15	U	-
rs381141	rs117512	703	C/G	D	0.033	hsa-miR-10a-5p	7mer-m8	-0.178	NA	153	-12.93	0	0	-	TMEM30A	ENST00000230461	ILMN_1735680	7.98372	1.42126e-15	U	-
rs397039	rs117512	358	C/G	D	0.033	hsa-miR-10a-5p	7mer-m8	-0.178	NA	153	-12.93	0	0	-	TMEM30A	ENST00000230461	ILMN_1735680	8.55963	1.1326e-17	U	-
rs542717	rs117512	29175	C/G	D	0.033	hsa-miR-10a-5p	7mer-m8	-0.178	NA	153	-12.93	0	0	-	TMEM30A	ENST00000230461	ILMN_1735680	7.58113	3.42902e-14	U	-
rs240396	rs117512	15675	C/G	D	0.033	hsa-miR-10a-5p	7mer-m8	-0.178	NA	153	-12.93	0	0	-	TMEM30A	ENST00000230461	ILMN_1735680	7.96766	1.61786e-15	U	-
rs418485	rs117512	3021	C/G	D	0.033	hsa-miR-10a-5p	7mer-m8	-0.178	NA	153	-12.93	0	0	-	TMEM30A	ENST00000230461	ILMN_1735680	7.96766	1.61786e-15	U	-
rs240368	rs117512	45762	C/G	D	0.033	hsa-miR-10a-5p	7mer-m8	-0.178	NA	153	-12.93	0	0	-	TMEM30A	ENST00000230461	ILMN_1735680	7.60468	2.85786e-14	U	-
rs240430	rs117512	3226	C/G	D	0.033	hsa-miR-10a-5p	7mer-m8	-0.178	NA	153	-12.93	0	0	-	TMEM30A	ENST00000230461	ILMN_1735680	8.48589	2.1424e-17	U	-
rs240367	rs117512	46155	C/G	D	0.033	hsa-miR-10a-5p	7mer-m8	-0.178	NA	153	-12.93	0	0	-	TMEM30A	ENST00000230461	ILMN_1735680	7.63673	2.23033e-14	U	-
rs240381	rs117512	4650	C/G	D	0.033	hsa-miR-10a-5p	7mer-m8	-0.178	NA	153	-12.93	0	0	-	TMEM30A	ENST00000230461	ILMN_1735680	7.96766	1.61786e-15	U	-
rs240386	rs117512	8011	C/G	D	0.033	hsa-miR-10a-5p	7mer-m8	-0.178	NA	153	-12.93	0	0	-	TMEM30A	ENST00000230461	ILMN_1735680	7.96766	1.61786e-15	U	-
rs147523	rs117512	5472	C/G	D	0.033	hsa-miR-10a-5p	7mer-m8	-0.178	NA	153	-12.93	0	0	-	TMEM30A	ENST00000230461	ILMN_1735680	8.08013	6.47668e-16	U	-
rs240369	rs117512	43764	C/G	D	0.033	hsa-miR-10a-5p	7mer-m8	-0.178	NA	153	-12.93	0	0	-	TMEM30A	ENST00000230461	ILMN_1735680	7.54593	4.49519e-14	U	-
rs638590	rs117512	1728	C/G	D	0.033	hsa-miR-10a-5p	7mer-m8	-0.178	NA	153	-12.93	0	0	-	TMEM30A	ENST00000230461	ILMN_1735680	8.06405	7.38378e-16	U	-
rs1203213	rs117512	20179	C/G	D	0.033	hsa-miR-10a-5p	7mer-m8	-0.178	NA	153	-12.93	0	0	-	TMEM30A	ENST00000230461	ILMN_1735680	7.75884	8.57367e-15	U	-
rs240403	rs117512	20634	C/G	D	0.033	hsa-miR-10a-5p	7mer-m8	-0.178	NA	153	-12.93	0	0	-	TMEM30A	ENST00000230461	ILMN_1735680	8.06568	7.28771e-16	U	-
rs683943	rs117512	1440	C/G	D	0.033	hsa-miR-10a-5p	7mer-m8	-0.178	NA	153	-12.93	0	0	-	TMEM30A	ENST00000230461	ILMN_1735680	7.96766	1.61786e-15	U	-
rs654428	rs117512	503	C/G	D	0.033	hsa-miR-10a-5p	7mer-m8	-0.178	NA	153	-12.93	0	0	-	TMEM30A	ENST00000230461	ILMN_1735680	8.02448	1.02023e-15	U	-
rs507912	rs117512	46083	C/G	D	0.033	hsa-miR-10a-5p	7mer-m8	-0.178	NA	153	-12.93	0	0	-	TMEM30A	ENST00000230461	ILMN_1735680	7.60468	2.85786e-14	U	-
rs240398	rs117512	17171	C/G	D	0.033	hsa-miR-10a-5p	7mer-m8	-0.178	NA	153	-12.93	0	0	-	TMEM30A	ENST00000230461	ILMN_1735680	7.96766	1.61786e-15	U	-
rs11189106	rs11189129	28342	G/A	D	0.05	hsa-miR-361-3p	7mer-m8	-0.093	-0.0215	145	-20.97	5	1	-	FRAT1	ENST00000371021	ILMN_1736180	20.524	1.31982e-93	C	-
rs12359643	rs11189129	31882	G/A	D	0.05	hsa-miR-361-3p	7mer-m8	-0.093	-0.0215	145	-20.97	5	1	-	FRAT1	ENST00000371021	ILMN_1736180	20.5365	1.01837e-93	C	-
rs11189141	rs11189129	20665	G/A	D	0.05	hsa-miR-361-3p	7mer-m8	-0.093	-0.0215	145	-20.97	5	1	-	FRAT1	ENST00000371021	ILMN_1736180	20.3724	2.93915e-92	C	-
rs12355526	rs11189129	46768	G/A	D	0.05	hsa-miR-361-3p	7mer-m8	-0.093	-0.0215	145	-20.97	5	1	-	FRAT1	ENST00000371021	ILMN_1736180	20.5581	6.52684e-94	C	-
rs12355523	rs11189129	46825	G/A	D	0.05	hsa-miR-361-3p	7mer-m8	-0.093	-0.0215	145	-20.97	5	1	-	FRAT1	ENST00000371021	ILMN_1736180	20.5581	6.52684e-94	C	-
rs11189092	rs11189129	37491	G/A	D	0.05	hsa-miR-361-3p	7mer-m8	-0.093	-0.0215	145	-20.97	5	1	-	FRAT1	ENST00000371021	ILMN_1736180	20.538	9.85375e-94	C	-
rs12356648	rs11189129	69207	G/A	D	0.05	hsa-miR-361-3p	7mer-m8	-0.093	-0.0215	145	-20.97	5	1	-	FRAT1	ENST00000371021	ILMN_1736180	20.4583	5.07786e-93	C	-
rs12355279	rs11189129	29719	G/A	D	0.05	hsa-miR-361-3p	7mer-m8	-0.093	-0.0215	145	-20.97	5	1	-	FRAT1	ENST00000371021	ILMN_1736180	20.5992	2.80169e-94	C	-
rs7917149	rs11189129	39246	G/A	D	0.05	hsa-miR-361-3p	7mer-m8	-0.093	-0.0215	145	-20.97	5	1	-	FRAT1	ENST00000371021	ILMN_1736180	20.554	7.08756e-94	C	-
rs11189077	rs11189129	59368	G/A	D	0.05	hsa-miR-361-3p	7mer-m8	-0.093	-0.0215	145	-20.97	5	1	-	FRAT1	ENST00000371021	ILMN_1736180	20.4592	4.97479e-93	C	-
rs11189162	rs11189129	38524	G/A	D	0.05	hsa-miR-361-3p	7mer-m8	-0.093	-0.0215	145	-20.97	5	1	-	FRAT1	ENST00000371021	ILMN_1736180	20.599	2.80169e-94	C	-
rs11189074	rs11189129	65701	G/A	D	0.05	hsa-miR-361-3p	7mer-m8	-0.093	-0.0215	145	-20.97	5	1	-	FRAT1	ENST00000371021	ILMN_1736180	20.4395	7.46513e-93	C	-
rs10509713	rs11189129	34592	G/A	D	0.05	hsa-miR-361-3p	7mer-m8	-0.093	-0.0215	145	-20.97	5	1	-	FRAT1	ENST00000371021	ILMN_1736180	20.5464	8.28868e-94	C	-
rs11189073	rs11189129	66542	G/A	D	0.05	hsa-miR-361-3p	7mer-m8	-0.093	-0.0215	145	-20.97	5	1	-	FRAT1	ENST00000371021	ILMN_1736180	20.4432	6.93429e-93	C	-
rs11189166	rs11189129	42714	G/A	D	0.05	hsa-miR-361-3p	7mer-m8	-0.093	-0.0215	145	-20.97	5	1	-	FRAT1	ENST00000371021	ILMN_1736180	20.599	2.80169e-94	C	-
rs9645561	rs11189129	71887	G/A	D	0.05	hsa-miR-361-3p	7mer-m8	-0.093	-0.0215	145	-20.97	5	1	-	FRAT1	ENST00000371021	ILMN_1736180	20.428	9.42854e-93	C	-
rs11189170	rs11189129	49165	G/A	D	0.05	hsa-miR-361-3p	7mer-m8	-0.093	-0.0215	145	-20.97	5	1	-	FRAT1	ENST00000371021	ILMN_1736180	20.5765	4.46646e-94	C	-
rs2187313	rs7676	20879	T/C	C	0.192	hsa-miR-423-5p	8mer	-0.448	-0.7176	145	-21.46	0	0	-	C21orf33	ENST00000291577	ILMN_1737588	7.0443	1.8653e-12	C	-
rs885872	rs7676	14297	T/C	C	0.192	hsa-miR-423-5p	8mer	-0.448	-0.7176	145	-21.46	0	0	-	C21orf33	ENST00000291577	ILMN_1737588	6.99572	2.64126e-12	C	-
rs7676	rs7676	0	T/C	C	0.192	hsa-miR-423-5p	8mer	-0.448	-0.7176	145	-21.46	0	0	-	C21orf33	ENST00000291577	ILMN_1737588	6.99635	2.62998e-12	C	-
rs7282324	rs7676	20687	T/C	C	0.192	hsa-miR-423-5p	8mer	-0.448	-0.7176	145	-21.46	0	0	-	C21orf33	ENST00000291577	ILMN_1737588	6.9873	2.80426e-12	C	-
rs1051981	rs7676	39788	T/C	C	0.192	hsa-miR-423-5p	8mer	-0.448	-0.7176	145	-21.46	0	0	-	C21orf33	ENST00000291577	ILMN_1737588	7.05799	1.69159e-12	C	-
rs2071135	rs7676	9287	T/C	C	0.192	hsa-miR-423-5p	8mer	-0.448	-0.7176	145	-21.46	0	0	-	C21orf33	ENST00000291577	ILMN_1737588	6.99635	2.62998e-12	C	-
rs1324930	rs4978509	1002	G/C	D	0.075	hsa-miR-548k	7mer-m8	0.056	NA	156	-15.51	3	0	-	SNX30	ENST00000374232	ILMN_1738491	4.89242	9.96137e-07	U	-
rs10116897	rs4978509	2162	G/C	D	0.075	hsa-miR-548k	7mer-m8	0.056	NA	156	-15.51	3	0	-	SNX30	ENST00000374232	ILMN_1738491	4.67169	2.98863e-06	U	-
rs10116897	rs10116897	0	T/C	D	0.075	hsa-miR-7-5p	7mer-m8	-0.035	NA	159	-19.41	4	0	+	SNX30	ENST00000374232	ILMN_1738491	4.67169	2.98863e-06	U	-
rs1324930	rs10116897	1160	T/C	D	0.075	hsa-miR-7-5p	7mer-m8	-0.035	NA	159	-19.41	4	0	+	SNX30	ENST00000374232	ILMN_1738491	4.89242	9.96137e-07	U	-
rs10125	rs720612	389	C/T	D	0.158	hsa-miR-340-5p	7mer-A1	0.005	-0.1528	152	-9.17	4	0	+	MPZL1	ENST00000359523	ILMN_1739103	4.40228	1.07159e-05	C	-
rs14212	rs720612	1311	C/T	D	0.158	hsa-miR-340-5p	7mer-A1	0.005	-0.1528	152	-9.17	4	0	+	MPZL1	ENST00000359523	ILMN_1739103	4.33631	1.44967e-05	C	-
rs10918764	rs720612	8233	C/T	D	0.158	hsa-miR-340-5p	7mer-A1	0.005	-0.1528	152	-9.17	4	0	+	MPZL1	ENST00000359523	ILMN_1739103	4.44976	8.60304e-06	C	-
rs12039424	rs720612	33412	C/T	D	0.158	hsa-miR-340-5p	7mer-A1	0.005	-0.1528	152	-9.17	4	0	+	MPZL1	ENST00000359523	ILMN_1739103	4.31772	1.57735e-05	C	-
rs10918759	rs720612	34277	C/T	D	0.158	hsa-miR-340-5p	7mer-A1	0.005	-0.1528	152	-9.17	4	0	+	MPZL1	ENST00000359523	ILMN_1739103	4.26853	1.9688e-05	C	-
rs12027566	rs720612	6567	C/T	D	0.158	hsa-miR-340-5p	7mer-A1	0.005	-0.1528	152	-9.17	4	0	+	MPZL1	ENST00000359523	ILMN_1739103	4.4485	8.65123e-06	C	-
rs16859595	rs720612	25278	C/T	D	0.158	hsa-miR-340-5p	7mer-A1	0.005	-0.1528	152	-9.17	4	0	+	MPZL1	ENST00000359523	ILMN_1739103	4.36804	1.25389e-05	C	-
rs10918767	rs720612	5542	C/T	D	0.158	hsa-miR-340-5p	7mer-A1	0.005	-0.1528	152	-9.17	4	0	+	MPZL1	ENST00000359523	ILMN_1739103	4.34646	1.3839e-05	C	-
rs3767448	rs720612	21420	C/T	D	0.158	hsa-miR-340-5p	7mer-A1	0.005	-0.1528	152	-9.17	4	0	+	MPZL1	ENST00000359523	ILMN_1739103	4.30626	1.66083e-05	C	-
rs16859676	rs720612	4889	C/T	D	0.158	hsa-miR-340-5p	7mer-A1	0.005	-0.1528	152	-9.17	4	0	+	MPZL1	ENST00000359523	ILMN_1739103	4.30979	1.6355e-05	C	-
rs720612	rs720612	0	C/T	D	0.158	hsa-miR-340-5p	7mer-A1	0.005	-0.1528	152	-9.17	4	0	+	MPZL1	ENST00000359523	ILMN_1739103	4.35197	1.35024e-05	C	-
rs3752606	rs3752606	0	A/G	C	0.117	hsa-miR-10a-5p	7mer-m8	0.019	NA	150	-17.77	2	1	-	MPZL1	ENST00000359523	ILMN_1739103	4.27895	1.87904e-05	C	-
rs10858892	rs3864928	2594	G/C	D	0.292	hsa-miR-103a-3p	7mer-m8	-0.111	NA	157	-20.75	0	0	-	POC1B-GALNT4	ENST00000548729	ILMN_1739297	40.4718	9.81343e-198	U	-
rs10858892	rs3864928	2594	G/C	D	0.292	hsa-miR-103a-3p	7mer-m8	-0.111	NA	157	-20.75	0	0	-	GALNT4	ENST00000529983	ILMN_1739297	40.4718	9.81343e-198	U	-
rs7310238	rs3864928	15847	G/C	C	0.292	hsa-miR-29a-3p	7mer-m8	-0.151	-0.2369	158	-15.36	2	0	-	POC1B-GALNT4	ENST00000548729	ILMN_1739297	42.1139	9.81343e-198	C	-
rs7310238	rs3864928	15847	G/C	C	0.292	hsa-miR-29a-3p	7mer-m8	-0.151	-0.2369	158	-15.36	2	0	-	GALNT4	ENST00000529983	ILMN_1739297	42.1139	9.81343e-198	C	-
rs9308287	rs3864928	54284	G/C	D	0.292	hsa-miR-103a-3p	7mer-m8	-0.111	NA	157	-20.75	0	0	-	POC1B-GALNT4	ENST00000548729	ILMN_1739297	42.265	9.81343e-198	U	-
rs9308287	rs3864928	54284	G/C	D	0.292	hsa-miR-103a-3p	7mer-m8	-0.111	NA	157	-20.75	0	0	-	GALNT4	ENST00000529983	ILMN_1739297	42.265	9.81343e-198	U	-
rs7313924	rs3864928	15637	G/C	C	0.292	hsa-miR-29a-3p	7mer-m8	-0.151	-0.2369	158	-15.36	2	0	-	POC1B-GALNT4	ENST00000548729	ILMN_1739297	39.6037	9.81343e-198	C	-
rs7313924	rs3864928	15637	G/C	C	0.292	hsa-miR-29a-3p	7mer-m8	-0.151	-0.2369	158	-15.36	2	0	-	GALNT4	ENST00000529983	ILMN_1739297	39.6037	9.81343e-198	C	-
rs7306772	rs3864928	1407	G/C	C	0.292	hsa-miR-29a-3p	7mer-m8	-0.151	-0.2369	158	-15.36	2	0	-	POC1B-GALNT4	ENST00000548729	ILMN_1739297	41.9481	9.81343e-198	C	-
rs7306772	rs3864928	1407	G/C	C	0.292	hsa-miR-29a-3p	7mer-m8	-0.151	-0.2369	158	-15.36	2	0	-	GALNT4	ENST00000529983	ILMN_1739297	41.9481	9.81343e-198	C	-
rs12581312	rs3864928	37403	G/C	D	0.292	hsa-miR-103a-3p	7mer-m8	-0.111	NA	157	-20.75	0	0	-	POC1B-GALNT4	ENST00000548729	ILMN_1739297	42.2594	9.81343e-198	U	-
rs12581312	rs3864928	37403	G/C	D	0.292	hsa-miR-103a-3p	7mer-m8	-0.111	NA	157	-20.75	0	0	-	GALNT4	ENST00000529983	ILMN_1739297	42.2594	9.81343e-198	U	-
rs10745504	rs3864928	5275	G/C	D	0.292	hsa-miR-103a-3p	7mer-m8	-0.111	NA	157	-20.75	0	0	-	POC1B-GALNT4	ENST00000548729	ILMN_1739297	42.0061	9.81343e-198	U	-
rs10745504	rs3864928	5275	G/C	D	0.292	hsa-miR-103a-3p	7mer-m8	-0.111	NA	157	-20.75	0	0	-	GALNT4	ENST00000529983	ILMN_1739297	42.0061	9.81343e-198	U	-
rs2052828	rs3864928	26759	G/C	D	0.292	hsa-miR-103a-3p	7mer-m8	-0.111	NA	157	-20.75	0	0	-	POC1B-GALNT4	ENST00000548729	ILMN_1739297	39.9391	9.81343e-198	U	-
rs2052828	rs3864928	26759	G/C	D	0.292	hsa-miR-103a-3p	7mer-m8	-0.111	NA	157	-20.75	0	0	-	GALNT4	ENST00000529983	ILMN_1739297	39.9391	9.81343e-198	U	-
rs10745504	rs3864928	5275	G/C	C	0.292	hsa-miR-29a-3p	7mer-m8	-0.151	-0.2369	158	-15.36	2	0	-	POC1B-GALNT4	ENST00000548729	ILMN_1739297	42.0061	9.81343e-198	C	-
rs10745504	rs3864928	5275	G/C	C	0.292	hsa-miR-29a-3p	7mer-m8	-0.151	-0.2369	158	-15.36	2	0	-	GALNT4	ENST00000529983	ILMN_1739297	42.0061	9.81343e-198	C	-
rs7310515	rs3864928	15922	G/C	C	0.292	hsa-miR-29a-3p	7mer-m8	-0.151	-0.2369	158	-15.36	2	0	-	POC1B-GALNT4	ENST00000548729	ILMN_1739297	42.1153	9.81343e-198	C	-
rs7310515	rs3864928	15922	G/C	C	0.292	hsa-miR-29a-3p	7mer-m8	-0.151	-0.2369	158	-15.36	2	0	-	GALNT4	ENST00000529983	ILMN_1739297	42.1153	9.81343e-198	C	-
rs2052828	rs3864928	26759	G/C	C	0.292	hsa-miR-29a-3p	7mer-m8	-0.151	-0.2369	158	-15.36	2	0	-	POC1B-GALNT4	ENST00000548729	ILMN_1739297	39.9391	9.81343e-198	C	-
rs2052828	rs3864928	26759	G/C	C	0.292	hsa-miR-29a-3p	7mer-m8	-0.151	-0.2369	158	-15.36	2	0	-	GALNT4	ENST00000529983	ILMN_1739297	39.9391	9.81343e-198	C	-
rs3958726	rs3864928	58126	G/C	C	0.292	hsa-miR-29a-3p	7mer-m8	-0.151	-0.2369	158	-15.36	2	0	-	POC1B-GALNT4	ENST00000548729	ILMN_1739297	42.2777	9.81343e-198	C	-
rs3958726	rs3864928	58126	G/C	C	0.292	hsa-miR-29a-3p	7mer-m8	-0.151	-0.2369	158	-15.36	2	0	-	GALNT4	ENST00000529983	ILMN_1739297	42.2777	9.81343e-198	C	-
rs7960289	rs3864928	24959	G/C	D	0.292	hsa-miR-103a-3p	7mer-m8	-0.111	NA	157	-20.75	0	0	-	POC1B-GALNT4	ENST00000548729	ILMN_1739297	42.2543	9.81343e-198	U	-
rs7960289	rs3864928	24959	G/C	D	0.292	hsa-miR-103a-3p	7mer-m8	-0.111	NA	157	-20.75	0	0	-	GALNT4	ENST00000529983	ILMN_1739297	42.2543	9.81343e-198	U	-
rs7313924	rs3864928	15637	G/C	D	0.292	hsa-miR-103a-3p	7mer-m8	-0.111	NA	157	-20.75	0	0	-	POC1B-GALNT4	ENST00000548729	ILMN_1739297	39.6037	9.81343e-198	U	-
rs7313924	rs3864928	15637	G/C	D	0.292	hsa-miR-103a-3p	7mer-m8	-0.111	NA	157	-20.75	0	0	-	GALNT4	ENST00000529983	ILMN_1739297	39.6037	9.81343e-198	U	-
rs7310238	rs3864928	15847	G/C	D	0.292	hsa-miR-103a-3p	7mer-m8	-0.111	NA	157	-20.75	0	0	-	POC1B-GALNT4	ENST00000548729	ILMN_1739297	42.1139	9.81343e-198	U	-
rs7310238	rs3864928	15847	G/C	D	0.292	hsa-miR-103a-3p	7mer-m8	-0.111	NA	157	-20.75	0	0	-	GALNT4	ENST00000529983	ILMN_1739297	42.1139	9.81343e-198	U	-
rs10777181	rs3864928	6922	G/C	D	0.292	hsa-miR-103a-3p	7mer-m8	-0.111	NA	157	-20.75	0	0	-	POC1B-GALNT4	ENST00000548729	ILMN_1739297	42.0485	9.81343e-198	U	-
rs10777181	rs3864928	6922	G/C	D	0.292	hsa-miR-103a-3p	7mer-m8	-0.111	NA	157	-20.75	0	0	-	GALNT4	ENST00000529983	ILMN_1739297	42.0485	9.81343e-198	U	-
rs4842491	rs3864928	10012	G/C	D	0.292	hsa-miR-103a-3p	7mer-m8	-0.111	NA	157	-20.75	0	0	-	POC1B-GALNT4	ENST00000548729	ILMN_1739297	42.0413	9.81343e-198	U	-
rs4842491	rs3864928	10012	G/C	D	0.292	hsa-miR-103a-3p	7mer-m8	-0.111	NA	157	-20.75	0	0	-	GALNT4	ENST00000529983	ILMN_1739297	42.0413	9.81343e-198	U	-
rs7306772	rs3864928	1407	G/C	D	0.292	hsa-miR-103a-3p	7mer-m8	-0.111	NA	157	-20.75	0	0	-	POC1B-GALNT4	ENST00000548729	ILMN_1739297	41.9481	9.81343e-198	U	-
rs7306772	rs3864928	1407	G/C	D	0.292	hsa-miR-103a-3p	7mer-m8	-0.111	NA	157	-20.75	0	0	-	GALNT4	ENST00000529983	ILMN_1739297	41.9481	9.81343e-198	U	-
rs10777181	rs3864928	6922	G/C	C	0.292	hsa-miR-29a-3p	7mer-m8	-0.151	-0.2369	158	-15.36	2	0	-	POC1B-GALNT4	ENST00000548729	ILMN_1739297	42.0485	9.81343e-198	C	-
rs10777181	rs3864928	6922	G/C	C	0.292	hsa-miR-29a-3p	7mer-m8	-0.151	-0.2369	158	-15.36	2	0	-	GALNT4	ENST00000529983	ILMN_1739297	42.0485	9.81343e-198	C	-
rs2230281	rs3864928	1969	G/C	C	0.292	hsa-miR-29a-3p	7mer-m8	-0.151	-0.2369	158	-15.36	2	0	-	POC1B-GALNT4	ENST00000548729	ILMN_1739297	41.9428	9.81343e-198	C	-
rs2230281	rs3864928	1969	G/C	C	0.292	hsa-miR-29a-3p	7mer-m8	-0.151	-0.2369	158	-15.36	2	0	-	GALNT4	ENST00000529983	ILMN_1739297	41.9428	9.81343e-198	C	-
rs10777182	rs3864928	6858	G/C	D	0.292	hsa-miR-103a-3p	7mer-m8	-0.111	NA	157	-20.75	0	0	-	POC1B-GALNT4	ENST00000548729	ILMN_1739297	42.0622	9.81343e-198	U	-
rs10777182	rs3864928	6858	G/C	D	0.292	hsa-miR-103a-3p	7mer-m8	-0.111	NA	157	-20.75	0	0	-	GALNT4	ENST00000529983	ILMN_1739297	42.0622	9.81343e-198	U	-
rs7299091	rs3864928	68724	G/C	D	0.292	hsa-miR-103a-3p	7mer-m8	-0.111	NA	157	-20.75	0	0	-	POC1B-GALNT4	ENST00000548729	ILMN_1739297	42.2929	9.81343e-198	U	-
rs7299091	rs3864928	68724	G/C	D	0.292	hsa-miR-103a-3p	7mer-m8	-0.111	NA	157	-20.75	0	0	-	GALNT4	ENST00000529983	ILMN_1739297	42.2929	9.81343e-198	U	-
rs12581312	rs3864928	37403	G/C	C	0.292	hsa-miR-29a-3p	7mer-m8	-0.151	-0.2369	158	-15.36	2	0	-	POC1B-GALNT4	ENST00000548729	ILMN_1739297	42.2594	9.81343e-198	C	-
rs12581312	rs3864928	37403	G/C	C	0.292	hsa-miR-29a-3p	7mer-m8	-0.151	-0.2369	158	-15.36	2	0	-	GALNT4	ENST00000529983	ILMN_1739297	42.2594	9.81343e-198	C	-
rs7310515	rs3864928	15922	G/C	D	0.292	hsa-miR-103a-3p	7mer-m8	-0.111	NA	157	-20.75	0	0	-	POC1B-GALNT4	ENST00000548729	ILMN_1739297	42.1153	9.81343e-198	U	-
rs7310515	rs3864928	15922	G/C	D	0.292	hsa-miR-103a-3p	7mer-m8	-0.111	NA	157	-20.75	0	0	-	GALNT4	ENST00000529983	ILMN_1739297	42.1153	9.81343e-198	U	-
rs10777182	rs3864928	6858	G/C	C	0.292	hsa-miR-29a-3p	7mer-m8	-0.151	-0.2369	158	-15.36	2	0	-	POC1B-GALNT4	ENST00000548729	ILMN_1739297	42.0622	9.81343e-198	C	-
rs10777182	rs3864928	6858	G/C	C	0.292	hsa-miR-29a-3p	7mer-m8	-0.151	-0.2369	158	-15.36	2	0	-	GALNT4	ENST00000529983	ILMN_1739297	42.0622	9.81343e-198	C	-
rs7960289	rs3864928	24959	G/C	C	0.292	hsa-miR-29a-3p	7mer-m8	-0.151	-0.2369	158	-15.36	2	0	-	POC1B-GALNT4	ENST00000548729	ILMN_1739297	42.2543	9.81343e-198	C	-
rs7960289	rs3864928	24959	G/C	C	0.292	hsa-miR-29a-3p	7mer-m8	-0.151	-0.2369	158	-15.36	2	0	-	GALNT4	ENST00000529983	ILMN_1739297	42.2543	9.81343e-198	C	-
rs4842491	rs3864928	10012	G/C	C	0.292	hsa-miR-29a-3p	7mer-m8	-0.151	-0.2369	158	-15.36	2	0	-	POC1B-GALNT4	ENST00000548729	ILMN_1739297	42.0413	9.81343e-198	C	-
rs4842491	rs3864928	10012	G/C	C	0.292	hsa-miR-29a-3p	7mer-m8	-0.151	-0.2369	158	-15.36	2	0	-	GALNT4	ENST00000529983	ILMN_1739297	42.0413	9.81343e-198	C	-
rs3958726	rs3864928	58126	G/C	D	0.292	hsa-miR-103a-3p	7mer-m8	-0.111	NA	157	-20.75	0	0	-	POC1B-GALNT4	ENST00000548729	ILMN_1739297	42.2777	9.81343e-198	U	-
rs3958726	rs3864928	58126	G/C	D	0.292	hsa-miR-103a-3p	7mer-m8	-0.111	NA	157	-20.75	0	0	-	GALNT4	ENST00000529983	ILMN_1739297	42.2777	9.81343e-198	U	-
rs9308287	rs3864928	54284	G/C	C	0.292	hsa-miR-29a-3p	7mer-m8	-0.151	-0.2369	158	-15.36	2	0	-	POC1B-GALNT4	ENST00000548729	ILMN_1739297	42.265	9.81343e-198	C	-
rs9308287	rs3864928	54284	G/C	C	0.292	hsa-miR-29a-3p	7mer-m8	-0.151	-0.2369	158	-15.36	2	0	-	GALNT4	ENST00000529983	ILMN_1739297	42.265	9.81343e-198	C	-
rs2230281	rs3864928	1969	G/C	D	0.292	hsa-miR-103a-3p	7mer-m8	-0.111	NA	157	-20.75	0	0	-	POC1B-GALNT4	ENST00000548729	ILMN_1739297	41.9428	9.81343e-198	U	-
rs2230281	rs3864928	1969	G/C	D	0.292	hsa-miR-103a-3p	7mer-m8	-0.111	NA	157	-20.75	0	0	-	GALNT4	ENST00000529983	ILMN_1739297	41.9428	9.81343e-198	U	-
rs10858892	rs3864928	2594	G/C	C	0.292	hsa-miR-29a-3p	7mer-m8	-0.151	-0.2369	158	-15.36	2	0	-	POC1B-GALNT4	ENST00000548729	ILMN_1739297	40.4718	9.81343e-198	C	-
rs10858892	rs3864928	2594	G/C	C	0.292	hsa-miR-29a-3p	7mer-m8	-0.151	-0.2369	158	-15.36	2	0	-	GALNT4	ENST00000529983	ILMN_1739297	40.4718	9.81343e-198	C	-
rs7299091	rs3864928	68724	G/C	C	0.292	hsa-miR-29a-3p	7mer-m8	-0.151	-0.2369	158	-15.36	2	0	-	POC1B-GALNT4	ENST00000548729	ILMN_1739297	42.2929	9.81343e-198	C	-
rs7299091	rs3864928	68724	G/C	C	0.292	hsa-miR-29a-3p	7mer-m8	-0.151	-0.2369	158	-15.36	2	0	-	GALNT4	ENST00000529983	ILMN_1739297	42.2929	9.81343e-198	C	-
rs17798290	rs11730	538	A/G	D	0.467	hsa-miR-148a-3p	7mer-m8	-0.275	-1.1791	154	-16.91	6	0	+	NMI	ENST00000243346	ILMN_1739541	25.7207	6.87713e-146	C	-
rs13004590	rs11730	688	A/G	D	0.467	hsa-miR-148a-3p	7mer-m8	-0.275	-1.1791	154	-16.91	6	0	+	NMI	ENST00000243346	ILMN_1739541	25.7347	4.79452e-146	C	-
rs11683487	rs11730	15538	A/G	D	0.467	hsa-miR-148b-3p	7mer-m8	-0.275	-1.1791	146	-13.56	6	0	+	NMI	ENST00000243346	ILMN_1739541	25.4999	1.98134e-143	C	-
rs4665150	rs11730	7138	A/G	D	0.467	hsa-miR-148b-3p	7mer-m8	-0.275	-1.1791	146	-13.56	6	0	+	NMI	ENST00000243346	ILMN_1739541	25.7039	1.05996e-145	C	-
rs12987765	rs11730	891	A/G	D	0.467	hsa-miR-148b-3p	7mer-m8	-0.275	-1.1791	146	-13.56	6	0	+	NMI	ENST00000243346	ILMN_1739541	25.7354	4.72094e-146	C	-
rs11683487	rs11730	15538	A/G	D	0.467	hsa-miR-148a-3p	7mer-m8	-0.275	-1.1791	154	-16.91	6	0	+	NMI	ENST00000243346	ILMN_1739541	25.4999	1.98134e-143	C	-
rs3771882	rs11730	45	A/G	D	0.467	hsa-miR-148a-3p	7mer-m8	-0.275	-1.1791	154	-16.91	6	0	+	NMI	ENST00000243346	ILMN_1739541	25.7326	5.07422e-146	C	-
rs11730	rs11730	0	A/G	D	0.467	hsa-miR-148b-3p	7mer-m8	-0.275	-1.1791	146	-13.56	6	0	+	NMI	ENST00000243346	ILMN_1739541	25.7049	1.03302e-145	C	-
rs12987765	rs11730	891	A/G	D	0.467	hsa-miR-148a-3p	7mer-m8	-0.275	-1.1791	154	-16.91	6	0	+	NMI	ENST00000243346	ILMN_1739541	25.7354	4.72094e-146	C	-
rs11730	rs11730	0	A/G	D	0.467	hsa-miR-148a-3p	7mer-m8	-0.275	-1.1791	154	-16.91	6	0	+	NMI	ENST00000243346	ILMN_1739541	25.7049	1.03302e-145	C	-
rs4665150	rs11730	7138	A/G	D	0.467	hsa-miR-148a-3p	7mer-m8	-0.275	-1.1791	154	-16.91	6	0	+	NMI	ENST00000243346	ILMN_1739541	25.7039	1.05996e-145	C	-
rs13004590	rs11730	688	A/G	D	0.467	hsa-miR-148b-3p	7mer-m8	-0.275	-1.1791	146	-13.56	6	0	+	NMI	ENST00000243346	ILMN_1739541	25.7347	4.79452e-146	C	-
rs17798290	rs11730	538	A/G	D	0.467	hsa-miR-148b-3p	7mer-m8	-0.275	-1.1791	146	-13.56	6	0	+	NMI	ENST00000243346	ILMN_1739541	25.7207	6.87713e-146	C	-
rs3771882	rs11730	45	A/G	D	0.467	hsa-miR-148b-3p	7mer-m8	-0.275	-1.1791	146	-13.56	6	0	+	NMI	ENST00000243346	ILMN_1739541	25.7326	5.07422e-146	C	-
rs2290965	rs2290965	0	G/C	C	0.083	hsa-miR-7-5p	7mer-m8	-0.11	NA	149	-12.4	8	0	-	ZDHHC6	ENST00000369405	ILMN_1739659	13.4029	5.82243e-41	C	-
rs2277205	rs2290965	16331	G/C	C	0.083	hsa-miR-7-5p	7mer-m8	-0.11	NA	149	-12.4	8	0	-	ZDHHC6	ENST00000369405	ILMN_1739659	13.2811	2.98383e-40	C	-
rs464681	rs9606	6774	T/G	C	0.425	hsa-miR-361-3p	7mer-m8	-0.204	NA	144	-17.92	3	0	-	LYRM4	ENST00000330636	ILMN_1740927	15.7286	9.63172e-56	U	-
rs464681	rs9606	6774	T/G	C	0.425	hsa-miR-361-3p	7mer-m8	-0.204	NA	144	-17.92	3	0	-	LYRM4	ENST00000468929	ILMN_1740927	15.7286	9.63172e-56	U	-
rs464681	rs9606	6774	T/G	C	0.425	hsa-miR-361-3p	7mer-m8	-0.204	NA	144	-17.92	3	0	-	LYRM4	ENST00000464010	ILMN_1740927	15.7286	9.63172e-56	U	-
rs464681	rs9606	6774	T/G	C	0.425	hsa-miR-361-3p	7mer-m8	-0.204	NA	144	-17.92	3	0	-	LYRM4	ENST00000463032	ILMN_1740927	15.7286	9.63172e-56	U	-
rs9606	rs9606	0	T/G	C	0.425	hsa-miR-361-3p	7mer-m8	-0.204	NA	144	-17.92	3	0	-	LYRM4	ENST00000330636	ILMN_1740927	15.7615	5.73484e-56	U	-
rs9606	rs9606	0	T/G	C	0.425	hsa-miR-361-3p	7mer-m8	-0.204	NA	144	-17.92	3	0	-	LYRM4	ENST00000468929	ILMN_1740927	15.7615	5.73484e-56	U	-
rs9606	rs9606	0	T/G	C	0.425	hsa-miR-361-3p	7mer-m8	-0.204	NA	144	-17.92	3	0	-	LYRM4	ENST00000464010	ILMN_1740927	15.7615	5.73484e-56	U	-
rs9606	rs9606	0	T/G	C	0.425	hsa-miR-361-3p	7mer-m8	-0.204	NA	144	-17.92	3	0	-	LYRM4	ENST00000463032	ILMN_1740927	15.7615	5.73484e-56	U	-
rs457759	rs9606	6004	T/G	C	0.425	hsa-miR-361-3p	7mer-m8	-0.204	NA	144	-17.92	3	0	-	LYRM4	ENST00000330636	ILMN_1740927	16.0953	2.75679e-58	U	-
rs457759	rs9606	6004	T/G	C	0.425	hsa-miR-361-3p	7mer-m8	-0.204	NA	144	-17.92	3	0	-	LYRM4	ENST00000468929	ILMN_1740927	16.0953	2.75679e-58	U	-
rs457759	rs9606	6004	T/G	C	0.425	hsa-miR-361-3p	7mer-m8	-0.204	NA	144	-17.92	3	0	-	LYRM4	ENST00000464010	ILMN_1740927	16.0953	2.75679e-58	U	-
rs457759	rs9606	6004	T/G	C	0.425	hsa-miR-361-3p	7mer-m8	-0.204	NA	144	-17.92	3	0	-	LYRM4	ENST00000463032	ILMN_1740927	16.0953	2.75679e-58	U	-
rs1669898	rs1043656	49975	A/G	D	0.333	hsa-miR-330-3p	7mer-m8	-0.055	-0.0541	150	-15.74	7	0	-	PRICKLE1	ENST00000455697	ILMN_1741356	4.0981	4.16735e-05	C	-
rs1669898	rs1043656	49975	A/G	D	0.333	hsa-miR-330-3p	7mer-m8	-0.055	-0.0541	150	-15.74	7	0	-	PRICKLE1	ENST00000345127	ILMN_1741356	4.0981	4.16735e-05	C	-
rs1669898	rs1043656	49975	A/G	D	0.333	hsa-miR-330-3p	7mer-m8	-0.055	-0.0541	150	-15.74	7	0	-	PRICKLE1	ENST00000552240	ILMN_1741356	4.0981	4.16735e-05	C	-
rs1669898	rs1043656	49975	A/G	D	0.333	hsa-miR-330-3p	7mer-m8	-0.055	-0.0541	150	-15.74	7	0	-	PRICKLE1	ENST00000548696	ILMN_1741356	4.0981	4.16735e-05	C	-
rs1669898	rs1043656	49975	A/G	D	0.333	hsa-miR-330-3p	7mer-m8	-0.055	-0.0541	150	-15.74	7	0	-	PRICKLE1	ENST00000445766	ILMN_1741356	4.0981	4.16735e-05	C	-
rs1669891	rs1043656	28406	A/G	D	0.333	hsa-miR-330-3p	7mer-m8	-0.055	-0.0541	150	-15.74	7	0	-	PRICKLE1	ENST00000455697	ILMN_1741356	4.08996	4.31745e-05	C	-
rs1669891	rs1043656	28406	A/G	D	0.333	hsa-miR-330-3p	7mer-m8	-0.055	-0.0541	150	-15.74	7	0	-	PRICKLE1	ENST00000345127	ILMN_1741356	4.08996	4.31745e-05	C	-
rs1669891	rs1043656	28406	A/G	D	0.333	hsa-miR-330-3p	7mer-m8	-0.055	-0.0541	150	-15.74	7	0	-	PRICKLE1	ENST00000552240	ILMN_1741356	4.08996	4.31745e-05	C	-
rs1669891	rs1043656	28406	A/G	D	0.333	hsa-miR-330-3p	7mer-m8	-0.055	-0.0541	150	-15.74	7	0	-	PRICKLE1	ENST00000548696	ILMN_1741356	4.08996	4.31745e-05	C	-
rs1669891	rs1043656	28406	A/G	D	0.333	hsa-miR-330-3p	7mer-m8	-0.055	-0.0541	150	-15.74	7	0	-	PRICKLE1	ENST00000445766	ILMN_1741356	4.08996	4.31745e-05	C	-
rs7324963	rs7324963	0	G/A	C	0.217	hsa-miR-340-5p	7mer-A1	0.104	NA	157	-11.5	0	0	+	KCTD12	ENST00000377474	ILMN_1742332	13.1584	1.52276e-39	C	-
rs7520333	rs7520333	0	A/G	C	0.45	hsa-let-7d-5p	7mer-m8	0.058	NA	155	-21.34	1	0	-	RIMS3	ENST00000372684	ILMN_1742382	14.8623	5.79891e-50	U	-
rs7520333	rs7520333	0	A/G	C	0.45	hsa-let-7e-5p	7mer-m8	0.058	NA	163	-26.39	1	0	-	RIMS3	ENST00000372684	ILMN_1742382	14.8623	5.79891e-50	U	-
rs7520333	rs7520333	0	A/G	C	0.45	hsa-miR-98-5p	7mer-m8	0.058	NA	147	-14.26	1	0	-	RIMS3	ENST00000372684	ILMN_1742382	14.8623	5.79891e-50	U	-
rs7520333	rs7520333	0	A/G	C	0.45	hsa-let-7b-5p	7mer-m8	0.058	NA	159	-20	1	0	-	RIMS3	ENST00000372684	ILMN_1742382	14.8623	5.79891e-50	U	-
rs7520333	rs7520333	0	A/G	C	0.45	hsa-let-7a-5p	7mer-m8	0.058	NA	155	-19.52	1	0	-	RIMS3	ENST00000372684	ILMN_1742382	14.8623	5.79891e-50	U	-
rs7520333	rs7520333	0	A/G	C	0.45	hsa-let-7g-5p	7mer-m8	0.058	NA	159	-20.8	1	0	-	RIMS3	ENST00000372684	ILMN_1742382	14.8623	5.79891e-50	U	-
rs7520333	rs7520333	0	A/G	C	0.45	hsa-let-7f-5p	7mer-m8	0.058	NA	155	-17.48	1	0	-	RIMS3	ENST00000372684	ILMN_1742382	14.8623	5.79891e-50	U	-
rs11204697	rs1136808	43746	G/C	D	0.408	hsa-miR-423-5p	7mer-m8	-0.305	-0.1293	146	-19.96	0	0	-	CTSS	ENST00000368985	ILMN_1743032	26.3981	1.44456e-153	C	-
rs12089989	rs1136808	13065	G/C	D	0.408	hsa-miR-423-5p	7mer-m8	-0.305	-0.1293	146	-19.96	0	0	-	CTSS	ENST00000368985	ILMN_1743032	26.6909	6.01916e-157	C	-
rs12086472	rs1136808	5007	G/C	D	0.408	hsa-miR-423-5p	7mer-m8	-0.305	-0.1293	146	-19.96	0	0	-	CTSS	ENST00000368985	ILMN_1743032	26.6956	5.32274e-157	C	-
rs12072339	rs1136808	16618	G/C	D	0.408	hsa-miR-423-5p	7mer-m8	-0.305	-0.1293	146	-19.96	0	0	-	CTSS	ENST00000368985	ILMN_1743032	26.6931	5.67542e-157	C	-
rs6587516	rs1136808	79496	G/C	D	0.408	hsa-miR-423-5p	7mer-m8	-0.305	-0.1293	146	-19.96	0	0	-	CTSS	ENST00000368985	ILMN_1743032	26.6582	1.43788e-156	C	-
rs1415148	rs1136808	3038	G/C	D	0.408	hsa-miR-423-5p	7mer-m8	-0.305	-0.1293	146	-19.96	0	0	-	CTSS	ENST00000368985	ILMN_1743032	26.6968	5.1547e-157	C	-
rs6678013	rs1136808	79432	G/C	D	0.408	hsa-miR-423-5p	7mer-m8	-0.305	-0.1293	146	-19.96	0	0	-	CTSS	ENST00000368985	ILMN_1743032	26.6576	1.46892e-156	C	-
rs7412396	rs1136808	35920	G/C	D	0.408	hsa-miR-423-5p	7mer-m8	-0.305	-0.1293	146	-19.96	0	0	-	CTSS	ENST00000368985	ILMN_1743032	26.7072	3.90329e-157	C	-
rs2867301	rs1136808	48922	G/C	D	0.408	hsa-miR-423-5p	7mer-m8	-0.305	-0.1293	146	-19.96	0	0	-	CTSS	ENST00000368985	ILMN_1743032	26.7096	3.64109e-157	C	-
rs7418501	rs1136808	9179	G/C	D	0.408	hsa-miR-423-5p	7mer-m8	-0.305	-0.1293	146	-19.96	0	0	-	CTSS	ENST00000368985	ILMN_1743032	26.6909	6.01916e-157	C	-
rs17658705	rs1136808	24646	G/C	D	0.408	hsa-miR-423-5p	7mer-m8	-0.305	-0.1293	146	-19.96	0	0	-	CTSS	ENST00000368985	ILMN_1743032	26.6907	6.05143e-157	C	-
rs11586422	rs1136808	23359	G/C	D	0.408	hsa-miR-423-5p	7mer-m8	-0.305	-0.1293	146	-19.96	0	0	-	CTSS	ENST00000368985	ILMN_1743032	26.6925	5.76717e-157	C	-
rs12403255	rs1136808	42305	G/C	D	0.408	hsa-miR-423-5p	7mer-m8	-0.305	-0.1293	146	-19.96	0	0	-	CTSS	ENST00000368985	ILMN_1743032	26.709	3.69999e-157	C	-
rs12063547	rs1136808	28664	G/C	D	0.408	hsa-miR-423-5p	7mer-m8	-0.305	-0.1293	146	-19.96	0	0	-	CTSS	ENST00000368985	ILMN_1743032	26.6907	6.05143e-157	C	-
rs6587518	rs1136808	40930	G/C	D	0.408	hsa-miR-423-5p	7mer-m8	-0.305	-0.1293	146	-19.96	0	0	-	CTSS	ENST00000368985	ILMN_1743032	26.7072	3.90329e-157	C	-
rs2275236	rs1136808	32765	G/C	D	0.408	hsa-miR-423-5p	7mer-m8	-0.305	-0.1293	146	-19.96	0	0	-	CTSS	ENST00000368985	ILMN_1743032	26.6931	5.67542e-157	C	-
rs7251960	rs2008798	9363	A/G	C	0.392	hsa-miR-361-3p	7mer-m8	-0.216	NA	150	-21.54	2	1	-	CEACAM3	ENST00000357396	ILMN_1743570	3.83508	0.000125564	C	-
rs6896198	rs9232	20391	G/C	C	0.067	hsa-miR-335-5p	7mer-m8	-0.067	NA	145	-15.33	1	0	-	TMED9	ENST00000332598	ILMN_1743655	9.03497	1.64303e-19	C	-
rs7727897	rs9232	24287	G/C	C	0.067	hsa-miR-335-5p	7mer-m8	-0.067	NA	145	-15.33	1	0	-	TMED9	ENST00000332598	ILMN_1743655	9.10146	8.91748e-20	C	-
rs9910053	rs10473	4600	G/T	C	0.075	hsa-miR-26a-5p	7mer-A1	-0.081	NA	157	-13.05	2	0	-	MXRA7	ENST00000355797	ILMN_1743836	28.7328	1.48582e-181	U	-
rs2240773	rs10473	38376	G/T	C	0.075	hsa-miR-26a-5p	7mer-A1	-0.081	NA	157	-13.05	2	0	-	MXRA7	ENST00000355797	ILMN_1743836	34.9165	9.81343e-198	U	-
rs10473	rs10473	0	G/T	C	0.075	hsa-miR-26a-5p	7mer-A1	-0.081	NA	157	-13.05	2	0	-	MXRA7	ENST00000355797	ILMN_1743836	29.043	1.89721e-185	U	-
rs9900949	rs10473	26158	G/T	C	0.075	hsa-miR-26a-5p	7mer-A1	-0.081	NA	157	-13.05	2	0	-	MXRA7	ENST00000355797	ILMN_1743836	29.566	4.09024e-192	U	-
rs7221855	rs10473	7553	G/T	C	0.075	hsa-miR-26a-5p	7mer-A1	-0.081	NA	157	-13.05	2	0	-	MXRA7	ENST00000355797	ILMN_1743836	28.2264	2.77392e-175	U	-
rs3743251	rs3743250	1187	C/T	C	0.125	hsa-miR-22-3p	7mer-m8	-0.028	NA	164	-22.74	0	0	+	IGF1R	ENST00000268035	ILMN_1744023	7.13303	9.82046e-13	U	-
rs3743251	rs3743250	1187	C/T	C	0.125	hsa-miR-22-3p	7mer-m8	-0.028	NA	164	-22.74	0	0	+	IGF1R	ENST00000558762	ILMN_1744023	7.13303	9.82046e-13	U	-
rs12591122	rs3743250	6904	C/T	C	0.125	hsa-miR-22-3p	7mer-m8	-0.028	NA	164	-22.74	0	0	+	IGF1R	ENST00000268035	ILMN_1744023	6.52458	6.82743e-11	U	-
rs12591122	rs3743250	6904	C/T	C	0.125	hsa-miR-22-3p	7mer-m8	-0.028	NA	164	-22.74	0	0	+	IGF1R	ENST00000558762	ILMN_1744023	6.52458	6.82743e-11	U	-
rs375469	rs373477	5656	A/G	C	0.275	hsa-miR-1307-3p	7mer-m8	-0.153	NA	150	-22.93	1	1	-	PKNOX1	ENST00000291547	ILMN_1745365	7.95763	1.75408e-15	U	-
rs381691	rs373477	5411	A/G	C	0.275	hsa-miR-1307-3p	7mer-m8	-0.153	NA	150	-22.93	1	1	-	PKNOX1	ENST00000291547	ILMN_1745365	8.51866	1.61494e-17	U	-
rs1789947	rs373477	5014	A/G	C	0.275	hsa-miR-1307-3p	7mer-m8	-0.153	NA	150	-22.93	1	1	-	PKNOX1	ENST00000291547	ILMN_1745365	8.53613	1.38948e-17	U	-
rs1672134	rs373477	12752	A/G	C	0.275	hsa-miR-1307-3p	7mer-m8	-0.153	NA	150	-22.93	1	1	-	PKNOX1	ENST00000291547	ILMN_1745365	8.52048	1.59003e-17	U	-
rs396565	rs373477	8715	A/G	C	0.275	hsa-miR-1307-3p	7mer-m8	-0.153	NA	150	-22.93	1	1	-	PKNOX1	ENST00000291547	ILMN_1745365	8.20254	2.35635e-16	U	-
rs402894	rs373477	5613	A/G	C	0.275	hsa-miR-1307-3p	7mer-m8	-0.153	NA	150	-22.93	1	1	-	PKNOX1	ENST00000291547	ILMN_1745365	8.23227	1.83806e-16	U	-
rs412592	rs373477	8851	A/G	C	0.275	hsa-miR-1307-3p	7mer-m8	-0.153	NA	150	-22.93	1	1	-	PKNOX1	ENST00000291547	ILMN_1745365	8.16495	3.21968e-16	U	-
rs1672132	rs373477	2366	A/G	C	0.275	hsa-miR-1307-3p	7mer-m8	-0.153	NA	150	-22.93	1	1	-	PKNOX1	ENST00000291547	ILMN_1745365	8.52801	1.489e-17	U	-
rs403482	rs373477	8818	A/G	C	0.275	hsa-miR-1307-3p	7mer-m8	-0.153	NA	150	-22.93	1	1	-	PKNOX1	ENST00000291547	ILMN_1745365	8.33476	7.77606e-17	U	-
rs1789952	rs373477	12255	A/G	C	0.275	hsa-miR-1307-3p	7mer-m8	-0.153	NA	150	-22.93	1	1	-	PKNOX1	ENST00000291547	ILMN_1745365	8.26759	1.36912e-16	U	-
rs234740	rs373477	330	A/G	C	0.275	hsa-miR-1307-3p	7mer-m8	-0.153	NA	150	-22.93	1	1	-	PKNOX1	ENST00000291547	ILMN_1745365	8.54953	1.2373e-17	U	-
rs455545	rs373477	7935	A/G	C	0.275	hsa-miR-1307-3p	7mer-m8	-0.153	NA	150	-22.93	1	1	-	PKNOX1	ENST00000291547	ILMN_1745365	8.20775	2.25654e-16	U	-
rs234743	rs373477	1117	A/G	C	0.275	hsa-miR-1307-3p	7mer-m8	-0.153	NA	150	-22.93	1	1	-	PKNOX1	ENST00000291547	ILMN_1745365	8.34132	7.35404e-17	U	-
rs1788490	rs373477	14273	A/G	C	0.275	hsa-miR-1307-3p	7mer-m8	-0.153	NA	150	-22.93	1	1	-	PKNOX1	ENST00000291547	ILMN_1745365	8.24288	1.68227e-16	U	-
rs234723	rs373477	6067	A/G	C	0.275	hsa-miR-1307-3p	7mer-m8	-0.153	NA	150	-22.93	1	1	-	PKNOX1	ENST00000291547	ILMN_1745365	8.52454	1.53604e-17	U	-
rs378376	rs373477	9163	A/G	C	0.275	hsa-miR-1307-3p	7mer-m8	-0.153	NA	150	-22.93	1	1	-	PKNOX1	ENST00000291547	ILMN_1745365	8.34236	7.2921e-17	U	-
rs1672123	rs373477	12233	A/G	C	0.275	hsa-miR-1307-3p	7mer-m8	-0.153	NA	150	-22.93	1	1	-	PKNOX1	ENST00000291547	ILMN_1745365	8.27418	1.29538e-16	U	-
rs412810	rs373477	8928	A/G	C	0.275	hsa-miR-1307-3p	7mer-m8	-0.153	NA	150	-22.93	1	1	-	PKNOX1	ENST00000291547	ILMN_1745365	8.33774	7.58135e-17	U	-
rs234721	rs373477	6823	A/G	C	0.275	hsa-miR-1307-3p	7mer-m8	-0.153	NA	150	-22.93	1	1	-	PKNOX1	ENST00000291547	ILMN_1745365	8.52454	1.53604e-17	U	-
rs234742	rs373477	1023	A/G	C	0.275	hsa-miR-1307-3p	7mer-m8	-0.153	NA	150	-22.93	1	1	-	PKNOX1	ENST00000291547	ILMN_1745365	8.53819	1.36565e-17	U	-
rs234724	rs373477	6035	A/G	C	0.275	hsa-miR-1307-3p	7mer-m8	-0.153	NA	150	-22.93	1	1	-	PKNOX1	ENST00000291547	ILMN_1745365	8.52454	1.53604e-17	U	-
rs234736	rs373477	1366	A/G	C	0.275	hsa-miR-1307-3p	7mer-m8	-0.153	NA	150	-22.93	1	1	-	PKNOX1	ENST00000291547	ILMN_1745365	8.5545	1.18483e-17	U	-
rs3403	rs373477	2340	A/G	C	0.275	hsa-miR-1307-3p	7mer-m8	-0.153	NA	150	-22.93	1	1	-	PKNOX1	ENST00000291547	ILMN_1745365	8.55566	1.17257e-17	U	-
rs1788492	rs373477	7572	A/G	C	0.275	hsa-miR-1307-3p	7mer-m8	-0.153	NA	150	-22.93	1	1	-	PKNOX1	ENST00000291547	ILMN_1745365	8.20775	2.25654e-16	U	-
rs418292	rs373477	7881	A/G	C	0.275	hsa-miR-1307-3p	7mer-m8	-0.153	NA	150	-22.93	1	1	-	PKNOX1	ENST00000291547	ILMN_1745365	8.20833	2.24529e-16	U	-
rs2839624	rs373477	7248	A/G	C	0.275	hsa-miR-1307-3p	7mer-m8	-0.153	NA	150	-22.93	1	1	-	PKNOX1	ENST00000291547	ILMN_1745365	8.52454	1.53604e-17	U	-
rs2401193	rs373477	13489	A/G	C	0.275	hsa-miR-1307-3p	7mer-m8	-0.153	NA	150	-22.93	1	1	-	PKNOX1	ENST00000291547	ILMN_1745365	8.24525	1.64884e-16	U	-
rs7936	rs373477	94	A/G	C	0.275	hsa-miR-1307-3p	7mer-m8	-0.153	NA	150	-22.93	1	1	-	PKNOX1	ENST00000291547	ILMN_1745365	8.53935	1.35154e-17	U	-
rs234737	rs373477	515	A/G	C	0.275	hsa-miR-1307-3p	7mer-m8	-0.153	NA	150	-22.93	1	1	-	PKNOX1	ENST00000291547	ILMN_1745365	8.54663	1.26768e-17	U	-
rs373105	rs373477	11525	A/G	C	0.275	hsa-miR-1307-3p	7mer-m8	-0.153	NA	150	-22.93	1	1	-	PKNOX1	ENST00000291547	ILMN_1745365	8.20292	2.34852e-16	U	-
rs234725	rs373477	5866	A/G	C	0.275	hsa-miR-1307-3p	7mer-m8	-0.153	NA	150	-22.93	1	1	-	PKNOX1	ENST00000291547	ILMN_1745365	8.52454	1.53604e-17	U	-
rs1672124	rs373477	12070	A/G	C	0.275	hsa-miR-1307-3p	7mer-m8	-0.153	NA	150	-22.93	1	1	-	PKNOX1	ENST00000291547	ILMN_1745365	8.29811	1.05879e-16	U	-
rs455770	rs373477	8008	A/G	C	0.275	hsa-miR-1307-3p	7mer-m8	-0.153	NA	150	-22.93	1	1	-	PKNOX1	ENST00000291547	ILMN_1745365	8.40281	4.35957e-17	U	-
rs422791	rs373477	8504	A/G	C	0.275	hsa-miR-1307-3p	7mer-m8	-0.153	NA	150	-22.93	1	1	-	PKNOX1	ENST00000291547	ILMN_1745365	8.20254	2.35635e-16	U	-
rs234738	rs373477	465	A/G	C	0.275	hsa-miR-1307-3p	7mer-m8	-0.153	NA	150	-22.93	1	1	-	PKNOX1	ENST00000291547	ILMN_1745365	8.54721	1.26111e-17	U	-
rs373477	rs373477	0	A/G	C	0.275	hsa-miR-1307-3p	7mer-m8	-0.153	NA	150	-22.93	1	1	-	PKNOX1	ENST00000291547	ILMN_1745365	8.53993	1.34454e-17	U	-
rs438889	rs373477	1	A/G	C	0.275	hsa-miR-1307-3p	7mer-m8	-0.153	NA	150	-22.93	1	1	-	PKNOX1	ENST00000291547	ILMN_1745365	8.54167	1.32376e-17	U	-
rs234733	rs373477	3361	A/G	C	0.275	hsa-miR-1307-3p	7mer-m8	-0.153	NA	150	-22.93	1	1	-	PKNOX1	ENST00000291547	ILMN_1745365	8.55508	1.17869e-17	U	-
rs2010604	rs2010604	0	C/G	D	0.417	hsa-miR-340-5p	7mer-A1	-0.042	NA	158	-6.92	0	0	+	OAS3	ENST00000228928	ILMN_1745397	8.18035	2.83373e-16	U	-
rs10744791	rs2010604	2108	C/G	D	0.417	hsa-miR-340-5p	7mer-A1	-0.042	NA	158	-6.92	0	0	+	OAS3	ENST00000228928	ILMN_1745397	8.19379	2.53527e-16	U	-
rs1557866	rs2010604	3027	C/G	D	0.417	hsa-miR-340-5p	7mer-A1	-0.042	NA	158	-6.92	0	0	+	OAS3	ENST00000228928	ILMN_1745397	8.21795	2.0727e-16	U	-
rs2285932	rs2010604	21258	C/G	D	0.417	hsa-miR-340-5p	7mer-A1	-0.042	NA	158	-6.92	0	0	+	OAS3	ENST00000228928	ILMN_1745397	8.26559	1.39227e-16	U	-
rs4245739	rs4245739	0	A/C	C	0.317	hsa-miR-191-5p	7mer-m8	-0.318	-0.6105	155	-11.75	0	0	-	MDM4	ENST00000367182	ILMN_1746020	18.2712	1.40331e-74	C	+
rs17386555	rs1056801	79518	T/C	D	0.083	hsa-miR-106b-5p	8mer	-0.101	-1.0163	142	-11.7	1	0	+	SEPT2	ENST00000391973	ILMN_1748546	3.88216	0.000103601	C	-
rs17386695	rs1056801	87444	T/C	D	0.083	hsa-miR-17-5p	8mer	-0.101	-1.0163	146	-10.66	1	0	+	SEPT2	ENST00000391973	ILMN_1748546	3.87912	0.000104887	C	+
rs3771570	rs1056801	90557	T/C	D	0.083	hsa-miR-106b-5p	8mer	-0.101	-1.0163	142	-11.7	1	0	+	SEPT2	ENST00000391973	ILMN_1748546	3.89366	9.87675e-05	C	-
rs3771564	rs1056801	63394	T/C	D	0.083	hsa-miR-20a-5p	8mer	-0.112	-1.0135	149	-12.84	1	0	+	SEPT2	ENST00000391973	ILMN_1748546	3.86331	0.000111911	C	+
rs3771564	rs1056801	63394	T/C	D	0.083	hsa-miR-106b-5p	8mer	-0.101	-1.0163	142	-11.7	1	0	+	SEPT2	ENST00000391973	ILMN_1748546	3.86331	0.000111911	C	-
rs17386695	rs1056801	87444	T/C	D	0.083	hsa-miR-93-5p	8mer	-0.08	-1.0163	147	-10.13	1	0	+	SEPT2	ENST00000391973	ILMN_1748546	3.87912	0.000104887	C	-
rs3771564	rs1056801	63394	T/C	D	0.083	hsa-miR-93-5p	8mer	-0.08	-1.0163	147	-10.13	1	0	+	SEPT2	ENST00000391973	ILMN_1748546	3.86331	0.000111911	C	-
rs17386555	rs1056801	79518	T/C	D	0.083	hsa-miR-20a-5p	8mer	-0.112	-1.0135	149	-12.84	1	0	+	SEPT2	ENST00000391973	ILMN_1748546	3.88216	0.000103601	C	+
rs17386555	rs1056801	79518	T/C	D	0.083	hsa-miR-17-5p	8mer	-0.101	-1.0163	146	-10.66	1	0	+	SEPT2	ENST00000391973	ILMN_1748546	3.88216	0.000103601	C	+
rs17386695	rs1056801	87444	T/C	D	0.083	hsa-miR-106b-5p	8mer	-0.101	-1.0163	142	-11.7	1	0	+	SEPT2	ENST00000391973	ILMN_1748546	3.87912	0.000104887	C	-
rs17386555	rs1056801	79518	T/C	D	0.083	hsa-miR-93-5p	8mer	-0.08	-1.0163	147	-10.13	1	0	+	SEPT2	ENST00000391973	ILMN_1748546	3.88216	0.000103601	C	-
rs17386695	rs1056801	87444	T/C	D	0.083	hsa-miR-20a-5p	8mer	-0.112	-1.0135	149	-12.84	1	0	+	SEPT2	ENST00000391973	ILMN_1748546	3.87912	0.000104887	C	+
rs3771570	rs1056801	90557	T/C	D	0.083	hsa-miR-17-5p	8mer	-0.101	-1.0163	146	-10.66	1	0	+	SEPT2	ENST00000391973	ILMN_1748546	3.89366	9.87675e-05	C	+
rs3771564	rs1056801	63394	T/C	D	0.083	hsa-miR-17-5p	8mer	-0.101	-1.0163	146	-10.66	1	0	+	SEPT2	ENST00000391973	ILMN_1748546	3.86331	0.000111911	C	+
rs3771570	rs1056801	90557	T/C	D	0.083	hsa-miR-20a-5p	8mer	-0.112	-1.0135	149	-12.84	1	0	+	SEPT2	ENST00000391973	ILMN_1748546	3.89366	9.87675e-05	C	+
rs3771570	rs1056801	90557	T/C	D	0.083	hsa-miR-93-5p	8mer	-0.08	-1.0163	147	-10.13	1	0	+	SEPT2	ENST00000391973	ILMN_1748546	3.89366	9.87675e-05	C	-
rs12713377	rs3732136	85110	C/T	C	0.308	hsa-miR-576-5p	8mer	-0.207	NA	140	-4.73	0	0	-	VRK2	ENST00000340157	ILMN_1750088	7.88584	3.12527e-15	C	-
rs11901899	rs3732136	95768	C/T	C	0.308	hsa-miR-576-5p	8mer	-0.207	NA	140	-4.73	0	0	-	VRK2	ENST00000340157	ILMN_1750088	7.87926	3.29484e-15	C	-
rs3732136	rs3732136	0	C/T	C	0.308	hsa-miR-576-5p	8mer	-0.207	NA	140	-4.73	0	0	-	VRK2	ENST00000340157	ILMN_1750088	7.72018	1.1633e-14	C	-
rs13411119	rs3732136	91179	C/T	C	0.308	hsa-miR-576-5p	8mer	-0.207	NA	140	-4.73	0	0	-	VRK2	ENST00000340157	ILMN_1750088	7.87937	3.29484e-15	C	-
rs2110664	rs3732136	75731	C/T	C	0.308	hsa-miR-576-5p	8mer	-0.207	NA	140	-4.73	0	0	-	VRK2	ENST00000340157	ILMN_1750088	7.89473	2.91248e-15	C	-
rs2306758	rs8008	1191	C/T	D	0.092	hsa-miR-423-3p	7mer-m8	-0.147	-0.0192	146	-21.55	1	1	-	C17orf62	ENST00000434650	ILMN_1750401	8.29417	1.09502e-16	U	-
rs9909476	rs8008	38978	C/T	D	0.092	hsa-miR-423-3p	7mer-m8	-0.147	-0.0192	146	-21.55	1	1	-	C17orf62	ENST00000434650	ILMN_1750401	8.1558	3.47451e-16	U	-
rs8008	rs8008	0	C/T	D	0.092	hsa-miR-423-3p	7mer-m8	-0.147	-0.0192	146	-21.55	1	1	-	C17orf62	ENST00000434650	ILMN_1750401	8.1873	2.67374e-16	U	-
rs2326900	rs8955	8450	G/A	D	0.375	hsa-miR-22-3p	7mer-m8	-0.065	-0.0031	148	-14.56	1	0	-	SSR1	ENST00000244763	ILMN_1750693	15.2813	1.02044e-52	U	-
rs9505118	rs8955	2140	G/A	D	0.375	hsa-miR-22-3p	7mer-m8	-0.065	-0.0031	148	-14.56	1	0	-	SSR1	ENST00000244763	ILMN_1750693	15.3145	6.12747e-53	U	-
rs11071	rs8955	247	G/A	D	0.375	hsa-miR-22-3p	7mer-m8	-0.065	-0.0031	148	-14.56	1	0	-	SSR1	ENST00000244763	ILMN_1750693	15.3522	3.43433e-53	U	-
rs8955	rs8955	0	G/A	D	0.375	hsa-miR-22-3p	7mer-m8	-0.065	-0.0031	148	-14.56	1	0	-	SSR1	ENST00000244763	ILMN_1750693	15.3753	2.40101e-53	U	-
rs9505117	rs8955	1985	G/A	D	0.375	hsa-miR-22-3p	7mer-m8	-0.065	-0.0031	148	-14.56	1	0	-	SSR1	ENST00000244763	ILMN_1750693	15.3008	7.5755e-53	U	-
rs17208684	rs8378	29885	C/A	C	0.325	hsa-miR-590-5p	7mer-m8	-0.151	NA	147	-10.31	1	0	-	NDFIP1	ENST00000253814	ILMN_1751452	6.37826	1.79181e-10	C	-
rs12655675	rs8378	15410	C/A	C	0.325	hsa-miR-590-5p	7mer-m8	-0.151	NA	147	-10.31	1	0	-	NDFIP1	ENST00000253814	ILMN_1751452	6.32024	2.61225e-10	C	-
rs8378	rs8378	0	C/A	C	0.325	hsa-miR-590-5p	7mer-m8	-0.151	NA	147	-10.31	1	0	-	NDFIP1	ENST00000253814	ILMN_1751452	6.41923	1.36992e-10	C	-
rs249678	rs8378	5758	C/A	C	0.325	hsa-miR-590-5p	7mer-m8	-0.151	NA	147	-10.31	1	0	-	NDFIP1	ENST00000253814	ILMN_1751452	6.25204	4.05229e-10	C	-
rs841216	rs841216	0	G/A	D	0.483	hsa-miR-22-3p	7mer-m8	-0.172	NA	150	-18.86	1	0	-	ANKS3	ENST00000592077	ILMN_1751636	5.38998	7.05361e-08	C	-
rs841216	rs841216	0	G/A	D	0.483	hsa-miR-22-3p	7mer-m8	-0.172	NA	150	-18.86	1	0	-	ANKS3	ENST00000590193	ILMN_1751636	5.38998	7.05361e-08	C	-
rs841216	rs841216	0	G/A	D	0.483	hsa-miR-22-3p	7mer-m8	-0.172	NA	150	-18.86	1	0	-	ANKS3	ENST00000304283	ILMN_1751636	5.38998	7.05361e-08	C	-
rs841216	rs841216	0	G/A	D	0.483	hsa-miR-22-3p	7mer-m8	-0.172	NA	150	-18.86	1	0	-	ANKS3	ENST00000446014	ILMN_1751636	5.38998	7.05361e-08	C	-
rs9971728	rs11063205	3323	G/A	C	0.108	hsa-miR-26a-5p	7mer-A1	0.012	NA	141	-11.16	1	0	-	C12orf4	ENST00000261250	ILMN_1751898	7.99917	1.25434e-15	C	-
rs10849085	rs11063205	47134	G/A	C	0.108	hsa-miR-26a-5p	7mer-A1	0.012	NA	141	-11.16	1	0	-	C12orf4	ENST00000261250	ILMN_1751898	8.32394	8.51873e-17	C	-
rs1029769	rs11063205	47703	G/A	C	0.108	hsa-miR-26a-5p	7mer-A1	0.012	NA	141	-11.16	1	0	-	C12orf4	ENST00000261250	ILMN_1751898	8.279	1.24423e-16	C	-
rs11063189	rs11063205	9497	G/A	C	0.108	hsa-miR-26a-5p	7mer-A1	0.012	NA	141	-11.16	1	0	-	C12orf4	ENST00000261250	ILMN_1751898	8.31734	9.00657e-17	C	-
rs2907498	rs11063205	31154	G/A	C	0.108	hsa-miR-26a-5p	7mer-A1	0.012	NA	141	-11.16	1	0	-	C12orf4	ENST00000261250	ILMN_1751898	8.3526	6.68897e-17	C	-
rs2970808	rs11063205	42617	G/A	C	0.108	hsa-miR-26a-5p	7mer-A1	0.012	NA	141	-11.16	1	0	-	C12orf4	ENST00000261250	ILMN_1751898	8.3526	6.68897e-17	C	-
rs11063205	rs11063205	0	G/A	C	0.108	hsa-miR-26a-5p	7mer-A1	0.012	NA	141	-11.16	1	0	-	C12orf4	ENST00000261250	ILMN_1751898	8.39561	4.63521e-17	C	-
rs2970810	rs11063205	10358	G/A	C	0.108	hsa-miR-26a-5p	7mer-A1	0.012	NA	141	-11.16	1	0	-	C12orf4	ENST00000261250	ILMN_1751898	8.36128	6.20835e-17	C	-
rs12366731	rs11063205	38350	G/A	C	0.108	hsa-miR-26a-5p	7mer-A1	0.012	NA	141	-11.16	1	0	-	C12orf4	ENST00000261250	ILMN_1751898	8.3526	6.68897e-17	C	-
rs2907495	rs11063205	40419	G/A	C	0.108	hsa-miR-26a-5p	7mer-A1	0.012	NA	141	-11.16	1	0	-	C12orf4	ENST00000261250	ILMN_1751898	8.3526	6.68897e-17	C	-
rs10849083	rs11063205	44827	G/A	C	0.108	hsa-miR-26a-5p	7mer-A1	0.012	NA	141	-11.16	1	0	-	C12orf4	ENST00000261250	ILMN_1751898	8.29918	1.04991e-16	C	-
rs2909380	rs11063205	9597	G/A	C	0.108	hsa-miR-26a-5p	7mer-A1	0.012	NA	141	-11.16	1	0	-	C12orf4	ENST00000261250	ILMN_1751898	8.36128	6.20835e-17	C	-
rs7304949	rs11063205	11880	G/A	C	0.108	hsa-miR-26a-5p	7mer-A1	0.012	NA	141	-11.16	1	0	-	C12orf4	ENST00000261250	ILMN_1751898	8.36128	6.20835e-17	C	-
rs7958162	rs11063205	2889	G/A	C	0.108	hsa-miR-26a-5p	7mer-A1	0.012	NA	141	-11.16	1	0	-	C12orf4	ENST00000261250	ILMN_1751898	8.3819	5.21244e-17	C	-
rs11063207	rs11063205	5953	G/A	C	0.108	hsa-miR-26a-5p	7mer-A1	0.012	NA	141	-11.16	1	0	-	C12orf4	ENST00000261250	ILMN_1751898	8.40471	4.29322e-17	C	-
rs2907494	rs11063205	44439	G/A	C	0.108	hsa-miR-26a-5p	7mer-A1	0.012	NA	141	-11.16	1	0	-	C12orf4	ENST00000261250	ILMN_1751898	8.3526	6.68897e-17	C	-
rs2907499	rs11063205	19156	G/A	C	0.108	hsa-miR-26a-5p	7mer-A1	0.012	NA	141	-11.16	1	0	-	C12orf4	ENST00000261250	ILMN_1751898	8.40387	4.32259e-17	C	-
rs2909381	rs11063205	8782	G/A	C	0.108	hsa-miR-26a-5p	7mer-A1	0.012	NA	141	-11.16	1	0	-	C12orf4	ENST00000261250	ILMN_1751898	8.40471	4.29322e-17	C	-
rs10849086	rs11063205	47655	G/A	C	0.108	hsa-miR-26a-5p	7mer-A1	0.012	NA	141	-11.16	1	0	-	C12orf4	ENST00000261250	ILMN_1751898	8.3131	9.33125e-17	C	-
rs10849090	rs11063205	72209	G/A	C	0.108	hsa-miR-26a-5p	7mer-A1	0.012	NA	141	-11.16	1	0	-	C12orf4	ENST00000261250	ILMN_1751898	8.18431	2.74119e-16	C	-
rs7094072	rs41284358	4821	A/G	C	0.442	hsa-miR-30d-5p	8mer	0.023	NA	140	-10.15	0	1	-	FAM160B1	ENST00000369248	ILMN_1752927	11.448	2.41189e-30	C	-
rs7923295	rs41284358	2820	A/G	C	0.442	hsa-miR-30d-5p	8mer	0.023	NA	140	-10.15	0	1	-	FAM160B1	ENST00000369248	ILMN_1752927	11.2119	3.56861e-29	C	-
rs10490908	rs41284358	6177	A/G	C	0.442	hsa-miR-30d-5p	8mer	0.023	NA	140	-10.15	0	1	-	FAM160B1	ENST00000369248	ILMN_1752927	11.1979	4.17985e-29	C	-
rs7075888	rs41284358	4778	A/G	C	0.442	hsa-miR-30d-5p	8mer	0.023	NA	140	-10.15	0	1	-	FAM160B1	ENST00000369248	ILMN_1752927	11.2102	3.64193e-29	C	-
rs7909657	rs41284358	6757	A/G	C	0.442	hsa-miR-30b-5p	8mer	0.002	NA	141	-8.9	0	1	-	FAM160B1	ENST00000369248	ILMN_1752927	11.1846	4.86183e-29	C	-
rs7909566	rs41284358	6797	A/G	C	0.442	hsa-miR-30d-5p	8mer	0.023	NA	140	-10.15	0	1	-	FAM160B1	ENST00000369248	ILMN_1752927	11.184	4.8838e-29	C	-
rs7074729	rs41284358	9918	A/G	C	0.442	hsa-miR-30d-5p	8mer	0.023	NA	140	-10.15	0	1	-	FAM160B1	ENST00000369248	ILMN_1752927	11.1733	5.51573e-29	C	-
rs7909657	rs41284358	6757	A/G	C	0.442	hsa-miR-30d-5p	8mer	0.023	NA	140	-10.15	0	1	-	FAM160B1	ENST00000369248	ILMN_1752927	11.1846	4.86183e-29	C	-
rs7075888	rs41284358	4778	A/G	C	0.442	hsa-miR-30b-5p	8mer	0.002	NA	141	-8.9	0	1	-	FAM160B1	ENST00000369248	ILMN_1752927	11.2102	3.64193e-29	C	-
rs17092542	rs41284358	7950	A/G	C	0.442	hsa-miR-30d-5p	8mer	0.023	NA	140	-10.15	0	1	-	FAM160B1	ENST00000369248	ILMN_1752927	11.184	4.8838e-29	C	-
rs10490908	rs41284358	6177	A/G	C	0.442	hsa-miR-30b-5p	8mer	0.002	NA	141	-8.9	0	1	-	FAM160B1	ENST00000369248	ILMN_1752927	11.1979	4.17985e-29	C	-
rs7923295	rs41284358	2820	A/G	C	0.442	hsa-miR-30b-5p	8mer	0.002	NA	141	-8.9	0	1	-	FAM160B1	ENST00000369248	ILMN_1752927	11.2119	3.56861e-29	C	-
[truncated: 1,534 more rows]
