# Supplementary material for: Altered Gene Expression Associated with microRNA Binding Site Polymorphisms
Source: PLoS One. 2015 Oct 23;10(10):e0141351. doi: 10.1371/journal.pone.0141351 (PMC4619707; doi:10.1371/journal.pone.0141351)
Supplement: S4 Table — Gene Ontology Biological Processes, KEGG, and Reactome pathways with corresponding Bonferroni-corrected p-values (p < 0.05) were acquired from Gene Network (http://genenetwork.nl/genenetwork/, [42]). a SNP effect on miRNA binding: D disrupts an MRE and C creates an MRE. b MAF is based on 1000G pilot 1 CEU population. c Meta-analysis overall Z-scores from Westra et al. [21]. d Association type: C-concordant; U-unconcordant. e Validated: MRE presence in the TarBase, miRTarBase and miRecords. (XLSX) [file pone.0141351.s014.xlsx]

## Sheet: Sheet1
MRE-SNP	Effecta	Alleles	MAFb	Nr. of eQTL proxiesc	Illumina probe	Mean Z-scored	Gene	miRNA	Context+ score	miRSVR	miRanda score	Typee	GO_BP	adj.P	KEGG	adj.P	Reactome	adj. P
rs10187	D	C/T	0.06	1	ILMN_2409062	13.39	ISCU	miR-210-3p	-0.55	-1.1	154	C	electron transport chain	1.84845e-07	Oxidative phosphorylation	2.09583e-09	Respiratory electron transport	1.73542e-07
													mitochondrial ATP synthesis coupled electron transport	3.48121e-07	Parkinson's disease	3.91764e-08	Respiratory electron transport, ATP synthesis by chemiosmotic coupling, and heat production by uncoupling proteins.	2.752e-07
													ATP synthesis coupled electron transport	3.48121e-07	Huntington's disease	2.36397e-07	The citric acid (TCA) cycle and respiratory electron transport	9.82988e-06
													oxidative phosphorylation	6.30691e-07	Galactose metabolism	0.000127104	Glycolysis	4.91009e-05
													mitochondrial electron transport, NADH to ubiquinone	7.2655e-07	Alzheimer's disease	0.000147975	Formation of ATP by chemiosmotic coupling	0.000496125
													respiratory electron transport chain	1.25211e-06	Fructose and mannose metabolism	0.00056339	Glucose metabolism	0.0012269
													cellular respiration	7.3236e-06	Starch and sucrose metabolism	0.00368103	Metabolism of carbohydrates	0.00914221
													ATP synthesis coupled proton transport	0.000367449	p53 signaling pathway	0.00830285
													energy coupled proton transport, down electrochemical gradient	0.000367449	Amino sugar and nucleotide sugar metabolism	0.0131425
													mitochondrial ATP synthesis coupled proton transport	0.00253785	Citrate cycle (TCA cycle)	0.0267074
													DNA damage response, signal transduction by p53 class mediator resulting in induction of apoptosis	0.00673608
													aerobic respiration	0.00848064
													autophagic vacuole assembly	0.00988756
													hydrogen transport	0.0129593
													proton transport	0.0153917
													energy coupled proton transport, against electrochemical gradient	0.0175843
													ATP hydrolysis coupled proton transport	0.0175843
													energy derivation by oxidation of organic compounds	0.0204157
													tricarboxylic acid cycle	0.0380574
rs11932	D	C/T	0.17	16	ILMN_1676005	5.69	KPNA1	miR-210-3p	-0.47	-0.22	152	U	ubiquitin-dependent protein catabolic process	5.40409e-11	Ubiquitin mediated proteolysis	3.96581e-10	Antigen processing: Ubiquitination & Proteasome degradation	1.14552e-09
													cellular protein catabolic process	1.59606e-10	Regulation of autophagy	3.39909e-05	Class I MHC mediated antigen processing & presentation	5.83969e-07
													modification-dependent protein catabolic process	1.9364e-10	ErbB signaling pathway	9.46314e-05	Adaptive Immune System	2.32633e-05
													protein modification by small protein conjugation or removal	2.47499e-10	Renal cell carcinoma	0.0274209	JNK (c-Jun kinases) phosphorylation and activation mediated by activated human TAK1	0.00060069
													modification-dependent macromolecule catabolic process	5.9819e-10			Insulin receptor signalling cascade	0.00265287
													proteolysis involved in cellular protein catabolic process	8.29665e-10			IRS-mediated signalling	0.0106801
													protein catabolic process	2.60657e-09			IRS-related events	0.0106801
													protein modification by small protein conjugation	2.18031e-08			Beta-catenin phosphorylation cascade	0.0247873
													protein ubiquitination	8.72261e-08			PI3K Cascade	0.0310098
													NLS-bearing substrate import into nucleus	9.99525e-05			PKB-mediated events	0.0432941
													protein polyubiquitination	0.000286113
													protein modification by small protein removal	0.000438482
													autophagic vacuole assembly	0.00306187
													protein deubiquitination	0.00375202
													histone H2A ubiquitination	0.00439876
													nuclear transport	0.00642796
													protein targeting	0.00797158
													nucleocytoplasmic transport	0.00830114
													proteasomal protein catabolic process	0.0121886
													N-terminal protein amino acid modification	0.013919
													ferrous iron transport	0.0205709
													protein ubiquitination involved in ubiquitin-dependent protein catabolic process	0.0244676
													proteasomal ubiquitin-dependent protein catabolic process	0.0259481
rs7676	C	T/C	0.19	6	ILMN_1682812	7.17	C21orf33	miR-423-5p	-0.45	-0.72	145	C	branched chain family amino acid catabolic process	1.01889e-24	Valine, leucine and isoleucine degradation	1.54542e-29	Branched-chain amino acid catabolism	5.95701e-26
					ILMN_1737588	7.01							coenzyme metabolic process	7.19415e-24	Propanoate metabolism	8.63023e-21	The citric acid (TCA) cycle and respiratory electron transport	2.02673e-19
					ILMN_2386205	10.11							small molecule catabolic process	1.28877e-23	Citrate cycle (TCA cycle)	5.80055e-16	Mitochondrial Fatty Acid Beta-Oxidation	2.29626e-19
													cofactor metabolic process	1.82255e-23	Parkinson's disease	3.0241e-14	Pyruvate metabolism and Citric Acid (TCA) cycle	3.63557e-17
													organic acid catabolic process	1.58711e-22	Butanoate metabolism	3.13155e-13	Citric acid cycle (TCA cycle)	8.36421e-16
													carboxylic acid catabolic process	1.58711e-22	Oxidative phosphorylation	6.39662e-13	Formation of ATP by chemiosmotic coupling	2.23363e-14
													branched chain family amino acid metabolic process	5.99128e-22	Pyruvate metabolism	2.46815e-11	Respiratory electron transport, ATP synthesis by chemiosmotic coupling, and heat production by uncoupling proteins.	9.11457e-14
													cellular respiration	2.15115e-20	Fatty acid metabolism	2.54109e-11	Respiratory electron transport	1.2702e-11
													aerobic respiration	1.73842e-19	Alzheimer's disease	5.26145e-10	Gluconeogenesis	7.50006e-08
													oxidoreduction coenzyme metabolic process	1.04344e-18	Huntington's disease	1.02458e-09	Regulation of pyruvate dehydrogenase (PDH) complex	1.75128e-07
													quinone cofactor metabolic process	1.66448e-18	Peroxisome	1.67679e-08	Pyruvate metabolism	6.36661e-06
													acetyl-CoA metabolic process	2.29521e-18	Pentose phosphate pathway	3.66958e-06	Glucose metabolism	8.30736e-06
													coenzyme catabolic process	2.8813e-18	Glycolysis / Gluconeogenesis	2.69516e-05	Metabolism of amino acids and derivatives	2.49694e-05
													tricarboxylic acid cycle	1.19706e-17	beta-Alanine metabolism	0.00010048	Sulfur amino acid metabolism	8.33053e-05
													acetyl-CoA catabolic process	4.18397e-17	Valine, leucine and isoleucine biosynthesis	0.000495016	Mitochondrial tRNA aminoacylation	0.00233468
													cellular amino acid catabolic process	9.28642e-17	Alanine, aspartate and glutamate metabolism	0.000764162	Metabolism of vitamins and cofactors	0.0184731
													respiratory electron transport chain	3.16414e-16	Cysteine and methionine metabolism	0.000952152	Metabolism of water-soluble vitamins and cofactors	0.0184731
													energy derivation by oxidation of organic compounds	2.4874e-15	Glyoxylate and dicarboxylate metabolism	0.000996091	Vpr-mediated nuclear import of PICs	0.0474386
													amine catabolic process	3.82053e-15	Lysine degradation	0.00438942
													cofactor catabolic process	3.82496e-15	Tryptophan metabolism	0.00484324
													generation of precursor metabolites and energy	1.41863e-14	Proximal tubule bicarbonate reclamation	0.0408346
													fatty acid beta-oxidation	1.57573e-14
													oxidative phosphorylation	1.64375e-14
													protein homotetramerization	2.4184e-14
													electron transport chain	3.86896e-14
													cofactor biosynthetic process	4.46258e-14
													fatty acid catabolic process	6.18511e-14
													coenzyme biosynthetic process	8.52292e-14
													mitochondrial transport	1.02269e-13
													mitochondrial ATP synthesis coupled proton transport	1.14257e-13
													monocarboxylic acid catabolic process	4.6819e-13
													mitochondrial ATP synthesis coupled electron transport	6.59592e-13
													ATP synthesis coupled electron transport	6.59592e-13
													pyridine-containing compound metabolic process	7.17852e-12
													pyridine nucleotide metabolic process	7.17852e-12
													nicotinamide nucleotide metabolic process	1.67918e-11
													mitochondrial electron transport, NADH to ubiquinone	2.20751e-11
													ATP synthesis coupled proton transport	3.19654e-11
													energy coupled proton transport, down electrochemical gradient	3.19654e-11
													protein tetramerization	1.08465e-10
													fatty acid oxidation	1.73622e-10
													dicarboxylic acid metabolic process	2.33897e-10
													2-oxoglutarate metabolic process	4.36204e-10
													lipid oxidation	9.07218e-10
													acetyl-CoA biosynthetic process	2.1431e-09
													mitochondrion organization	9.32998e-08
													aspartate family amino acid catabolic process	7.79134e-07
													acetyl-CoA biosynthetic process from pyruvate	8.95836e-07
													regulation of acetyl-CoA biosynthetic process from pyruvate	8.95836e-07
													cellular amino acid metabolic process	1.57995e-06
													lipid modification	1.94687e-06
													cellular lipid catabolic process	4.28315e-06
													oxaloacetate metabolic process	5.7016e-06
													NAD metabolic process	8.02125e-06
													hexose metabolic process	1.08578e-05
													hexose biosynthetic process	1.40176e-05
													NADP metabolic process	1.61607e-05
													fatty acid metabolic process	1.75384e-05
													DNA fragmentation involved in apoptotic nuclear change	2.02677e-05
													DNA catabolic process, endonucleolytic	2.02677e-05
													regulation of cofactor metabolic process	3.36106e-05
													regulation of coenzyme metabolic process	3.36106e-05
													cellular amine metabolic process	3.39916e-05
													glucose metabolic process	4.53705e-05
													monocarboxylic acid metabolic process	5.24382e-05
													pyruvate metabolic process	5.4968e-05
													short-chain fatty acid metabolic process	7.06501e-05
													monosaccharide metabolic process	8.65691e-05
													gluconeogenesis	9.06239e-05
													ribonucleoside diphosphate metabolic process	0.000125376
													proton transport	0.000179437
													hydrogen transport	0.000198505
													pentose-phosphate shunt	0.000235809
													mitochondrial respiratory chain complex assembly	0.00040299
													glucose catabolic process	0.000487336
													small molecule biosynthetic process	0.000505748
													NADPH regeneration	0.00053971
													monosaccharide biosynthetic process	0.000910975
													cellular carbohydrate catabolic process	0.00123716
													monosaccharide catabolic process	0.00156494
													hexose catabolic process	0.00164942
													lipid catabolic process	0.00217663
													mitochondrial translation	0.00284136
													cellular amino acid biosynthetic process	0.00362791
													histone H3 acetylation	0.00379112
													mitochondrial RNA metabolic process	0.00416834
													alcohol catabolic process	0.00436909
													mitochondrial membrane organization	0.00454818
													carboxylic acid biosynthetic process	0.00847499
													organic acid biosynthetic process	0.00847499
													nucleic acid phosphodiester bond hydrolysis	0.0092298
													apoptotic nuclear change	0.0100285
													aspartate family amino acid metabolic process	0.010424
													carbohydrate catabolic process	0.016077
													protein targeting to mitochondrion	0.0205822
													cellular metabolic compound salvage	0.0219871
													protein homooligomerization	0.0246117
													alcohol biosynthetic process	0.0418726
													establishment of protein localization in mitochondrion	0.0464717
													heme biosynthetic process	0.0477118
													ribonucleotide biosynthetic process	0.0494898
rs4476230	C	T/G	0.47	1	ILMN_1733937	8.92	MMD	miR-210-3p	-0.42	-	147	C	regulation of macrophage derived foam cell differentiation	1.07474e-15	Glycerolipid metabolism	5.94771e-07	Platelet activation, signaling and aggregation	8.78666e-09
													macrophage derived foam cell differentiation	1.8968e-15	PPAR signaling pathway	1.10044e-05	Opioid Signalling	1.65003e-07
													foam cell differentiation	1.8968e-15	Adipocytokine signaling pathway	4.89355e-05	G alpha (z) signalling events	5.01492e-07
													positive regulation of macrophage derived foam cell differentiation	5.32167e-09	Gap junction	0.000578456	Platelet Aggregation (Plug Formation)	6.32025e-07
													regulation of cholesterol transport	7.52905e-09	Jak-STAT signaling pathway	0.0166637	Hormone-sensitive lipase (HSL)-mediated triacylglycerol hydrolysis	2.14079e-06
													regulation of sterol transport	7.52905e-09	Long-term depression	0.0211001	Hemostasis	4.32332e-06
													platelet activation	8.28919e-09	Glycerophospholipid metabolism	0.0218489	Integration of energy metabolism	4.59504e-05
													negative regulation of amine transport	2.07501e-08	Cytokine-cytokine receptor interaction	0.0228291	Metabolism of vitamins and cofactors	6.16018e-05
													regulation of lipid storage	3.6127e-08	Drug metabolism - other enzymes	0.0332525	Metabolism of water-soluble vitamins and cofactors	6.16018e-05
													regulation of lipid transport	3.66186e-08			Regulation of Insulin Secretion by Glucagon-like Peptide-1	7.23071e-05
													triglyceride catabolic process	3.94639e-08			Response to elevated platelet cytosolic Ca2+	7.3234e-05
													negative regulation of macrophage derived foam cell differentiation	1.07307e-07			p130Cas linkage to MAPK signaling for integrins	0.000100566
													acylglycerol catabolic process	1.43021e-07			GRB2:SOS provides linkage to MAPK signaling for Intergrins	0.000123653
													glycerol ether catabolic process	1.43021e-07			Glucagon signaling in metabolic regulation	0.000136019
													neutral lipid catabolic process	1.43021e-07			Platelet homeostasis	0.000190568
													glycerolipid catabolic process	3.69369e-07			G-protein activation	0.000242192
													low-density lipoprotein receptor particle metabolic process	4.17294e-07			Integrin alphaIIb beta3 signaling	0.00024993
													lipid storage	4.68562e-07			Platelet degranulation	0.000257299
													regulation of peptidyl-tyrosine phosphorylation	5.59507e-07			G alpha (i) signalling events	0.000416601
													triglyceride metabolic process	7.23273e-07			Regulation of Insulin Secretion	0.000836715
													negative regulation of transport	5.76953e-06			Aquaporin-mediated transport	0.0011691
													neutral lipid metabolic process	5.94077e-06			Platelet Adhesion to exposed collagen	0.00134176
													acylglycerol metabolic process	6.7388e-06			ADP signalling through P2Y purinoceptor 12	0.00135112
													cellular lipid catabolic process	1.08882e-05			PLCG1 events in ERBB2 signaling	0.00262864
													smooth muscle cell migration	1.11327e-05			Transcriptional Regulation of White Adipocyte Differentiation	0.00300711
													regulation of cholesterol efflux	1.7279e-05			DARPP-32 events	0.00314932
													blood coagulation	5.82234e-05			EGFR interacts with phospholipase C-gamma	0.00414968
													positive regulation of peptidyl-tyrosine phosphorylation	6.17324e-05			Inhibition of Insulin Secretion by Adrenaline/Noradrenaline	0.0068264
													regulation of lipid catabolic process	7.84181e-05			G beta:gamma signalling through PLC beta	0.00786609
													coagulation	8.13929e-05			G-protein mediated events	0.0110655
													hemostasis	8.51005e-05			Regulation of Water Balance by Renal Aquaporins	0.0110964
													regulation of receptor biosynthetic process	9.55204e-05			G-protein beta:gamma signalling	0.0140091
													fatty acid metabolic process	0.000126761			Prostacyclin signalling through prostacyclin receptor	0.0170064
													negative regulation of secretion	0.000137198			Lipid digestion, mobilization, and transport	0.0180045
													Schwann cell differentiation	0.000164517			CaM pathway	0.0181781
													sterol transport	0.000232818			Calmodulin induced events	0.0181781
													lipid localization	0.000256562			PLC beta mediated events	0.0188
													platelet degranulation	0.000320866			Triglyceride Biosynthesis	0.0213923
													negative regulation of lipid storage	0.000358225			Presynaptic function of Kainate receptors	0.0247282
													long-chain fatty acid transport	0.00050182			Ca-dependent events	0.0259026
													positive regulation of phosphate metabolic process	0.000606155			G beta:gamma signalling through PI3Kgamma	0.0305378
													positive regulation of phosphorus metabolic process	0.000606155			Cytochrome P450 - arranged by substrate type	0.0436456
													cholesterol transport	0.000672552
													negative regulation of MAP kinase activity	0.000684104
													negative regulation of I-kappaB kinase/NF-kappaB cascade	0.000784255
													negative regulation of protein transport	0.000784959
													peptidyl-tyrosine modification	0.000857978
													positive regulation of phosphorylation	0.0012164
													regulation of norepinephrine secretion	0.0012694
													energy reserve metabolic process	0.00131457
													regulation of acute inflammatory response	0.0013976
													triglyceride biosynthetic process	0.00163131
													polyol metabolic process	0.00200932
													regulation of macrophage differentiation	0.0022352
													peptidyl-tyrosine phosphorylation	0.00235225
													regulation of smooth muscle cell migration	0.00248171
													alditol metabolic process	0.00249693
													protein dephosphorylation	0.00272333
													regulation of insulin receptor signaling pathway	0.0027489
													learning or memory	0.00304726
													receptor biosynthetic process	0.00321272
													regulation of hormone secretion	0.00326416
													regulation of inflammatory response	0.00328599
													regulation of blood pressure	0.00356376
													lipid oxidation	0.00358778
													response to lipid	0.0038229
													glycerol metabolic process	0.00493564
													glycerol ether metabolic process	0.00505931
													regulation of amine transport	0.0052427
													regulation of G-protein coupled receptor protein signaling pathway	0.00539849
													response to dietary excess	0.00561998
													acylglycerol biosynthetic process	0.00562727
													neutral lipid biosynthetic process	0.00562727
													lipid catabolic process	0.00571854
													brown fat cell differentiation	0.00579497
													norepinephrine secretion	0.0065974
													negative regulation of G-protein coupled receptor protein signaling pathway	0.00698879
													cholesterol efflux	0.00699085
													intestinal absorption	0.00745002
													regulation of cellular localization	0.0105184
													muscle cell migration	0.0110822
													response to glucagon stimulus	0.0118509
													lipoprotein transport	0.0129027
													macrophage differentiation	0.0134606
													memory	0.0136595
													positive regulation of inflammatory response	0.015314
													cognition	0.0162879
													glucose import	0.0172295
													positive regulation of protein phosphorylation	0.0173008
													response to activity	0.0174644
													Schwann cell development	0.0179296
													positive regulation of endothelial cell migration	0.0183358
													hormone transport	0.0194149
													positive regulation of receptor activity	0.0221216
													positive regulation of epithelial cell migration	0.0221452
													regulation of response to external stimulus	0.0223936
													positive regulation of lipid storage	0.0224455
													negative regulation of hormone secretion	0.0226144
													lipid transport	0.0227161
													regulation of appetite	0.0239201
													lipid modification	0.0243173
													sequestering of triglyceride	0.0250785
													unsaturated fatty acid biosynthetic process	0.0264208
													positive regulation of acute inflammatory response	0.0264945
													glycerol ether biosynthetic process	0.0268716
													water-soluble vitamin metabolic process	0.027774
													myelination in peripheral nervous system	0.0286864
													peripheral nervous system axon ensheathment	0.0286864
													regulation of intracellular protein kinase cascade	0.0287309
													positive regulation of cytokine-mediated signaling pathway	0.0293516
													regulation of secretion	0.0294164
													cellular extravasation	0.0304092
													positive regulation of transport	0.0338858
													inactivation of MAPK activity	0.0410101
													female meiosis	0.0411705
													positive regulation of cholesterol transport	0.0431012
													positive regulation of sterol transport	0.0431012
													regulation of protein transport	0.0438599
													regulation of cholesterol storage	0.0443199
													cholesterol storage	0.0443784
													organic ether metabolic process	0.0467558
													glycerolipid metabolic process	0.0499262
rs2781667	D	C/T	0.28	6	ILMN_1674506	4.79	MED23	miR-361-3p	-0.35	-0.92	152	U	RNA localization	4.26231e-06	Spliceosome	0.0202614	Export of Viral Ribonucleoproteins from Nucleus	4.90619e-13
													establishment of RNA localization	4.78571e-06			NEP/NS2 Interacts with the Cellular Export Machinery	8.84794e-13
													nucleic acid transport	4.78571e-06			Regulation of Glucokinase by Glucokinase Regulatory Protein	2.82657e-12
													RNA transport	4.78571e-06			Transport of Mature mRNA Derived from an Intronless Transcript	1.03341e-11
													mRNA transport	5.30407e-06			Transport of Ribonucleoproteins into the Host Nucleus	1.06064e-11
													nucleobase-containing compound transport	9.99225e-05			Vpr-mediated nuclear import of PICs	1.35829e-11
													histone H3-K4 methylation	0.00078924			Transport of the SLBP independent Mature mRNA	2.81922e-11
													transcription from RNA polymerase III promoter	0.00471314			Transport of Mature mRNAs Derived from Intronless Transcripts	6.95756e-11
													histone modification	0.00516613			Interactions of Vpr with host cellular proteins	2.27577e-10
													covalent chromatin modification	0.0071482			Transport of the SLBP Dependant Mature mRNA	2.33233e-10
													transcription initiation from RNA polymerase II promoter	0.0141132			Nuclear import of Rev protein	2.44644e-10
													histone lysine methylation	0.0176392			Rev-mediated nuclear export of HIV-1 RNA	5.91435e-10
													snRNA processing	0.0194134			Interactions of Rev with host cellular proteins	3.73214e-09
													organelle localization	0.0211473			Transport of Mature Transcript to Cytoplasm	5.99409e-08
													nucleus organization	0.0284811			Transport of Mature mRNA derived from an Intron-Containing Transcript	6.51208e-08
													transcription initiation, DNA-dependent	0.0304379			mRNA Splicing - Minor Pathway	1.40158e-07
													transcription elongation, DNA-dependent	0.0310342			Late Phase of HIV Life Cycle	1.5169e-07
																	Glucose transport	2.04503e-07
																	Hexose transport	2.55486e-07
																	Metabolism of non-coding RNA	4.56177e-07
																	snRNP Assembly	4.56177e-07
																	Processing of Capped Intron-Containing Pre-mRNA	1.37396e-06
																	mRNA Processing	3.5804e-06
																	HIV Life Cycle	1.46106e-05
																	RNA Polymerase II Transcription	0.0105035
																	mRNA Splicing	0.0229427
																	mRNA Splicing - Major Pathway	0.0229427
																	Transcription of the HIV genome	0.0344997
																	Abortive elongation of HIV-1 transcript in the absence of Tat	0.0422459
																	Influenza Life Cycle	0.0427176
rs4245739	C	A/C	0.32	1	ILMN_1746020	18.27	MDM4	miR-191-5p	-0.32	-0.61	155	C	regulation of RNA splicing	0.000483295
													protein methylation	0.00299016
													protein alkylation	0.00299016
rs2255015	C	G/A	0.48	1	ILMN_1688464	23.48	MAP6D1	miR-148a-3p	-0.32	-	144	C	ensheathment of neurons	1.33582e-06
								miR-148b-3p	-0.32	-	150	C	axon ensheathment	1.33582e-06
													myelination	8.03224e-06
													regulation of membrane potential	1.25848e-05
													regulation of action potential in neuron	1.77853e-05
													negative regulation of axonogenesis	0.00317985
													regulation of action potential	0.00352001
													oligodendrocyte development	0.00957869
													central nervous system myelination	0.040651
													axon ensheathment in central nervous system	0.040651
rs444271	C	G/C	0.12	1	ILMN_2345142	6.56	SULF2	miR-140-3p	-0.31	-0.23	145	U	limb development	9.86538e-05	p53 signaling pathway	8.77665e-05
													appendage development	9.86538e-05	TGF-beta signaling pathway	0.00631599
													bone development	0.000208361
													reproductive structure development	0.000348633
													appendage morphogenesis	0.000604809
													limb morphogenesis	0.000604809
													skeletal system development	0.00168081
													thymocyte apoptosis	0.00239189
													bone morphogenesis	0.00269946
													urogenital system development	0.00294358
													hemopoietic progenitor cell differentiation	0.00349913
													gland development	0.00399395
													regulation of osteoblast differentiation	0.00589204
													regulation of transmembrane receptor protein serine/threonine kinase signaling pathway	0.00612001
													chondrocyte differentiation	0.00702702
													chordate embryonic development	0.00782357
													tube development	0.00783433
													embryo development ending in birth or egg hatching	0.00982175
													positive regulation of epithelial cell proliferation	0.0111901
													regulation of epithelial cell proliferation	0.0139698
													branching involved in prostate gland morphogenesis	0.0154162
													regulation of thymocyte apoptosis	0.0207383
													mesodermal cell fate commitment	0.0219139
													embryonic morphogenesis	0.0225629
													induction of apoptosis by intracellular signals	0.0231355
													tissue remodeling	0.0239932
													embryonic limb morphogenesis	0.0248902
													embryonic appendage morphogenesis	0.0248902
													development of primary sexual characteristics	0.0260159
													cartilage development	0.0266853
													transmembrane receptor protein serine/threonine kinase signaling pathway	0.0268128
													cell fate commitment	0.029568
													tissue morphogenesis	0.0298097
													epithelial cell morphogenesis	0.0331329
													tube formation	0.0348926
													neural tube development	0.0368863
													prostate gland development	0.0412722
													cell fate commitment involved in formation of primary germ layers	0.047771
													gonad development	0.0489014
rs1136808	D	G/C	0.41	16	ILMN_1743032	26.67	CTSS	miR-423-5p	-0.31	-0.13	146	C	antigen processing and presentation of exogenous peptide antigen	2.61866e-37	Leishmania infection	1.26177e-25	Classical antibody-mediated complement activation	1.21474e-25
													antigen processing and presentation of peptide antigen via MHC class II	7.91803e-35	Toll-like receptor signaling pathway	1.33912e-13	Interferon gamma signaling	8.55034e-21
													antigen processing and presentation of exogenous antigen	1.06898e-32	Type I diabetes mellitus	1.97242e-12	Signal regulatory protein (SIRP) family interactions	1.67631e-20
													activation of immune response	3.37585e-29	Graft-versus-host disease	4.6036e-12	Creation of C4 and C2 activators	1.73089e-19
													antigen processing and presentation of peptide or polysaccharide antigen via MHC class II	7.86988e-29	Viral myocarditis	5.54363e-12	Innate Immune System	1.8274e-17
													positive regulation of immune response	4.00692e-27	Cell adhesion molecules (CAMs)	5.99639e-12	Initial triggering of complement	2.20416e-17
													neutrophil chemotaxis	1.18195e-24	Natural killer cell mediated cytotoxicity	1.40748e-11	Phosphorylation of CD3 and TCR zeta chains	2.006e-13
													regulation of immune response	2.92633e-24	Allograft rejection	2.6708e-11	The NLRP3 inflammasome	5.93682e-12
													innate immune response	6.51353e-24	Antigen processing and presentation	4.45875e-10	Complement cascade	1.49852e-11
													positive regulation of tumor necrosis factor production	9.93792e-22	Asthma	5.06524e-10	Inflammasomes	4.1791e-11
													microglial cell activation	3.76786e-19	Systemic lupus erythematosus	9.26972e-10	Other semaphorin interactions	1.34407e-09
													activation of innate immune response	1.05771e-18	Leukocyte transendothelial migration	3.84136e-08	Downstream TCR signaling	6.37047e-09
													adaptive immune response based on somatic recombination of immune receptors built from immunoglobulin superfamily domains	1.3846e-18	Autoimmune thyroid disease	6.13961e-08	TCR signaling	6.97454e-09
													humoral immune response	1.32651e-17	Intestinal immune network for IgA production	6.89028e-08	Costimulation by the CD28 family	1.02272e-08
													positive regulation of immune system process	1.72281e-17	B cell receptor signaling pathway	4.43048e-07	PD-1 signaling	1.02531e-08
													leukocyte chemotaxis	1.87114e-17	Prion diseases	2.23641e-05	Regulation of signaling by CBL	1.47352e-08
													respiratory burst	5.29313e-17	Chemokine signaling pathway	2.48941e-05	GPVI-mediated activation cascade	2.10646e-08
													tumor necrosis factor superfamily cytokine production	5.89625e-17	Fc gamma R-mediated phagocytosis	4.93917e-05	Toll Receptor Cascades	7.39836e-08
													immune effector process	7.17626e-17	Cytosolic DNA-sensing pathway	0.000106044	Immunoregulatory interactions between a Lymphoid and a non-Lymphoid cell	9.67834e-08
													adaptive immune response	1.09469e-16	Complement and coagulation cascades	0.000139673	Translocation of ZAP-70 to Immunological synapse	3.64788e-07
													positive regulation of defense response	1.48903e-16	NOD-like receptor signaling pathway	0.000159478	Toll Like Receptor 4 (TLR4) Cascade	6.98045e-07
													leukocyte mediated immunity	5.55477e-16	Lysosome	0.000438735	Adaptive Immune System	1.61397e-06
													positive regulation of innate immune response	1.18533e-15	Fc epsilon RI signaling pathway	0.00279334	Cytokine Signaling in Immune system	2.4536e-06
													myeloid leukocyte cytokine production	1.49458e-15	Aldosterone-regulated sodium reabsorption	0.00372488	G alpha (i) signalling events	4.79888e-06
													immune response-activating signal transduction	1.62567e-15	Other glycan degradation	0.0182194	Nucleotide-binding domain, leucine rich repeat containing receptor (NLR) signaling pathways	9.35352e-06
													B cell mediated immunity	2.10557e-15	Neuroactive ligand-receptor interaction	0.0415299	Generation of second messenger molecules	9.95771e-06
													immune response-regulating signaling pathway	2.19506e-15			P2Y receptors	1.86253e-05
													myeloid leukocyte activation	3.92995e-15			Nucleotide-like (purinergic) receptors	2.16823e-05
													immunoglobulin mediated immune response	5.11972e-15			Cell surface interactions at the vascular wall	2.23344e-05
													phagocytosis, engulfment	1.73417e-14			Interferon Signaling	0.000238252
													cytokine production	2.41616e-14			Class A/1 (Rhodopsin-like receptors)	0.000517813
													positive regulation of phagocytosis	3.04179e-14			Platelet Adhesion to exposed collagen	0.00230582
													regulation of tumor necrosis factor production	3.96814e-14			Signaling by Interleukins	0.00288766
													tumor necrosis factor production	3.96814e-14			Antigen processing-Cross presentation	0.00315222
													myeloid cell activation involved in immune response	4.51394e-14			Interleukin-3, 5 and GM-CSF signaling	0.00936208
													lymphocyte mediated immunity	5.75312e-14			GPCR ligand binding	0.0118232
													regulation of interleukin-6 production	1.01874e-13
													superoxide anion generation	1.48821e-13
													interleukin-6 production	2.85038e-13
													cellular response to molecule of bacterial origin	3.06839e-13
													regulation of cytokine production	3.5656e-13
													cell chemotaxis	4.92019e-13
													positive regulation of cytokine production	7.36838e-13
													positive regulation of cytokine production involved in immune response	7.83299e-13
													positive regulation of neutrophil chemotaxis	1.00942e-12
													inflammatory response	1.23316e-12
													pattern recognition receptor signaling pathway	3.22891e-12
													regulation of innate immune response	3.23233e-12
													response to interferon-gamma	6.29424e-12
													innate immune response-activating signal transduction	6.8267e-12
													macrophage activation	1.09954e-11
													response to bacterium	1.15311e-11
													positive regulation of interleukin-6 production	1.34829e-11
													regulation of B cell differentiation	1.89126e-11
													cellular response to lipopolysaccharide	2.10001e-11
													cell activation involved in immune response	2.55918e-11
													leukocyte activation involved in immune response	2.55918e-11
													response to other organism	2.8911e-11
													positive regulation of alpha-beta T cell activation	3.6905e-11
													regulation of defense response	4.40149e-11
													detection of biotic stimulus	7.68173e-11
													positive regulation of adaptive immune response based on somatic recombination of immune receptors built from immunoglobulin superfamily domains	8.12039e-11
													positive regulation of interleukin-1 secretion	8.81916e-11
													positive regulation of interleukin-1 beta secretion	8.81916e-11
													B cell receptor signaling pathway	9.78827e-11
													antigen processing and presentation	1.34651e-10
													cellular response to biotic stimulus	1.3664e-10
													negative regulation of leukocyte mediated immunity	1.62012e-10
													negative regulation of lymphocyte mediated immunity	1.62012e-10
													response to biotic stimulus	1.64221e-10
													positive regulation of adaptive immune response	2.77517e-10
													interleukin-1 beta secretion	3.01999e-10
													leukocyte migration	3.95582e-10
													negative regulation of adaptive immune response	4.2329e-10
													cellular response to interferon-gamma	4.4244e-10
													positive regulation of interleukin-1 production	4.64602e-10
													leukocyte activation	6.67604e-10
													antigen processing and presentation of peptide antigen	1.21626e-09
													response to molecule of bacterial origin	1.40556e-09
													positive regulation of interleukin-1 beta production	1.81834e-09
													phagocytosis	2.27716e-09
													defense response to bacterium	3.39469e-09
													regulation of adaptive immune response based on somatic recombination of immune receptors built from immunoglobulin superfamily domains	5.75496e-09
													interferon-gamma-mediated signaling pathway	7.58783e-09
													regulation of interleukin-1 beta secretion	8.45706e-09
													regulation of interleukin-1 secretion	8.45706e-09
													positive regulation of production of molecular mediator of immune response	8.53607e-09
													regulation of adaptive immune response	8.60609e-09
													regulation of neutrophil chemotaxis	1.19319e-08
													interleukin-1 beta production	1.46283e-08
													regulation of interleukin-1 production	1.51218e-08
													humoral immune response mediated by circulating immunoglobulin	1.61636e-08
													interleukin-1 production	1.71873e-08
													macrophage chemotaxis	1.72322e-08
													complement activation	1.82618e-08
													cytokine secretion	2.48086e-08
													positive regulation of response to external stimulus	3.20354e-08
													regulation of phagocytosis	3.32673e-08
													negative regulation of adaptive immune response based on somatic recombination of immune receptors built from immunoglobulin superfamily domains	3.60843e-08
													interleukin-1 secretion	3.93675e-08
													positive regulation of cell activation	5.81727e-08
													defense response to Gram-positive bacterium	6.38819e-08
													positive regulation of leukocyte activation	7.40486e-08
													superoxide metabolic process	9.16358e-08
													regulation of alpha-beta T cell activation	9.63236e-08
													B cell differentiation	1.61378e-07
													regulation of interleukin-1 beta production	2.06675e-07
													positive regulation of behavior	3.12553e-07
													T cell mediated cytotoxicity	3.40611e-07
													response to lipopolysaccharide	3.461e-07
													regulation of T cell mediated cytotoxicity	3.90593e-07
													complement activation, classical pathway	5.5702e-07
													immune response-regulating cell surface receptor signaling pathway	5.71216e-07
													response to cytokine stimulus	6.16848e-07
													leukocyte degranulation	6.21755e-07
													positive regulation of lymphocyte differentiation	6.71395e-07
													regulation of cell activation	6.94964e-07
													immune response-activating cell surface receptor signaling pathway	8.11968e-07
													T cell selection	8.73427e-07
													positive regulation of CD4-positive, alpha-beta T cell differentiation	1.09237e-06
													positive regulation of CD4-positive, alpha-beta T cell activation	1.09237e-06
													leukocyte cell-cell adhesion	1.17889e-06
													regulation of leukocyte activation	1.26277e-06
													cytokine production involved in immune response	1.70117e-06
													positive regulation of leukocyte chemotaxis	1.83254e-06
													positive regulation of cytokine secretion	2.17686e-06
													positive regulation of T cell mediated cytotoxicity	2.68022e-06
													lymphocyte activation	3.055e-06
													regulation of cytokine secretion	3.38278e-06
													acute inflammatory response to antigenic stimulus	3.40204e-06
													regulation of cytokine production involved in immune response	3.52091e-06
													positive regulation of inflammatory response	3.85955e-06
													positive regulation of lymphocyte activation	4.65116e-06
													positive regulation of T cell activation	6.12236e-06
													toll-like receptor signaling pathway	7.95064e-06
													B cell activation	8.76711e-06
													granulocyte chemotaxis	8.903e-06
													regulation of granulocyte chemotaxis	8.903e-06
													cellular defense response	1.00751e-05
													response to protozoan	1.34185e-05
													positive regulation of interleukin-10 production	1.44651e-05
													positive regulation of B cell mediated immunity	1.44668e-05
													positive regulation of immunoglobulin mediated immune response	1.44668e-05
													positive regulation of lipid transport	1.4895e-05
													negative regulation of peptidyl-tyrosine phosphorylation	1.6134e-05
													regulated secretory pathway	1.70083e-05
													icosanoid biosynthetic process	1.94191e-05
													positive regulation of T cell differentiation	2.05276e-05
													regulation of toll-like receptor signaling pathway	2.31252e-05
													interleukin-2 production	2.45718e-05
													regulation of lymphocyte activation	2.70411e-05
													positive regulation of B cell activation	2.80507e-05
													type 2 immune response	3.35163e-05
													positive regulation of multicellular organismal process	3.40183e-05
													response to tumor necrosis factor	3.66188e-05
													lipopolysaccharide-mediated signaling pathway	3.86195e-05
													protein activation cascade	3.96032e-05
													positive regulation of alpha-beta T cell differentiation	4.12042e-05
													icosanoid metabolic process	4.20688e-05
													interleukin-17 production	4.56295e-05
													regulation of interleukin-17 production	4.56295e-05
													T cell mediated immunity	4.79019e-05
													regulation of T cell mediated immunity	4.90798e-05
													interleukin-12 production	5.00498e-05
													regulation of type 2 immune response	5.29062e-05
													positive regulation of antigen processing and presentation	5.65171e-05
													positive regulation of immune effector process	5.80829e-05
													regulation of leukocyte chemotaxis	6.0755e-05
													positive T cell selection	6.47098e-05
													cellular response to cytokine stimulus	6.80792e-05
													T cell activation	7.64083e-05
													positive regulation of chemotaxis	0.000114813
													regulation of B cell activation	0.000122882
													cortical actin cytoskeleton organization	0.000127041
													regulation of myeloid leukocyte mediated immunity	0.000140305
													muscle adaptation	0.000150593
													neutrophil activation	0.000159825
													cellular response to tumor necrosis factor	0.000159842
													ribonucleoside catabolic process	0.000197054
													interleukin-10 production	0.000219907
													cytokine-mediated signaling pathway	0.000255308
													regulation of mast cell degranulation	0.000270024
													negative regulation of G-protein coupled receptor protein signaling pathway	0.000293254
													alpha-beta T cell proliferation	0.000315472
													positive regulation of alpha-beta T cell proliferation	0.000322552
													positive regulation of T cell mediated immunity	0.000326822
													regulation of leukocyte degranulation	0.000338926
													mast cell degranulation	0.000358207
													regulation of inflammatory response	0.000359084
													prostanoid metabolic process	0.000450145
													lymphocyte proliferation	0.000489731
													regulation of interleukin-12 production	0.000512893
													myeloid leukocyte mediated immunity	0.000522872
													negative regulation of interleukin-6 production	0.000538245
													negative regulation of immune response	0.000584873
													mast cell mediated immunity	0.000589906
													antigen processing and presentation of peptide antigen via MHC class I	0.000606698
													positive regulation of chemokine production	0.000616143
													regulation of T cell activation	0.00068208
													regulation of leukocyte mediated immunity	0.000724328
													T-helper 1 type immune response	0.00075854
													regulation of alpha-beta T cell proliferation	0.000765114
													mononuclear cell proliferation	0.000768566
													thymic T cell selection	0.000769059
													chemokine production	0.000805101
													membrane lipid catabolic process	0.000825663
													sphingolipid catabolic process	0.000825663
													positive regulation of B cell proliferation	0.000842324
													regulation of lymphocyte differentiation	0.000891666
													cortical cytoskeleton organization	0.00091525
													regulation of behavior	0.00097496
													cellular response to mechanical stimulus	0.00104504
													unsaturated fatty acid biosynthetic process	0.00105258
													defense response to virus	0.00109453
													unsaturated fatty acid metabolic process	0.00116252
													negative thymic T cell selection	0.0013213
													positive regulation of leukocyte mediated immunity	0.00134907
													positive regulation of lymphocyte mediated immunity	0.00134907
													regulation of B cell proliferation	0.00135456
													chaperone mediated protein folding requiring cofactor	0.00162232
													regulation of interleukin-2 production	0.00168562
													leukocyte proliferation	0.00169119
													mononuclear cell migration	0.00174475
													type I interferon biosynthetic process	0.00183517
													regulation of lymphocyte proliferation	0.00214297
													regulation of leukocyte migration	0.00217245
													regulation of interleukin-10 production	0.00218749
													regulation of response to external stimulus	0.00237476
													prostaglandin biosynthetic process	0.00241304
													prostanoid biosynthetic process	0.00241304
													positive regulation of cytokine biosynthetic process	0.00247177
													positive regulation of endocytosis	0.0024798
													positive regulation of interleukin-8 production	0.00272075
													positive regulation of leukocyte migration	0.00273389
													positive regulation of mast cell activation	0.00299126
													production of molecular mediator of immune response	0.00327922
													protein secretion	0.00379439
													regulation of peptidyl-tyrosine phosphorylation	0.00385137
													regulation of mononuclear cell proliferation	0.00426634
													alpha-beta T cell activation	0.00516278
													lymphocyte homeostasis	0.00519782
													interferon-beta production	0.00533703
													prostaglandin metabolic process	0.00534663
													mast cell activation	0.00545931
													complement activation, alternative pathway	0.00565734
													pyrimidine ribonucleoside metabolic process	0.00636281
													regulation of mast cell activation involved in immune response	0.00719447
													mast cell activation involved in immune response	0.00727061
													positive regulation of interleukin-12 production	0.00750092
													B cell proliferation	0.00769585
													termination of signal transduction	0.00784963
													regulation of lymphocyte mediated immunity	0.00816131
													regulation of interleukin-4 production	0.00841541
													regulation of antigen processing and presentation	0.00894758
													antigen receptor-mediated signaling pathway	0.00900255
													I-kappaB kinase/NF-kappaB cascade	0.00939315
													negative T cell selection	0.00946735
													lymphocyte differentiation	0.0096278
													peptidyl-tyrosine phosphorylation	0.00982795
													regulation of immune effector process	0.00985088
													regulation of leukocyte proliferation	0.00985919
													regulation of chemokine production	0.0107328
													detection of bacterium	0.015562
													muscle hypertrophy	0.0163851
													regulation of B cell mediated immunity	0.0172154
													positive regulation of interferon-gamma production	0.0175762
													detection of chemical stimulus	0.0179957
													termination of G-protein coupled receptor signaling pathway	0.0183971
													peptidyl-tyrosine modification	0.019978
													positive regulation of vasoconstriction	0.0212421
													response to axon injury	0.0223163
													T cell proliferation	0.0236088
													B cell homeostasis	0.0237044
													T cell activation involved in immune response	0.0244666
													leukocyte differentiation	0.0256312
													negative regulation of cytokine production	0.0268624
													response to osmotic stress	0.0320336
													positive regulation of T-helper 1 type immune response	0.0329286
													positive regulation of lymphocyte proliferation	0.0331182
													negative regulation of myeloid cell differentiation	0.0339765
													regulation of T cell differentiation	0.0416184
													positive regulation of interleukin-2 biosynthetic process	0.0439039
													MHC class II biosynthetic process	0.0478393
													hydrogen peroxide metabolic process	0.0498458
rs10039796	C	C/G	0.48	1	ILMN_1658962	4.29	LCP2	miR-365a-3p	-0.29	-0.84	162	U	positive regulation of immune response	3.85505e-38	T cell receptor signaling pathway	1.9357e-32	TCR signaling	1.46937e-29
													activation of immune response	3.38235e-37	Natural killer cell mediated cytotoxicity	5.88275e-26	Interleukin-3, 5 and GM-CSF signaling	3.99121e-23
													positive regulation of immune system process	6.84742e-37	Chemokine signaling pathway	6.73834e-24	Cell surface interactions at the vascular wall	5.96972e-22
													regulation of immune response	1.85119e-35	Leishmania infection	8.73265e-21	Generation of second messenger molecules	2.90934e-20
													immune response-activating cell surface receptor signaling pathway	3.78152e-35	Fc epsilon RI signaling pathway	4.82065e-20	Signaling by Interleukins	2.32354e-18
													immune response-activating signal transduction	3.85205e-35	Cytokine-cytokine receptor interaction	1.69352e-13	Interleukin-2 signaling	1.03421e-17
													immune response-regulating signaling pathway	1.20142e-34	Hematopoietic cell lineage	2.75475e-12	Interleukin receptor SHC signaling	1.96023e-16
													immune response-regulating cell surface receptor signaling pathway	4.01075e-34	Cell adhesion molecules (CAMs)	7.44922e-11	Downstream TCR signaling	3.50534e-16
													positive regulation of cell activation	5.2047e-31	Jak-STAT signaling pathway	1.56488e-09	Signal regulatory protein (SIRP) family interactions	4.10238e-16
													regulation of cell activation	8.60622e-31	Asthma	3.32392e-09	Hemostasis	1.39462e-15
													positive regulation of T cell activation	1.1339e-29	Leukocyte transendothelial migration	3.86896e-09	Adaptive Immune System	3.89905e-15
													positive regulation of leukocyte activation	1.31208e-29	Fc gamma R-mediated phagocytosis	7.38906e-09	PD-1 signaling	5.96677e-15
													regulation of leukocyte activation	3.19049e-29	Allograft rejection	9.3442e-09	Immunoregulatory interactions between a Lymphoid and a non-Lymphoid cell	9.82244e-15
													leukocyte migration	4.62822e-29	NOD-like receptor signaling pathway	1.36852e-08	PECAM1 interactions	1.35342e-14
													antigen receptor-mediated signaling pathway	5.97316e-29	Type I diabetes mellitus	1.63111e-08	GPVI-mediated activation cascade	1.51496e-14
													T cell receptor signaling pathway	9.93104e-28	Toll-like receptor signaling pathway	1.60829e-07	Phosphorylation of CD3 and TCR zeta chains	7.35774e-14
													positive regulation of lymphocyte activation	2.47459e-27	Graft-versus-host disease	1.64582e-07	CD28 dependent Vav1 pathway	2.24198e-12
													cytokine production	5.40221e-27	Primary immunodeficiency	7.51047e-07	Platelet activation, signaling and aggregation	2.081e-11
													regulation of leukocyte mediated immunity	6.86869e-27	Prion diseases	1.86137e-05	Costimulation by the CD28 family	3.26853e-11
													regulation of lymphocyte activation	7.54392e-27	Intestinal immune network for IgA production	7.46572e-05	Translocation of ZAP-70 to Immunological synapse	7.51993e-11
													leukocyte cell-cell adhesion	1.3036e-26	Autoimmune thyroid disease	9.78384e-05	Regulation of KIT signaling	8.28124e-10
													regulation of T cell activation	2.09912e-26	B cell receptor signaling pathway	0.000118508	The role of Nef in HIV-1 replication and disease pathogenesis	1.56778e-09
													T cell activation	4.04135e-26	Regulation of actin cytoskeleton	0.00127941	Signaling by Rho GTPases	2.63732e-09
													adaptive immune response	1.54716e-25	Cytosolic DNA-sensing pathway	0.00131881	Rho GTPase cycle	2.63732e-09
													regulation of cytokine production	2.44294e-25	VEGF signaling pathway	0.0218879	Cytokine Signaling in Immune system	1.27923e-08
													leukocyte activation	9.97358e-25	Apoptosis	0.0425623	Chemokine receptors bind chemokines	1.30682e-08
													regulation of lymphocyte mediated immunity	1.45506e-24			Integrin cell surface interactions	2.22684e-08
													immune effector process	1.67401e-24			G alpha (i) signalling events	1.41659e-07
													leukocyte mediated immunity	5.42931e-24			Nucleotide-like (purinergic) receptors	6.53702e-06
													T cell proliferation	7.99296e-24			Class A/1 (Rhodopsin-like receptors)	8.06509e-06
													neutrophil chemotaxis	1.15081e-23			P2Y receptors	3.05753e-05
													adaptive immune response based on somatic recombination of immune receptors built from immunoglobulin superfamily domains	2.68315e-23			Platelet Adhesion to exposed collagen	4.22683e-05
													regulation of immune effector process	5.41341e-23			Regulation of signaling by CBL	6.17583e-05
													cell chemotaxis	6.13847e-23			Innate Immune System	6.90008e-05
													lymphocyte mediated immunity	8.15118e-23			Platelet Aggregation (Plug Formation)	8.98024e-05
													lymphocyte activation	1.72416e-22			GRB2:SOS provides linkage to MAPK signaling for Intergrins	0.000720219
													regulation of B cell mediated immunity	2.59359e-22			Regulation of IFNG signaling	0.000730043
													leukocyte chemotaxis	3.8843e-22			Peptide ligand-binding receptors	0.00099235
													lymphocyte proliferation	5.33197e-22			Tie2 Signaling	0.00110938
													mononuclear cell proliferation	7.44278e-22			Prostanoid metabolism	0.00114682
													positive regulation of T cell proliferation	8.56285e-22			GPCR ligand binding	0.0021916
													interleukin-2 production	2.03798e-21			Integrin alphaIIb beta3 signaling	0.002573
													leukocyte proliferation	6.48936e-21			Inflammasomes	0.00543911
													positive regulation of leukocyte mediated immunity	7.02828e-21			The NLRP3 inflammasome	0.00667605
													positive regulation of lymphocyte mediated immunity	7.02828e-21			Extrinsic Pathway for Apoptosis	0.00757043
													regulation of interleukin-2 production	8.93028e-21			Death Receptor Signalling	0.00757043
													regulation of immunoglobulin mediated immune response	4.61501e-20			Growth hormone receptor signaling	0.00915785
													positive regulation of immune effector process	6.38339e-20			Interferon gamma signaling	0.00986648
													regulation of defense response	9.06523e-20			Defensins	0.0117151
													positive regulation of B cell mediated immunity	1.13622e-19			Eicosanoid ligand-binding receptors	0.0138683
													positive regulation of immunoglobulin mediated immune response	1.13622e-19			Nucleotide-binding domain, leucine rich repeat containing receptor (NLR) signaling pathways	0.0280497
													regulation of adaptive immune response	3.63849e-19			Signaling by Robo receptor	0.0345046
													regulation of mononuclear cell proliferation	5.88574e-19
													positive regulation of cytokine production	8.96334e-19
													regulation of lymphocyte proliferation	9.71958e-19
													inflammatory response	1.05971e-18
													positive regulation of mononuclear cell proliferation	1.30504e-18
													positive regulation of cytokine secretion	1.64898e-18
													cell activation involved in immune response	1.65088e-18
													leukocyte activation involved in immune response	1.65088e-18
													positive regulation of lymphocyte differentiation	1.97641e-18
													positive regulation of lymphocyte proliferation	2.26651e-18
													regulation of leukocyte proliferation	2.49433e-18
													regulation of adaptive immune response based on somatic recombination of immune receptors built from immunoglobulin superfamily domains	2.73742e-18
													positive regulation of leukocyte proliferation	3.32544e-18
													positive regulation of defense response	3.93386e-18
													regulation of T cell proliferation	8.43494e-18
													myeloid leukocyte activation	8.46119e-18
													positive regulation of interleukin-2 biosynthetic process	1.03432e-17
													B cell mediated immunity	1.28921e-17
													negative regulation of adaptive immune response	1.31808e-17
													positive regulation of protein transport	1.51953e-17
													negative regulation of leukocyte mediated immunity	2.40393e-17
													negative regulation of lymphocyte mediated immunity	2.40393e-17
													T cell selection	2.9344e-17
													thymic T cell selection	1.94132e-16
													regulation of interleukin-6 production	2.22713e-16
													positive regulation of T cell differentiation	3.01585e-16
													positive regulation of interleukin-10 production	4.48427e-16
													positive regulation of protein secretion	9.84075e-16
													regulation of interleukin-2 biosynthetic process	9.94555e-16
													immunoglobulin mediated immune response	1.01297e-15
													lymphocyte costimulation	1.0776e-15
													T cell costimulation	1.0776e-15
													interleukin-6 production	1.13361e-15
													alpha-beta T cell activation	1.66061e-15
													T cell differentiation	1.75991e-15
													interleukin-2 biosynthetic process	2.02172e-15
													positive regulation of B cell activation	2.65004e-15
													positive regulation of adaptive immune response based on somatic recombination of immune receptors built from immunoglobulin superfamily domains	2.90836e-15
													positive regulation of cytokine biosynthetic process	4.84375e-15
													positive regulation of adaptive immune response	5.13875e-15
													regulation of B cell activation	1.44606e-14
													leukocyte differentiation	1.83514e-14
													positive regulation of response to external stimulus	1.97347e-14
													regulation of lymphocyte differentiation	2.23211e-14
													positive T cell selection	2.45572e-14
													regulation of cytokine secretion	3.3348e-14
													cytokine secretion	3.52812e-14
													cellular defense response	9.98624e-14
													lymphocyte differentiation	1.20407e-13
													regulation of inflammatory response to antigenic stimulus	1.54515e-13
													activated T cell proliferation	2.11122e-13
													regulation of humoral immune response	2.18188e-13
													peptidyl-tyrosine modification	2.46872e-13
													regulation of production of molecular mediator of immune response	3.22798e-13
													hemostasis	3.47665e-13
													peptidyl-tyrosine phosphorylation	3.61175e-13
													inflammatory response to antigenic stimulus	4.06985e-13
													mast cell activation	4.23259e-13
													negative regulation of lymphocyte activation	5.27978e-13
													regulation of isotype switching to IgG isotypes	5.59324e-13
													interleukin-17 production	6.52036e-13
													regulation of interleukin-17 production	6.52036e-13
													regulation of T cell differentiation	8.12056e-13
													B cell receptor signaling pathway	8.27386e-13
													isotype switching to IgG isotypes	1.08509e-12
													positive regulation of innate immune response	1.09695e-12
													interleukin-1 production	1.25777e-12
													blood coagulation	1.29506e-12
													negative regulation of immune system process	1.54718e-12
													regulation of innate immune response	1.9003e-12
													coagulation	2.18741e-12
													negative regulation of cell activation	2.45635e-12
													regulation of alpha-beta T cell activation	3.13229e-12
													negative regulation of leukocyte activation	3.64107e-12
													positive regulation of interferon-gamma production	3.81155e-12
													negative regulation of interleukin-6 production	4.34086e-12
													positive regulation of myeloid cell differentiation	4.64956e-12
													calcium-mediated signaling	5.35567e-12
													positive regulation of heat generation	5.55288e-12
													regulation of heat generation	5.55288e-12
													regulation of cell killing	5.59268e-12
													regulation of leukocyte mediated cytotoxicity	5.65044e-12
													interleukin-1 beta production	6.28465e-12
													positive regulation of inflammatory response	7.32663e-12
													myeloid cell activation involved in immune response	9.27631e-12
													interleukin-10 production	1.01583e-11
													alpha-beta T cell proliferation	1.10974e-11
													regulation of protein transport	1.36756e-11
													regulation of calcium-mediated signaling	1.60608e-11
													positive regulation of NF-kappaB import into nucleus	1.81575e-11
													hemopoietic or lymphoid organ development	2.42429e-11
													regulation of protein secretion	2.74877e-11
													leukocyte mediated cytotoxicity	2.88696e-11
													hemopoiesis	3.31262e-11
													negative regulation of immune response	3.58386e-11
													T cell homeostasis	3.62493e-11
													integrin-mediated signaling pathway	3.62549e-11
													tolerance induction	3.72765e-11
													regulation of interleukin-10 production	6.76793e-11
													chronic inflammatory response	9.09651e-11
													positive regulation of tumor necrosis factor production	1.42865e-10
													positive regulation of chemokine biosynthetic process	1.55052e-10
													positive regulation of cell killing	1.7218e-10
													innate immune response	1.77782e-10
													negative T cell selection	1.81164e-10
													regulation of response to external stimulus	1.84594e-10
													regulation of cytokine biosynthetic process	1.94789e-10
													positive regulation of leukocyte mediated cytotoxicity	2.48569e-10
													leukocyte degranulation	2.55262e-10
													NF-kappaB import into nucleus	2.77187e-10
													regulation of NF-kappaB import into nucleus	2.77187e-10
													negative thymic T cell selection	3.2588e-10
													cytokine metabolic process	3.66484e-10
													cytokine biosynthetic process	3.70517e-10
													negative regulation of adaptive immune response based on somatic recombination of immune receptors built from immunoglobulin superfamily domains	3.8563e-10
													positive regulation of interleukin-1 production	3.87711e-10
													alpha-beta T cell differentiation	4.02987e-10
													fever generation	4.29475e-10
													regulation of peptidyl-tyrosine phosphorylation	4.46083e-10
													regulation of cell-cell adhesion	4.63921e-10
													cytokine production involved in immune response	4.72358e-10
													regulation of inflammatory response	5.28982e-10
													lymphocyte homeostasis	5.95319e-10
													regulation of protein localization	6.81318e-10
													elevation of cytosolic calcium ion concentration	7.21372e-10
													I-kappaB kinase/NF-kappaB cascade	8.36492e-10
													interleukin-12 production	8.54983e-10
													regulation of establishment of protein localization	8.91451e-10
													T cell mediated immunity	8.93986e-10
													homotypic cell-cell adhesion	9.80344e-10
													platelet activation	9.81879e-10
													protein secretion	1.18909e-09
													defense response to virus	1.25753e-09
													positive regulation of acute inflammatory response	1.2895e-09
													positive regulation of cell-cell adhesion	1.31919e-09
													positive regulation of transport	1.35764e-09
													positive regulation of interleukin-1 beta production	1.61659e-09
													regulation of B cell differentiation	1.81155e-09
													natural killer cell mediated cytotoxicity	1.82784e-09
													natural killer cell mediated immunity	1.82784e-09
													positive regulation of transcription factor import into nucleus	2.11828e-09
													cellular response to tumor necrosis factor	2.22565e-09
													leukocyte homeostasis	2.31569e-09
													positive regulation of myeloid leukocyte differentiation	2.32803e-09
													positive regulation of B cell proliferation	2.35233e-09
													regulation of tumor necrosis factor production	2.96105e-09
													tumor necrosis factor production	2.96105e-09
													mast cell degranulation	3.22253e-09
													regulation of cell adhesion	3.60269e-09
													positive regulation of multicellular organismal process	3.85866e-09
													negative regulation of cytokine production	4.39396e-09
													regulation of interleukin-12 production	4.51736e-09
													mast cell mediated immunity	5.70116e-09
													production of molecular mediator of immune response	6.13645e-09
													lymphocyte activation involved in immune response	6.50644e-09
													response to biotic stimulus	7.11881e-09
													positive regulation of interleukin-6 production	7.54419e-09
													regulation of cytokine production involved in immune response	7.69075e-09
													regulation of immunoglobulin production	9.03946e-09
													positive regulation of alpha-beta T cell proliferation	9.73066e-09
													regulation of natural killer cell mediated immunity	1.12445e-08
													regulation of natural killer cell mediated cytotoxicity	1.12445e-08
													homeostasis of number of cells	1.17511e-08
													positive regulation of alpha-beta T cell activation	1.24082e-08
													phagocytosis, engulfment	1.24612e-08
													tumor necrosis factor superfamily cytokine production	1.28429e-08
													regulation of alpha-beta T cell proliferation	1.32981e-08
													regulation of acute inflammatory response	1.54126e-08
													positive regulation of activated T cell proliferation	1.63267e-08
													regulation of homeostatic process	1.79402e-08
													regulation of response to biotic stimulus	1.90461e-08
													regulation of interleukin-1 production	1.95913e-08
													positive regulation of calcium-mediated signaling	2.06364e-08
													cytosolic calcium ion homeostasis	2.22455e-08
													interferon-gamma production	2.47326e-08
													heat generation	2.63972e-08
													response to other organism	2.69689e-08
													mast cell activation involved in immune response	2.91734e-08
													positive regulation of isotype switching	3.7299e-08
													regulation of defense response to virus	4.51662e-08
													activation of innate immune response	4.66095e-08
													regulation of B cell proliferation	4.69913e-08
													multicellular organismal homeostasis	5.00021e-08
													positive regulation of osteoclast differentiation	6.17349e-08
													lymphocyte migration	6.73025e-08
													positive regulation of interleukin-1 secretion	8.18412e-08
													positive regulation of interleukin-1 beta secretion	8.18412e-08
													tumor necrosis factor-mediated signaling pathway	1.08239e-07
													positive regulation of DNA recombination	1.28669e-07
													regulation of antigen receptor-mediated signaling pathway	1.36704e-07
													cell killing	1.51861e-07
													regulation of interleukin-1 beta production	1.66831e-07
													negative regulation of peptidyl-tyrosine phosphorylation	1.70627e-07
													positive regulation of intracellular protein kinase cascade	1.81516e-07
													negative regulation of mononuclear cell proliferation	2.17929e-07
													negative regulation of lymphocyte proliferation	2.17929e-07
													regulation of myeloid leukocyte differentiation	2.71761e-07
													regulation of multi-organism process	2.88099e-07
													negative regulation of defense response	2.99327e-07
													negative regulation of immune effector process	3.46395e-07
													regulation of defense response to virus by virus	3.6687e-07
													negative regulation of leukocyte proliferation	3.69509e-07
													positive regulation of membrane protein ectodomain proteolysis	4.66873e-07
													immunoglobulin production involved in immunoglobulin mediated immune response	5.29838e-07
													tyrosine phosphorylation of STAT protein	5.55393e-07
													positive regulation of interleukin-17 production	6.12143e-07
													regulation of myeloid cell differentiation	6.20752e-07
													humoral immune response	6.41164e-07
													tyrosine phosphorylation of Stat5 protein	7.0239e-07
													B cell proliferation	7.17222e-07
													positive regulation of NF-kappaB transcription factor activity	7.69753e-07
													regulation of alpha-beta T cell differentiation	8.15284e-07
													positive regulation of secretion	8.22108e-07
													chemokine production	8.46298e-07
													CD4-positive, alpha-beta T cell activation	8.76557e-07
													T cell activation involved in immune response	9.19638e-07
													regulation of interferon-gamma production	9.27413e-07
													regulation of isotype switching	9.39105e-07
													MHC class II biosynthetic process	1.08473e-06
													B cell activation	1.11535e-06
													divalent inorganic cation homeostasis	1.18942e-06
													cellular divalent inorganic cation homeostasis	1.20289e-06
													regulated secretory pathway	1.47626e-06
													calcium ion homeostasis	1.65326e-06
													positive regulation of intracellular protein transport	1.66133e-06
													regulation of I-kappaB kinase/NF-kappaB cascade	1.68345e-06
													cellular calcium ion homeostasis	1.714e-06
													regulation of nitric oxide biosynthetic process	1.78645e-06
													cellular response to cytokine stimulus	1.8305e-06
													positive regulation of natural killer cell mediated immunity	1.85481e-06
													positive regulation of natural killer cell mediated cytotoxicity	1.85481e-06
													positive regulation vascular endothelial growth factor production	2.04141e-06
													regulation of CD4-positive, alpha-beta T cell activation	2.08013e-06
													positive regulation of humoral immune response	2.42559e-06
													positive regulation of peptidyl-tyrosine phosphorylation	2.44976e-06
													phagocytosis	2.64915e-06
													positive regulation of tyrosine phosphorylation of Stat5 protein	3.20858e-06
													negative regulation of T cell activation	3.23906e-06
													negative regulation of inflammatory response	3.25501e-06
													CD4-positive, alpha-beta T cell differentiation	3.76752e-06
													regulation of neutrophil chemotaxis	4.01059e-06
													inositol phosphate biosynthetic process	4.15867e-06
													organophosphate biosynthetic process	4.15867e-06
													regulation of osteoclast differentiation	4.27586e-06
													B cell activation involved in immune response	4.39614e-06
													positive regulation of cytokine production involved in immune response	4.47137e-06
													regulation of transcription factor import into nucleus	5.1132e-06
													activation of MAPK activity	5.61105e-06
													pattern recognition receptor signaling pathway	6.00246e-06
													positive regulation of I-kappaB kinase/NF-kappaB cascade	6.01285e-06
													regulation of activated T cell proliferation	6.24034e-06
													somatic recombination of immunoglobulin genes involved in immune response	6.51415e-06
													somatic diversification of immunoglobulins involved in immune response	6.51415e-06
													isotype switching	6.51415e-06
													positive regulation of JAK-STAT cascade	7.19747e-06
													innate immune response-activating signal transduction	8.55e-06
													positive regulation of intracellular transport	8.75485e-06
													regulation of intracellular protein kinase cascade	9.358e-06
													chemokine biosynthetic process	9.5399e-06
													regulation of B cell apoptosis	1.06967e-05
													response to tumor necrosis factor	1.18048e-05
													positive regulation of cell adhesion	1.28512e-05
													positive regulation of nitric oxide biosynthetic process	1.29132e-05
													regulation of CD4-positive, alpha-beta T cell differentiation	1.33488e-05
													granulocyte differentiation	1.36017e-05
													JAK-STAT cascade	1.45618e-05
													regulation of granulocyte differentiation	1.47845e-05
													regulation of MHC class II biosynthetic process	1.51929e-05
													response to virus	1.68539e-05
													immunoglobulin production	1.72998e-05
													regulation of chemokine production	1.7858e-05
													chemokine metabolic process	1.94539e-05
													acute inflammatory response	2.39625e-05
													interleukin-1 beta secretion	2.59431e-05
													myeloid leukocyte differentiation	2.61553e-05
													regulation of myeloid leukocyte mediated immunity	2.76608e-05
													interleukin-1 secretion	3.02931e-05
													cytokine-mediated signaling pathway	3.29536e-05
													regulation of membrane protein ectodomain proteolysis	3.32016e-05
													cellular metal ion homeostasis	3.34961e-05
													response to cytokine stimulus	3.37097e-05
													regulation of mast cell activation	3.75694e-05
													positive regulation of homeostatic process	3.83595e-05
													positive regulation of mast cell activation	3.94551e-05
													second-messenger-mediated signaling	4.37146e-05
													regulation of interleukin-1 beta secretion	4.62605e-05
													regulation of interleukin-1 secretion	4.62605e-05
													positive regulation of nucleocytoplasmic transport	4.80145e-05
													transcription factor import into nucleus	5.08975e-05
													positive regulation of production of molecular mediator of immune response	5.54425e-05
													natural killer cell activation	5.83788e-05
													defense response to Gram-positive bacterium	5.87416e-05
													cellular cation homeostasis	5.91829e-05
													cellular extravasation	6.06788e-05
													regulation of immunoglobulin secretion	6.55302e-05
													positive regulation of phosphorylation	6.69563e-05
													defense response to bacterium	6.74019e-05
													response to bacterium	6.89292e-05
													regulation of mast cell degranulation	8.03536e-05
													positive regulation of lipid transport	8.41243e-05
													regulation of T cell mediated immunity	8.6707e-05
													regulation of fatty acid transport	8.92536e-05
													positive regulation of neutrophil chemotaxis	8.95721e-05
													positive regulation of protein phosphorylation	9.3464e-05
													T cell differentiation in thymus	0.000106372
													positive regulation of hydrolase activity	0.000115713
													regulation of tyrosine phosphorylation of Stat5 protein	0.000116333
													macrophage chemotaxis	0.000119625
													positive regulation of phosphate metabolic process	0.000121443
													positive regulation of phosphorus metabolic process	0.000121443
													metal ion homeostasis	0.000124919
													positive regulation of transmembrane transport	0.000132669
													negative regulation of leukocyte apoptosis	0.000133411
													regulation of leukocyte migration	0.000133496
													positive regulation of chemokine production	0.000134705
													myeloid leukocyte mediated immunity	0.000136588
													osteoclast differentiation	0.000138896
													induction of programmed cell death	0.000142959
													humoral immune response mediated by circulating immunoglobulin	0.000152806
													induction of apoptosis	0.000155714
													positive regulation of alpha-beta T cell differentiation	0.000162944
													response to interleukin-4	0.000170083
													positive regulation of tyrosine phosphorylation of STAT protein	0.000178489
													positive regulation of T cell mediated immunity	0.000180193
													negative regulation of lipid catabolic process	0.000185274
													T-helper 1 type immune response	0.000187055
													immunoglobulin secretion	0.000193166
													regulation of interleukin-6 biosynthetic process	0.000196629
													viral genome replication	0.000198701
													somatic diversification of immune receptors	0.000215757
													myeloid cell differentiation	0.000223434
													tissue homeostasis	0.000227083
													cation homeostasis	0.000230358
													somatic cell DNA recombination	0.000238503
													somatic diversification of immune receptors via germline recombination within a single locus	0.000238503
													interleukin-4 production	0.000240003
													nitric oxide biosynthetic process	0.000258911
													acute-phase response	0.000268371
													regulation of leukocyte degranulation	0.000271272
													temperature homeostasis	0.000283996
													regulation of leukocyte chemotaxis	0.000286968
													regulation of DNA recombination	0.000291834
													positive regulation of kinase activity	0.000296729
													positive regulation of organic acid transport	0.000305017
													alpha-beta T cell differentiation involved in immune response	0.000350769
													alpha-beta T cell activation involved in immune response	0.000350769
													T cell differentiation involved in immune response	0.000359547
													negative regulation of lymphocyte apoptosis	0.000391304
													regulation of lymphocyte apoptosis	0.000397076
													regulation of chemokine biosynthetic process	0.000428049
													myeloid cell homeostasis	0.000428775
													positive regulation of transferase activity	0.000479366
													positive regulation of protein kinase activity	0.000506742
													regulation of mast cell activation involved in immune response	0.000559315
													regulation of vascular endothelial growth factor production	0.000685812
													vascular endothelial growth factor production	0.000685812
													regulation of tyrosine phosphorylation of STAT protein	0.000753475
													positive regulation of protein import into nucleus	0.000794104
													regulation of JAK-STAT cascade	0.000794982
													positive regulation of phospholipase C activity	0.000847231
													positive regulation of phospholipase activity	0.000926625
													cell-cell adhesion	0.000926958
													positive regulation of monooxygenase activity	0.00104481
													regulation of phospholipase activity	0.00107674
													interleukin-6 biosynthetic process	0.00109618
													somatic recombination of immunoglobulin gene segments	0.00110435
													regulation of organic acid transport	0.0011728
													response to molecule of bacterial origin	0.00117599
													positive regulation of MAP kinase activity	0.00120962
													positive regulation of protein serine/threonine kinase activity	0.00130097
													regulation of erythrocyte differentiation	0.00151642
													activation of phospholipase C activity	0.00151664
													positive regulation of Rac GTPase activity	0.00154166
													toll-like receptor signaling pathway	0.0015881
													positive regulation of interleukin-12 production	0.00179266
													interleukin-13 production	0.00188818
													cell adhesion mediated by integrin	0.00192217
													positive regulation of exocytosis	0.0020178
													positive regulation of angiogenesis	0.00204027
													lymph node development	0.0020559
													somatic diversification of immunoglobulins	0.00211013
													negative regulation of cell adhesion	0.00238149
													positive regulation of leukocyte migration	0.00257319
													positive regulation of leukocyte chemotaxis	0.00261189
													positive regulation of behavior	0.00261793
													regulation of cellular localization	0.00268019
													regulation of intracellular protein transport	0.00281142
													negative regulation of interleukin-2 production	0.00290623
													nitric oxide metabolic process	0.00297544
													positive regulation of CD4-positive, alpha-beta T cell differentiation	0.0030246
													positive regulation of CD4-positive, alpha-beta T cell activation	0.0030246
													neutrophil activation	0.00334095
													response to gamma radiation	0.00349077
													regulation of lipase activity	0.00357914
													positive regulation of protein complex disassembly	0.00368517
													positive regulation of organelle organization	0.0037501
													positive regulation of protein metabolic process	0.0039552
													response to lipopolysaccharide	0.00411603
													regulation of T-helper 1 type immune response	0.0041829
													regulation of T cell receptor signaling pathway	0.00421631
													negative regulation of response to external stimulus	0.0042889
													positive regulation of ERK1 and ERK2 cascade	0.00429296
													membrane invagination	0.00435148
													endocytosis	0.00435148
													myeloid cell apoptosis	0.00442319
													positive regulation of steroid biosynthetic process	0.00462944
													positive regulation of lipase activity	0.00463957
													monocyte chemotaxis	0.00487908
													regulation of leukocyte apoptosis	0.00493342
													regulation of cell adhesion mediated by integrin	0.00512973
													macrophage activation	0.00618321
													positive regulation of stress-activated MAPK cascade	0.0076213
													positive regulation of phosphatase activity	0.00786506
													positive regulation of Rho GTPase activity	0.00815831
													positive regulation of chemotaxis	0.00831068
													induction of apoptosis by extracellular signals	0.00843951
													T cell cytokine production	0.00848613
													regulation of chemotaxis	0.00851793
													positive regulation of phosphatidylinositol 3-kinase cascade	0.00929543
													regulation of angiogenesis	0.00944487
													peptidyl-tyrosine dephosphorylation	0.00951434
													positive regulation of vasoconstriction	0.00951805
													positive regulation of protein modification process	0.00979667
													regulation of protein import into nucleus	0.0100508
													negative regulation of multicellular organismal process	0.0106239
													regulation of phagocytosis	0.0117762
													regulation of MAP kinase activity	0.0118596
													response to ATP	0.0120043
													positive regulation of erythrocyte differentiation	0.0131008
													positive regulation of ion transport	0.0132829
													myeloid dendritic cell activation	0.0146225
													actin polymerization or depolymerization	0.0151418
													regulation of phosphatidylinositol 3-kinase cascade	0.0179012
													homeostasis of number of cells within a tissue	0.0188074
													negative regulation of sequestering of calcium ion	0.0206333
													release of sequestered calcium ion into cytosol	0.0206333
													regulation of sequestering of calcium ion	0.0206333
													type 2 immune response	0.0211882
													cellular response to molecule of bacterial origin	0.0239338
													positive regulation of phagocytosis	0.0248583
													positive regulation of cell differentiation	0.0255512
													positive regulation of nuclear division	0.0276846
													positive regulation of mitosis	0.0276846
													regulation of behavior	0.0291562
													T-helper 1 cell differentiation	0.0326201
													inositol phosphate metabolic process	0.032759
													T-helper cell differentiation	0.0366031
													CD4-positive, alpha-beta T cell differentiation involved in immune response	0.0366031
													regulation of small GTPase mediated signal transduction	0.0369535
													positive regulation of chromosome organization	0.0371291
													positive regulation of MAPKKK cascade	0.0392386
													cellular response to heat	0.0444749
													activation of phospholipase C activity by G-protein coupled receptor protein signaling pathway coupled to IP3 second messenger	0.0456923
													regulation of tissue remodeling	0.046998
													regulation of secretion	0.0476804
rs17765088	D	C/G	0.13	1	ILMN_2337386	4.79	CCR9	miR-335-5p	-0.29	-0.33	153	U	regulation of thymocyte apoptosis	1.06819e-07	Primary immunodeficiency	1.17449e-07	CD28 dependent Vav1 pathway	0.00290194
													T cell receptor signaling pathway	1.71318e-06	Hematopoietic cell lineage	5.43508e-06	Amino acid transport across the plasma membrane	0.0321061
													thymocyte apoptosis	2.40248e-06	Graft-versus-host disease	0.0383046	Interleukin receptor SHC signaling	0.0354663
													T cell differentiation in thymus	6.74707e-06
													immune response-regulating cell surface receptor signaling pathway	1.10295e-05
													immune response-activating cell surface receptor signaling pathway	2.06007e-05
													positive regulation of calcium-mediated signaling	3.16557e-05
													antigen receptor-mediated signaling pathway	4.88063e-05
													regulation of calcium-mediated signaling	0.00145535
													regulation of antigen receptor-mediated signaling pathway	0.00210471
													regulation of T cell differentiation in thymus	0.00299868
													regulation of T cell receptor signaling pathway	0.0047162
													regulation of T cell apoptosis	0.00677262
													interleukin-17 production	0.0167466
													regulation of interleukin-17 production	0.0167466
													immune response-regulating signaling pathway	0.0198509
													immune response-activating signal transduction	0.031629
rs6728	D	C/G	0.26	4	ILMN_1694084	12.54	CYTH1	miR-10a-5p	-0.29	-0.97	153	U	regulation of T cell differentiation	2.10334e-06	Acute myeloid leukemia	0.0114908	Signaling by Interleukins	3.45337e-05
					ILMN_2403852	5.66						U	positive regulation of T cell differentiation	3.52665e-06	Intestinal immune network for IgA production	0.022755	CD28 co-stimulation	0.00167034
													positive regulation of lymphocyte differentiation	2.95157e-05			CD28 dependent Vav1 pathway	0.00191428
													positive regulation of interleukin-2 biosynthetic process	3.28617e-05			CD28 dependent PI3K/Akt signaling	0.00347319
													positive regulation of CD4-positive, alpha-beta T cell differentiation	4.88283e-05			Caspase-mediated cleavage of cytoskeletal proteins	0.0106854
													positive regulation of CD4-positive, alpha-beta T cell activation	4.88283e-05			Costimulation by the CD28 family	0.0327494
													negative thymic T cell selection	5.12521e-05			Cytokine Signaling in Immune system	0.0420216
													positive regulation of alpha-beta T cell activation	7.93383e-05
													regulation of alpha-beta T cell differentiation	8.50063e-05
													regulation of CD4-positive, alpha-beta T cell differentiation	0.000177786
													positive regulation of alpha-beta T cell differentiation	0.000201079
													regulation of alpha-beta T cell activation	0.000202524
													negative T cell selection	0.000283048
													CD4-positive, alpha-beta T cell differentiation	0.000338835
													T-helper cell differentiation	0.000531989
													CD4-positive, alpha-beta T cell differentiation involved in immune response	0.000531989
													alpha-beta T cell activation	0.000587124
													regulation of lymphocyte differentiation	0.000704864
													positive regulation of alpha-beta T cell proliferation	0.00160917
													regulation of alpha-beta T cell proliferation	0.00220591
													thymic T cell selection	0.00225725
													T cell selection	0.00238906
													alpha-beta T cell differentiation	0.00243523
													T cell differentiation	0.00244814
													filopodium assembly	0.00321467
													regulation of CD4-positive, alpha-beta T cell activation	0.00408255
													CD4-positive, alpha-beta T cell activation	0.00439344
													regulation of T-helper cell differentiation	0.00444693
													alpha-beta T cell proliferation	0.00489844
													positive regulation of T-helper cell differentiation	0.00547935
													immune response-activating signal transduction	0.0064381
													immune response-regulating signaling pathway	0.00646849
													lymphocyte differentiation	0.00854095
													regulation of JUN kinase activity	0.00991611
													regulation of interleukin-4 production	0.0112361
													lymphocyte activation involved in immune response	0.0112692
													positive regulation of T cell activation	0.0116995
													T cell differentiation in thymus	0.0118636
													B cell activation	0.0129325
													regulation of filopodium assembly	0.0133457
													positive regulation of lymphocyte activation	0.0138925
													T cell activation involved in immune response	0.0150335
													lymphocyte costimulation	0.0162896
													T cell costimulation	0.0162896
													interleukin-4 production	0.0166707
													B cell homeostasis	0.0332739
													nucleotide-binding oligomerization domain containing signaling pathway	0.0454187
													cytoplasmic pattern recognition receptor signaling pathway	0.0454187
													nucleotide-binding domain, leucine rich repeat containing receptor signaling pathway	0.0454187
													positive regulation of leukocyte activation	0.0460214
													regulation of interleukin-2 production	0.0499655
rs3828609	D	T/C	0.15	3	ILMN_1686623	17.91	CSF1R	miR-155-5p	-0.28	-1.01	148	U	myeloid cell activation involved in immune response	9.6837e-37	Leishmania infection	1.11586e-14	Classical antibody-mediated complement activation	7.03097e-37
													activation of immune response	1.78701e-36	Cell adhesion molecules (CAMs)	4.9127e-13	Initial triggering of complement	4.30403e-33
													phagocytosis, engulfment	4.70746e-30	Asthma	1.84252e-11	Creation of C4 and C2 activators	1.2186e-30
													antigen processing and presentation of peptide antigen via MHC class II	7.54939e-29	Systemic lupus erythematosus	1.30064e-10	Signal regulatory protein (SIRP) family interactions	1.22902e-22
													phagocytosis	3.20173e-28	Prion diseases	2.47935e-10	Phosphorylation of CD3 and TCR zeta chains	5.63174e-22
													positive regulation of immune response	7.11407e-26	Fc gamma R-mediated phagocytosis	9.43226e-10	Complement cascade	7.63574e-22
													complement activation	4.86635e-25	Antigen processing and presentation	8.03356e-09	Translocation of ZAP-70 to Immunological synapse	1.10357e-18
													myeloid leukocyte activation	2.06717e-23	Complement and coagulation cascades	3.81093e-08	PD-1 signaling	1.44644e-18
													humoral immune response	2.23359e-23	Lysosome	3.27365e-07	Generation of second messenger molecules	5.65358e-18
													cell chemotaxis	2.78597e-23	Hematopoietic cell lineage	3.84316e-07	Cell surface interactions at the vascular wall	2.86738e-16
													regulation of immune response	1.31612e-22	Chemokine signaling pathway	5.02898e-06	Nucleotide-like (purinergic) receptors	3.94301e-15
													antigen processing and presentation of peptide or polysaccharide antigen via MHC class II	1.83128e-22	Intestinal immune network for IgA production	9.89039e-06	P2Y receptors	1.7509e-14
													membrane invagination	4.53557e-22	Viral myocarditis	1.30035e-05	Other semaphorin interactions	3.81461e-13
													endocytosis	4.53557e-22	Leukocyte transendothelial migration	1.59271e-05	TCR signaling	1.04352e-12
													regulation of myeloid leukocyte mediated immunity	1.11816e-21	Natural killer cell mediated cytotoxicity	5.38994e-05	GPVI-mediated activation cascade	2.15308e-12
													leukocyte chemotaxis	1.95518e-21	Graft-versus-host disease	0.000375922	Regulation of signaling by CBL	2.69109e-10
													cellular defense response	5.25715e-21	B cell receptor signaling pathway	0.000389622	Costimulation by the CD28 family	4.00042e-10
													leukocyte migration	3.57669e-20	Type I diabetes mellitus	0.000583773	Downstream TCR signaling	4.93454e-10
													immune response-activating signal transduction	1.52402e-19	Toll-like receptor signaling pathway	0.000672286	Innate Immune System	7.2327e-09
													immune effector process	1.55144e-19	Allograft rejection	0.000682506	PECAM1 interactions	1.48792e-08
													leukocyte degranulation	3.88605e-19	Autoimmune thyroid disease	0.00072082	Semaphorin interactions	6.01331e-08
													immune response-regulating signaling pathway	7.13524e-19	Fc epsilon RI signaling pathway	0.00502816	G alpha (i) signalling events	6.68812e-08
													positive regulation of phagocytosis	7.55801e-19	Regulation of actin cytoskeleton	0.00829658	Immunoregulatory interactions between a Lymphoid and a non-Lymphoid cell	1.19287e-07
													macrophage chemotaxis	1.50986e-18	Neuroactive ligand-receptor interaction	0.0433062	The role of Nef in HIV-1 replication and disease pathogenesis	1.61323e-07
													humoral immune response mediated by circulating immunoglobulin	3.89453e-18			Prostanoid metabolism	3.176e-06
													immunoglobulin mediated immune response	4.43253e-18			Hemostasis	3.86161e-06
													positive regulation of tumor necrosis factor production	6.36528e-18			Toll Receptor Cascades	0.000132147
													complement activation, classical pathway	7.95491e-18			Platelet activation, signaling and aggregation	0.000202456
													regulation of mast cell activation involved in immune response	1.35487e-17			CD28 dependent Vav1 pathway	0.000332019
													mast cell activation	1.88211e-17			Class A/1 (Rhodopsin-like receptors)	0.00035225
													regulation of mast cell degranulation	3.7808e-17			Interferon gamma signaling	0.000439187
													regulation of leukocyte degranulation	4.31123e-17			Signaling by Rho GTPases	0.000479589
													B cell mediated immunity	4.48831e-17			Rho GTPase cycle	0.000479589
													mast cell activation involved in immune response	6.82128e-17			Gap junction degradation	0.000562953
													microglial cell activation	9.55419e-17			Interleukin-3, 5 and GM-CSF signaling	0.000811368
													mast cell mediated immunity	1.26258e-16			Defensins	0.00123243
													mast cell degranulation	1.70753e-16			Adaptive Immune System	0.00128896
													tumor necrosis factor superfamily cytokine production	4.35403e-16			Platelet Adhesion to exposed collagen	0.00132188
													complement activation, alternative pathway	6.73282e-16			Lysosome Vesicle Biogenesis	0.00160029
													regulation of mast cell activation	1.37758e-15			Integrin cell surface interactions	0.00183618
													antigen processing and presentation of exogenous peptide antigen	1.551e-15			Toll Like Receptor 4 (TLR4) Cascade	0.00185135
													positive regulation of immune system process	1.63349e-15			GPCR ligand binding	0.00286276
													neutrophil chemotaxis	1.96487e-15			HDL-mediated lipid transport	0.00978225
													regulation of phagocytosis	2.00984e-15			Peptide ligand-binding receptors	0.0257393
													regulated secretory pathway	1.05125e-14			Nef-mediates down modulation of cell surface receptors by recruiting them to clathrin adapters	0.027717
													cell activation involved in immune response	3.11868e-14			Signal transduction by L1	0.0471013
													leukocyte activation involved in immune response	3.11868e-14
													regulation of tumor necrosis factor production	3.22052e-14
													tumor necrosis factor production	3.22052e-14
													positive regulation of smooth muscle cell migration	9.09164e-14
													acute inflammatory response to antigenic stimulus	1.09309e-13
													immune response-activating cell surface receptor signaling pathway	1.63284e-13
													adaptive immune response	1.78347e-13
													adaptive immune response based on somatic recombination of immune receptors built from immunoglobulin superfamily domains	3.87975e-13
													immune response-regulating cell surface receptor signaling pathway	4.67873e-13
													myeloid leukocyte cytokine production	5.39736e-13
													innate immune response	1.34429e-12
													positive regulation of B cell mediated immunity	1.6051e-12
													positive regulation of immunoglobulin mediated immune response	1.6051e-12
													myeloid leukocyte mediated immunity	2.01233e-12
													inflammatory response	3.11241e-12
													protein activation cascade	5.42158e-12
													leukocyte mediated immunity	4.04677e-11
													antigen processing and presentation of exogenous antigen	1.42439e-10
													interleukin-2 biosynthetic process	3.3402e-10
													positive regulation of mast cell activation	3.86336e-10
													cytokine production	1.56715e-09
													regulation of interleukin-2 biosynthetic process	4.58715e-09
													B cell receptor signaling pathway	4.99751e-09
													mononuclear cell migration	7.35277e-09
													regulation of B cell differentiation	1.19993e-08
													positive T cell selection	1.679e-08
													macrophage activation	2.38981e-08
													respiratory burst	2.72194e-08
													leukocyte activation	2.78527e-08
													regulation of calcium-mediated signaling	2.8097e-08
													granulocyte chemotaxis	3.10486e-08
													regulation of granulocyte chemotaxis	3.10486e-08
													interleukin-2 production	4.64353e-08
													activation of innate immune response	4.74373e-08
													regulation of cytokine production	5.92338e-08
													T cell selection	6.90738e-08
													lymphocyte mediated immunity	7.499e-08
													positive regulation of interleukin-2 biosynthetic process	1.74264e-07
													regulation of interleukin-6 production	1.82325e-07
													positive regulation of acute inflammatory response	2.07664e-07
													regulation of smooth muscle cell migration	2.0942e-07
													pattern recognition receptor signaling pathway	2.79671e-07
													regulation of inflammatory response to antigenic stimulus	3.16098e-07
													positive regulation of GTPase activity	3.63056e-07
													positive regulation of defense response	4.02733e-07
													leukocyte cell-cell adhesion	4.04166e-07
													innate immune response-activating signal transduction	4.16766e-07
													interleukin-6 production	6.25566e-07
													receptor-mediated endocytosis	6.46089e-07
													cortical actin cytoskeleton organization	8.12522e-07
													transepithelial transport	1.16445e-06
													positive regulation of innate immune response	1.23246e-06
													regulation of leukocyte activation	1.29148e-06
													positive regulation of response to external stimulus	1.31656e-06
													regulation of defense response	1.55337e-06
													regulation of cell activation	1.93516e-06
													macrophage differentiation	7.00416e-06
													defense response to virus	7.96139e-06
													positive regulation of leukocyte activation	8.22801e-06
													cortical cytoskeleton organization	8.7119e-06
													positive regulation of cell activation	1.12825e-05
													antigen receptor-mediated signaling pathway	1.21879e-05
													smooth muscle cell migration	1.23289e-05
													positive regulation of antigen processing and presentation	1.37023e-05
													positive regulation of interleukin-8 production	1.77928e-05
													positive regulation of endocytosis	1.804e-05
													regulation of granulocyte differentiation	1.99009e-05
													positive regulation of neutrophil chemotaxis	2.11629e-05
													regulation of toll-like receptor signaling pathway	2.17241e-05
													positive regulation of alpha-beta T cell activation	3.45074e-05
													regulation of innate immune response	3.81793e-05
													regulation of B cell mediated immunity	4.0681e-05
													regulation of endocytosis	5.0937e-05
													tumor necrosis factor biosynthetic process	5.26319e-05
													regulation of tumor necrosis factor biosynthetic process	5.26319e-05
													positive regulation of behavior	6.61237e-05
													negative regulation of interleukin-6 production	7.79579e-05
													positive regulation of cytokine production	0.00011309
													regulation of interleukin-2 production	0.000134563
													defense response to bacterium	0.000145426
													muscle cell migration	0.000188947
													negative regulation of G-protein coupled receptor protein signaling pathway	0.000223242
													cellular response to molecule of bacterial origin	0.000229414
													positive regulation of T cell activation	0.000229928
													negative regulation of angiogenesis	0.000233838
													regulation of humoral immune response	0.00023571
													positive regulation of interleukin-6 production	0.00024306
													positive regulation of leukocyte chemotaxis	0.000287549
													positive regulation vascular endothelial growth factor production	0.000301341
													regulation of neutrophil chemotaxis	0.000351896
													icosanoid biosynthetic process	0.000394131
													regulation of vesicle-mediated transport	0.000403824
													response to other organism	0.00043979
													regulation of GTP catabolic process	0.000460636
													regulation of GTPase activity	0.000544473
													coagulation	0.000558654
													blood coagulation	0.000562262
													inflammatory response to antigenic stimulus	0.000616114
													hemostasis	0.000688094
													hemopoiesis	0.000801123
													lymphocyte activation	0.00085073
													regulation of acute inflammatory response	0.000960081
													interferon-beta production	0.000998422
													leukocyte differentiation	0.00101557
													positive regulation of lymphocyte activation	0.00108437
													thymic T cell selection	0.00112523
													regulation of immunoglobulin mediated immune response	0.00119515
													B cell differentiation	0.00130455
													unsaturated fatty acid biosynthetic process	0.00131871
													prostanoid metabolic process	0.00137523
													granulocyte differentiation	0.00137628
													positive regulation of calcium-mediated signaling	0.00152817
													cofactor transport	0.0017945
													integrin-mediated signaling pathway	0.00184168
													regulation of interleukin-8 production	0.00185338
													positive regulation of angiogenesis	0.00233862
													tolerance induction	0.0026231
													response to biotic stimulus	0.00275908
													lymphocyte costimulation	0.00294263
													T cell costimulation	0.00294263
													detection of biotic stimulus	0.00301563
													positive regulation of lipid transport	0.00303531
													regulation of lymphocyte activation	0.00317372
													regulation of leukocyte chemotaxis	0.0031805
													cytokine metabolic process	0.00326936
													cellular response to lipopolysaccharide	0.00360593
													regulation of Rho GTPase activity	0.00433251
													positive regulation of Rho GTPase activity	0.00461527
													neutrophil activation	0.00496653
													regulation of nucleotide catabolic process	0.00511747
													regulation of purine nucleotide catabolic process	0.00511747
													muscle adaptation	0.00516875
													positive regulation of cellular component movement	0.00524416
													positive regulation of Rac GTPase activity	0.00528185
													cytokine biosynthetic process	0.00530158
													regulation of antigen processing and presentation	0.00537
													positive regulation of inflammatory response	0.00588721
													regulation of interferon-beta production	0.00618138
													positive regulation of chemotaxis	0.00623994
													positive regulation of cytokine biosynthetic process	0.00633003
													platelet activation	0.00649801
													regulation of defense response to virus by virus	0.00712239
													positive regulation of Ras GTPase activity	0.00751495
													regulation of small GTPase mediated signal transduction	0.00774774
													acute inflammatory response	0.00790591
													regulation of macrophage differentiation	0.00797765
													positive regulation of cell migration	0.0089066
													regulation of myeloid cell differentiation	0.0096681
													T cell activation	0.0105437
													hemopoietic or lymphoid organ development	0.0107055
													regulation of cytokine biosynthetic process	0.0108484
													regulation of T cell activation	0.0110765
													regulation of cell motility	0.0115018
													positive regulation of adaptive immune response	0.0117499
													movement in host environment	0.0118779
													entry into host cell	0.0118779
													entry into other organism involved in symbiotic interaction	0.0118779
													movement in environment of other organism involved in symbiotic interaction	0.0118779
													entry into host	0.0118779
													entry into cell of other organism involved in symbiotic interaction	0.0118779
													positive regulation of chemokine production	0.0121524
													regulation of leukocyte mediated immunity	0.0123031
													positive regulation of cell motility	0.012959
													cytokine production involved in immune response	0.0138211
													regulation of cell migration	0.0140054
													regulation of cellular component movement	0.01526
													cytokine secretion	0.0156262
													positive regulation of cholesterol transport	0.0167141
													positive regulation of sterol transport	0.0167141
													positive regulation of adaptive immune response based on somatic recombination of immune receptors built from immunoglobulin superfamily domains	0.0191507
													regulation of nucleotide metabolic process	0.0221106
													positive regulation of locomotion	0.0227701
													homotypic cell-cell adhesion	0.0240065
													regulation of adaptive immune response	0.0251208
													regulation of Ras GTPase activity	0.025625
													vesicle fusion	0.0269244
													positive regulation of actin filament polymerization	0.0279511
													MHC class II biosynthetic process	0.0280524
													regulation of vascular endothelial growth factor production	0.0303123
													vascular endothelial growth factor production	0.0303123
													regulation of locomotion	0.0324195
													regulation of adaptive immune response based on somatic recombination of immune receptors built from immunoglobulin superfamily domains	0.0328968
													regulation of immune effector process	0.0330363
													positive regulation of cytokine production involved in immune response	0.0363319
													regulation of interleukin-6 biosynthetic process	0.0419442
													toll-like receptor signaling pathway	0.0422943
													lymphocyte differentiation	0.0440227
													positive regulation of protein polymerization	0.0443473
rs12190214	D	C/A	0.13	1	ILMN_2372398	5.65	ALDH5A1	miR-210-3p	-0.28	-0.8	140	C	organic acid catabolic process	9.44683e-08	Valine, leucine and isoleucine degradation	2.21597e-11	Branched-chain amino acid catabolism	4.16346e-08
													carboxylic acid catabolic process	9.44683e-08	Propanoate metabolism	3.17832e-08	Mitochondrial Fatty Acid Beta-Oxidation	1.65757e-06
													branched chain family amino acid metabolic process	1.70177e-07	Butanoate metabolism	3.67955e-07	Mitochondrial tRNA aminoacylation	0.0126507
													branched chain family amino acid catabolic process	2.70026e-07	beta-Alanine metabolism	3.74533e-05	Fatty acid, triacylglycerol, and ketone body metabolism	0.0207737
													cellular amino acid catabolic process	3.03089e-06	Pyruvate metabolism	6.08009e-05	Pyruvate metabolism and Citric Acid (TCA) cycle	0.023799
													amine catabolic process	4.29688e-06	Fatty acid metabolism	0.000137334
													cellular amino acid metabolic process	3.01331e-05	Regulation of actin cytoskeleton	0.00446438
													cellular amine metabolic process	4.31269e-05	Tryptophan metabolism	0.0060634
													small molecule catabolic process	4.4289e-05	Primary immunodeficiency	0.00617203
													cofactor metabolic process	0.000780938	Focal adhesion	0.00995361
													fatty acid metabolic process	0.00214487	Valine, leucine and isoleucine biosynthesis	0.0176647
													monocarboxylic acid metabolic process	0.00275084	Fc gamma R-mediated phagocytosis	0.0345555
													coenzyme metabolic process	0.00282868	Lysine degradation	0.0426888
													monocarboxylic acid catabolic process	0.0040496	Primary bile acid biosynthesis	0.0476431
													carboxylic acid biosynthetic process	0.00569778
													organic acid biosynthetic process	0.00569778
													regulation of cellular component biogenesis	0.0138809
													glutamine family amino acid metabolic process	0.0158357
													aerobic respiration	0.0194406
													regulation of protein polymerization	0.0201473
													fatty acid catabolic process	0.0244578
													regulation of protein complex assembly	0.0259795
													coenzyme catabolic process	0.0378961
rs11730	D	A/G	0.47	7	ILMN_1739541	25.69	NMI	miR-148a-3p	-0.28	-1.18	154	C	response to type I interferon	2.33979e-46	RIG-I-like receptor signaling pathway	5.86884e-17	Interferon alpha/beta signaling	3.62406e-44
								miR-148b-3p	-0.28	-1.18	146	C	type I interferon-mediated signaling pathway	3.20369e-44	Proteasome	3.61821e-10	Interferon Signaling	2.8398e-42
													cellular response to type I interferon	3.20369e-44	Cytosolic DNA-sensing pathway	7.20408e-08	NF-kB activation through FADD/RIP-1 pathway mediated by caspase-8 and -10	2.20882e-32
													type I interferon production	5.42107e-34	Toll-like receptor signaling pathway	5.64618e-06	RIG-I/MDA5 mediated induction of IFN-alpha/beta pathways	1.86965e-30
													innate immune response	1.39528e-31	Antigen processing and presentation	6.94353e-06	Cytokine Signaling in Immune system	1.71073e-29
													interferon-gamma-mediated signaling pathway	2.63463e-31	SNARE interactions in vesicular transport	0.00163507	Negative regulators of RIG-I/MDA5 signaling	1.8694e-28
													negative regulation of type I interferon production	8.39905e-31	NOD-like receptor signaling pathway	0.00165378	Interferon gamma signaling	5.67648e-25
													cytokine-mediated signaling pathway	2.48731e-29	Nicotinate and nicotinamide metabolism	0.0018359	TRAF3-dependent IRF activation pathway	9.14792e-24
													cellular response to interferon-gamma	3.91497e-28	Leishmania infection	0.00359318	TRAF6 mediated IRF7 activation	2.45715e-22
													response to virus	8.38401e-28	Apoptosis	0.00728971	ER-Phagosome pathway	5.49197e-19
													regulation of type I interferon production	8.44641e-28	Vibrio cholerae infection	0.0479074	TRAF6 mediated NF-kB activation	8.24385e-18
													cellular response to cytokine stimulus	1.45337e-27	Insulin signaling pathway	0.0498832	Antigen processing-Cross presentation	2.36891e-17
													response to cytokine stimulus	1.96658e-26			ISG15 antiviral mechanism	2.7945e-17
													response to interferon-gamma	8.12571e-26			Antiviral mechanism by IFN-stimulated genes	2.7945e-17
													regulation of interferon-alpha production	8.45502e-23			Innate Immune System	2.24592e-16
													interferon-alpha production	8.45502e-23			Antigen Presentation: Folding, assembly and peptide loading of class I MHC	6.52291e-15
													positive regulation of type I interferon production	1.39333e-20			Destabilization of mRNA by AUF1 (hnRNP D0)	2.99833e-10
													antigen processing and presentation of peptide antigen via MHC class I	8.23835e-19			Autodegradation of the E3 ubiquitin ligase COP1	4.76137e-10
													response to other organism	2.57453e-16			Stabilization of p53	5.12257e-10
													defense response to virus	3.47552e-16			Regulation of activated PAK-2p34 by proteasome mediated degradation	5.59147e-10
													response to biotic stimulus	5.82104e-16			Regulation of mRNA Stability by Proteins that Bind AU-rich Elements	7.83896e-10
													interspecies interaction between organisms	9.35378e-16			Regulation of IFNA signaling	1.24199e-09
													interferon-beta production	1.44553e-15			Cross-presentation of soluble exogenous antigens (endosomes)	1.39034e-09
													antigen processing and presentation of peptide antigen	4.44102e-15			Apoptosis	1.53262e-09
													response to exogenous dsRNA	1.21161e-14			Ubiquitin-dependent degradation of Cyclin D1	2.46831e-09
													positive regulation of interferon-beta production	5.22745e-14			Ubiquitin-dependent degradation of Cyclin D	2.46831e-09
													regulation of defense response to virus by host	7.3266e-13			Vif-mediated degradation of APOBEC3G	4.06631e-09
													antigen processing and presentation	1.45696e-12			Ubiquitin Mediated Degradation of Phosphorylated Cdc25A	4.93405e-09
													detection of biotic stimulus	1.02645e-10			p53-Independent G1/S DNA damage checkpoint	4.93405e-09
													regulation of interferon-beta production	3.34558e-10			p53-Independent DNA Damage Response	4.93405e-09
													regulation of cellular amino acid metabolic process	3.67532e-09			Regulation of ornithine decarboxylase (ODC)	4.95495e-09
													regulation of response to cytokine stimulus	4.01638e-09			CDK-mediated phosphorylation and removal of Cdc6	7.37077e-09
													regulation of cytokine-mediated signaling pathway	6.1756e-09			CDT1 association with the CDC6:ORC:origin complex	8.35569e-09
													regulation of innate immune response	6.51961e-09			Vpu mediated degradation of CD4	1.53409e-08
													regulation of defense response	6.68168e-09			Viral dsRNA:TLR3:TRIF Complex Activates RIP1	2.44279e-08
													positive regulation of endopeptidase activity	6.99765e-09			SCF-beta-TrCP mediated degradation of Emi1	4.67334e-08
													regulation of type I interferon-mediated signaling pathway	8.80256e-09			Regulation of IFNG signaling	6.19572e-08
													response to dsRNA	1.3124e-08			p53-Dependent G1/S DNA damage checkpoint	9.12568e-08
													positive regulation of peptidase activity	1.34258e-08			p53-Dependent G1 DNA Damage Response	9.12568e-08
													negative regulation of cytokine production	2.96703e-08			Regulation of Apoptosis	9.85306e-08
													type I interferon biosynthetic process	4.42556e-08			Caspase-mediated cleavage of cytoskeletal proteins	1.11115e-07
													regulation of cellular amine metabolic process	1.09728e-07			Class I MHC mediated antigen processing & presentation	1.84636e-07
													I-kappaB kinase/NF-kappaB cascade	1.35024e-07			Orc1 removal from chromatin	1.92723e-07
													negative regulation of viral reproduction	2.5924e-07			Switching of origins to a post-replicative state	1.92723e-07
													negative regulation of viral genome replication	2.5924e-07			Autodegradation of Cdh1 by Cdh1:APC/C	1.96418e-07
													signal transduction involved in mitotic cell cycle G1/S transition DNA damage checkpoint	5.93722e-07			Assembly of the pre-replicative complex	3.07403e-07
													signal transduction involved in DNA integrity checkpoint	5.93722e-07			Degradation of beta-catenin by the destruction complex	3.17802e-07
													signal transduction involved in mitotic cell cycle checkpoint	5.93722e-07			Signaling by Wnt	3.17802e-07
													signal transduction involved in DNA damage checkpoint	5.93722e-07			G1/S DNA Damage Checkpoints	4.65497e-07
													signal transduction involved in mitotic cell cycle G1/S checkpoint	5.93722e-07			APC/C:Cdc20 mediated degradation of Securin	4.90714e-07
													DNA damage response, signal transduction by p53 class mediator resulting in cell cycle arrest	5.93722e-07			Removal of licensing factors from origins	6.87509e-07
													signal transduction involved in G1/S transition checkpoint	1.20746e-06			SCF(Skp2)-mediated degradation of p27/p21	8.26724e-07
													signal transduction involved in cell cycle checkpoint	1.20746e-06			Cyclin E associated events during G1/S transition	2.02677e-06
													activation of caspase activity	1.22951e-06			Cdc20:Phospho-APC/C mediated degradation of Cyclin A	2.22483e-06
													immune effector process	1.35244e-06			Cyclin A:Cdk2-associated events at S phase entry	3.40694e-06
													positive regulation of T cell mediated cytotoxicity	1.74148e-06			Regulation of DNA replication	6.39112e-06
													regulation of G1/S transition of mitotic cell cycle	2.10023e-06			APC/C:Cdh1 mediated degradation of Cdc20 and other APC/C:Cdh1 targeted proteins in late mitosis/early G1	8.12096e-06
													cellular response to biotic stimulus	2.77714e-06			Interleukin-6 signaling	9.79307e-06
													cellular response to dsRNA	3.06489e-06			APC/C:Cdc20 mediated degradation of mitotic proteins	1.50415e-05
													positive regulation of defense response to virus by host	4.12194e-06			Activation of APC/C and APC/C:Cdc20 mediated degradation of mitotic proteins	2.84437e-05
													cellular response to molecule of bacterial origin	4.92826e-06			Host Interactions of HIV factors	5.18017e-05
													cellular response to lipopolysaccharide	6.81054e-06			DNA Replication Pre-Initiation	0.00011067
													mitotic cell cycle G1/S transition DNA damage checkpoint	7.58236e-06			M/G1 Transition	0.00011067
													negative regulation of ubiquitin-protein ligase activity involved in mitotic cell cycle	8.66859e-06			Regulation of APC/C activators between G1/S and early anaphase	0.000220296
													mitotic cell cycle G1/S transition checkpoint	9.50544e-06			NOD1/2 Signaling Pathway	0.000223624
													regulation of interferon-gamma-mediated signaling pathway	9.58494e-06			Extrinsic Pathway for Apoptosis	0.000881821
													regulation of response to interferon-gamma	9.58494e-06			Death Receptor Signalling	0.000881821
													pyrimidine deoxyribonucleotide metabolic process	1.04467e-05			Adaptive Immune System	0.00100451
													DNA damage checkpoint	1.127e-05			Metabolism of mRNA	0.0011192
													positive regulation of cysteine-type endopeptidase activity involved in apoptotic process	1.43222e-05			Synthesis of DNA	0.00125552
													positive regulation of cysteine-type endopeptidase activity	1.43222e-05			Regulation of mitotic cell cycle	0.00164574
													G1/S transition checkpoint	2.3668e-05			APC/C-mediated degradation of cell cycle proteins	0.00164574
													antigen processing and presentation of exogenous antigen	2.80849e-05			Nucleotide-binding domain, leucine rich repeat containing receptor (NLR) signaling pathways	0.00275728
													signal transduction in response to DNA damage	3.11335e-05			Toll Receptor Cascades	0.00384931
													2'-deoxyribonucleotide metabolic process	3.23784e-05			Nef mediated downregulation of MHC class I complex cell surface expression	0.00609383
													DNA integrity checkpoint	4.55983e-05			HIV Infection	0.00835318
													cellular response to mechanical stimulus	5.29026e-05			Toll Like Receptor 3 (TLR3) Cascade	0.0105322
													negative regulation of protein ubiquitination	5.84823e-05			TRIF mediated TLR3 signaling	0.0105322
													M/G1 transition of mitotic cell cycle	7.28214e-05			Antigen processing: Ubiquitination & Proteasome degradation	0.011725
													positive regulation of cell cycle arrest	7.48318e-05			TAK1 activates NFkB by phosphorylation and activation of IKKs complex	0.016483
													positive regulation of ubiquitin-protein ligase activity involved in mitotic cell cycle	0.000125202			S Phase	0.0251378
													negative regulation of ligase activity	0.000131987			Apoptotic cleavage of cellular proteins	0.0365831
													negative regulation of ubiquitin-protein ligase activity	0.000131987			Metabolism of RNA	0.0434648
													negative regulation of protein modification process	0.000146234
													DNA damage response, signal transduction by p53 class mediator	0.000176151
													T cell mediated cytotoxicity	0.000231318
													regulation of nuclease activity	0.000345601
													regulation of T cell mediated cytotoxicity	0.00035079
													positive regulation of ligase activity	0.000380055
													lipopolysaccharide-mediated signaling pathway	0.000423279
													positive regulation of transcription factor import into nucleus	0.000462577
													regulation of defense response to virus	0.000492972
													positive regulation of ubiquitin-protein ligase activity	0.000539818
													regulation of viral genome replication	0.000602647
													regulation of ubiquitin-protein ligase activity involved in mitotic cell cycle	0.000690648
													protein monoubiquitination	0.000989321
													negative regulation of reproductive process	0.00108423
													signal transduction by p53 class mediator	0.00119149
													release of cytochrome c from mitochondria	0.0016879
													positive regulation of sequence-specific DNA binding transcription factor activity	0.00198279
													regulation of immune response	0.00275201
													positive regulation of I-kappaB kinase/NF-kappaB cascade	0.00288377
													pyrimidine nucleotide metabolic process	0.00314486
													anaphase-promoting complex-dependent proteasomal ubiquitin-dependent protein catabolic process	0.00316857
													deoxyribonucleotide metabolic process	0.00395018
													negative regulation of NF-kappaB transcription factor activity	0.00464656
													regulation of I-kappaB kinase/NF-kappaB cascade	0.00472736
													cytokine production	0.00525963
													interaction with host	0.00612215
													regulation of transcription factor import into nucleus	0.00623017
													insulin receptor signaling pathway	0.00665918
													extracellular polysaccharide biosynthetic process	0.00693679
													extracellular polysaccharide metabolic process	0.00693679
													induction of programmed cell death	0.00747874
													activation of pro-apoptotic gene products	0.0093306
													transcription factor import into nucleus	0.0100073
													regulation of cytokine production	0.0109777
													induction of apoptosis	0.0123003
													BMP signaling pathway	0.013097
													MyD88-independent toll-like receptor signaling pathway	0.0141627
													regulation of activin receptor signaling pathway	0.014652
													protein trimerization	0.0159827
													vesicle fusion	0.0169814
													protein oligomerization	0.0187887
													response to bacterium	0.0197463
													viral reproduction	0.0198716
													response to molecule of bacterial origin	0.0207226
													negative regulation of multicellular organismal process	0.0216282
													regulation of cysteine-type endopeptidase activity involved in apoptotic process	0.0220342
													positive regulation of NF-kappaB transcription factor activity	0.023442
													protein polyubiquitination	0.0239965
													regulation of ligase activity	0.024485
													toll-like receptor signaling pathway	0.0245173
													antigen processing and presentation of exogenous peptide antigen	0.0246106
													positive regulation of protein ubiquitination	0.0337685
													regulation of ubiquitin-protein ligase activity	0.0367328
													pyrimidine nucleotide biosynthetic process	0.0384875
													activin receptor signaling pathway	0.0393555
													regulation of cysteine-type endopeptidase activity	0.0443503
													regulation of interphase of mitotic cell cycle	0.0467218
rs1135314	C	A/G	0.43	1	ILMN_1712532	26.69	CARD9	miR-148a-3p	-0.27	-	145	U	regulation of myeloid leukocyte mediated immunity	2.2628e-05	Adherens junction	0.0293616
								miR-148b-3p	-0.27	-	146	U	regulation of leukocyte degranulation	7.44797e-05
													positive regulation of phagocytosis	0.000717649
													regulation of mast cell degranulation	0.000798474
													myeloid leukocyte mediated immunity	0.00120847
													regulation of mast cell activation involved in immune response	0.00403827
													myeloid cell activation involved in immune response	0.00509575
													regulation of phagocytosis	0.00722441
													regulated secretory pathway	0.0129416
													mast cell degranulation	0.020275
													leukocyte degranulation	0.0262282
													acute inflammatory response to antigenic stimulus	0.0295613
													mast cell mediated immunity	0.0424845
													regulation of mast cell activation	0.0478956
rs1057560	C	A/G	0.5	1	ILMN_1732489	14.49	SLC10A7	miR-25-3p	-0.26	-0.31	140	C	protein N-linked glycosylation via asparagine	1.45514e-09	Protein export	7.91544e-05	Asparagine N-linked glycosylation	9.86646e-10
													peptidyl-asparagine modification	1.45514e-09	N-Glycan biosynthesis	0.000168516	N-glycan trimming in the ER and Calnexin/Calreticulin cycle	4.96812e-08
													protein N-linked glycosylation	3.39854e-09			Post-translational protein modification	1.16992e-07
													protein glycosylation	2.20507e-08			Calnexin/calreticulin cycle	1.70017e-07
													macromolecule glycosylation	2.20507e-08			Unfolded Protein Response	4.10726e-06
													glycosylation	4.72311e-08			Activation of Chaperones by IRE1alpha	2.88988e-05
													post-translational protein modification	1.35123e-07			Activation of Chaperone Genes by XBP1(S)	4.01493e-05
													ER to Golgi vesicle-mediated transport	1.17867e-06			Diabetes pathways	0.00296195
													glycoprotein biosynthetic process	3.32796e-06			Metabolism of proteins	0.0047386
													glycoprotein metabolic process	3.29012e-05			Activation of Chaperones by ATF6-alpha	0.0125373
													vesicle targeting, to, from or within Golgi	0.0001474			Biosynthesis of the N-glycan precursor (dolichol lipid-linked oligosaccharide, LLO) and transfer to a nascent protein	0.0240499
													vesicle targeting	0.000369091			Transport to the Golgi and subsequent modification	0.0315228
													Golgi vesicle transport	0.000938508			Antigen Presentation: Folding, assembly and peptide loading of class I MHC	0.0386018
													membrane budding	0.00395023
													Golgi vesicle budding	0.00422927
													COPI-coated vesicle budding	0.00643
													COPI coating of Golgi vesicle	0.00643
													Golgi transport vesicle coating	0.00643
													nucleotide-sugar metabolic process	0.00828007
													ER-associated protein catabolic process	0.00972141
													Golgi organization	0.0113643
													establishment of vesicle localization	0.0117247
													vesicle coating	0.0139
													protein localization in endoplasmic reticulum	0.0254167
rs73215937	C	T/C	0.17	21	ILMN_1758323	20.64	ACPP	miR-486-3p	-0.26	-	150	C	protein homotrimerization	0.022333			G alpha (12/13) signalling events	0.00935128
													chondroitin sulfate metabolic process	0.0411441
													peptide cross-linking	0.0426138
													response to zinc ion	0.0446325
rs13936	D	G/A	0.07	1	ILMN_1789909	4.07	TBC1D9B	miR-296-5p	-0.26	-0.12	140	C	mannose metabolic process	0.00027941	Neurotrophin signaling pathway	0.026901	NF-kB is activated and signals survival	0.0334259
													RNA export from nucleus	0.0311003			JNK (c-Jun kinases) phosphorylation and activation mediated by activated human TAK1	0.0434595
													nuclear export	0.0408276			NICD traffics to nucleus	0.0473549
																	Notch-HLH transcription pathway	0.0473549
																	PERK regulated gene expression	0.0481853
																	mRNA 3'-end processing	0.0483582
																	Post-Elongation Processing of Intron-Containing pre-mRNA	0.0483582
rs2287067	C	T/C	0.17	1	ILMN_1699275	4.13	VWDE	miR-590-5p	-0.26	-	155	C
rs2239680	D	T/C	0.26	3	ILMN_2349459	8.62	BIRC5	miR-335-5p	-0.26	-0.63	157	U	M phase of mitotic cell cycle	1.59447e-164	Cell cycle	5.53107e-84	M Phase	1.20167e-142
													nuclear division	1.08849e-159	Oocyte meiosis	3.71875e-48	Cyclin A/B1 associated events during G2/M transition	7.2172e-138
													mitosis	1.08849e-159	Progesterone-mediated oocyte maturation	3.17848e-40	Mitotic Prometaphase	7.96983e-136
													organelle fission	6.38355e-156	DNA replication	8.94902e-19	Cell Cycle, Mitotic	7.84644e-107
													regulation of chromosome segregation	4.37612e-149	p53 signaling pathway	1.25672e-13	Cell Cycle	7.23997e-99
													mitotic prometaphase	3.43921e-147	Pyrimidine metabolism	6.58671e-11	Mitotic M-M/G1 phases	3.56953e-98
													M phase	8.1267e-143	Homologous recombination	2.66556e-10	DNA Replication	2.83925e-96
													chromosome segregation	4.39384e-139	Mismatch repair	1.11939e-05	Kinesins	1.9515e-87
													sister chromatid segregation	2.44357e-138	Nucleotide excision repair	0.00235474	G1/S-Specific Transcription	3.10392e-66
													mitotic sister chromatid segregation	8.09981e-132	Base excision repair	0.00336356	Phosphorylation of the APC/C	2.12533e-61
													spindle organization	6.10875e-127	Ubiquitin mediated proteolysis	0.048739	APC-Cdc20 mediated degradation of Nek2A	2.30787e-61
													cell division	1.14566e-124			E2F mediated regulation of DNA replication	6.81942e-61
													mitotic spindle organization	4.8463e-120			G2/M Checkpoints	1.45776e-60
													attachment of spindle microtubules to kinetochore	8.61265e-114			G0 and Early G1	1.65979e-59
													chromosome condensation	3.52834e-113			Inactivation of APC/C via direct inhibition of the APC/C complex	4.28737e-55
													attachment of spindle microtubules to chromosome	1.2181e-108			Inhibition of the proteolytic activity of APC/C required for the onset of anaphase by mitotic spindle checkpoint components	4.28737e-55
													mitotic chromosome condensation	2.11567e-97			APC/C:Cdc20 mediated degradation of Cyclin B	3.90322e-53
													mitotic metaphase/anaphase transition	2.0487e-91			Mitotic Spindle Checkpoint	1.8161e-52
													microtubule cytoskeleton organization	7.23325e-91			Mitotic G2-G2/M phases	1.60627e-51
													regulation of mitosis	1.16522e-83			G2/M Transition	2.1921e-47
													regulation of nuclear division	1.16522e-83			E2F-enabled inhibition of pre-replication complex formation	9.87192e-45
													regulation of cell cycle process	3.80333e-83			Nucleosome assembly	9.2203e-40
													CenH3-containing nucleosome assembly at centromere	6.2397e-77			Deposition of New CENPA-containing Nucleosomes at the Centromere	9.2203e-40
													DNA replication-independent nucleosome assembly	6.2397e-77			Cell Cycle Checkpoints	7.02839e-39
													DNA replication-independent nucleosome organization	6.2397e-77			Regulation of mitotic cell cycle	2.50175e-36
													regulation of mitotic metaphase/anaphase transition	3.0085e-76			APC/C-mediated degradation of cell cycle proteins	2.50175e-36
													microtubule-based process	1.02556e-75			Mitotic G1-G1/S phases	1.77883e-35
													mitotic cell cycle spindle checkpoint	6.79655e-75			Chromosome Maintenance	3.5216e-33
													regulation of microtubule cytoskeleton organization	2.65036e-73			Unwinding of DNA	3.99032e-33
													chromatin remodeling at centromere	2.88919e-73			Activation of ATR in response to replication stress	8.52193e-32
													spindle checkpoint	8.52023e-73			G1/S Transition	4.72881e-30
													cell cycle cytokinesis	4.29305e-72			Activation of the pre-replicative complex	8.75386e-28
													regulation of microtubule-based process	4.26682e-69			Conversion from APC/C:Cdc20 to APC/C:Cdh1 in late anaphase	9.07963e-28
													microtubule anchoring	9.45124e-69			DNA strand elongation	1.99565e-23
													histone exchange	2.76844e-68			Regulation of APC/C activators between G1/S and early anaphase	6.87631e-23
													spindle assembly checkpoint	2.01601e-65			Factors involved in megakaryocyte development and platelet production	1.13509e-22
													mitotic metaphase plate congression	9.51857e-65			Recruitment of mitotic centrosome proteins and complexes	4.73195e-21
													regulation of mitotic cell cycle	8.0499e-64			Centrosome maturation	4.73195e-21
													ATP-dependent chromatin remodeling	1.6035e-63			Recruitment of NuMA to mitotic centrosomes	1.53792e-19
													mitotic cell cycle spindle assembly checkpoint	3.94778e-63			S Phase	3.41584e-19
													negative regulation of mitotic metaphase/anaphase transition	1.57594e-62			Activation of APC/C and APC/C:Cdc20 mediated degradation of mitotic proteins	2.10998e-18
													establishment of mitotic spindle localization	2.87516e-61			Loss of Nlp from mitotic centrosomes	3.27825e-18
													establishment of chromosome localization	6.61271e-61			Loss of proteins required for interphase microtubule organization from the centrosome	3.27825e-18
													chromosome localization	6.61271e-61			Homologous recombination repair of replication-independent double-strand breaks	1.00814e-15
													positive regulation of cytokinesis	2.16942e-59			Homologous Recombination Repair	1.00814e-15
													protein localization to chromosome	5.62258e-59			Synthesis of DNA	9.6429e-15
													regulation of cell cycle arrest	4.86736e-58			APC/C:Cdc20 mediated degradation of mitotic proteins	6.01548e-14
													negative regulation of mitosis	8.50182e-57			Extension of Telomeres	1.28737e-13
													negative regulation of nuclear division	8.50182e-57			Telomere C-strand (Lagging Strand) Synthesis	2.55823e-13
													spindle localization	8.59929e-56			Association of licensing factors with the pre-replicative complex	2.95633e-13
													establishment of spindle localization	8.59929e-56			CDC6 association with the ORC:origin complex	3.57245e-13
													cell cycle checkpoint	8.67267e-55			APC/C:Cdh1 mediated degradation of Cdc20 and other APC/C:Cdh1 targeted proteins in late mitosis/early G1	6.37695e-12
													cell cycle arrest	4.61689e-54			Cdc20:Phospho-APC/C mediated degradation of Cyclin A	1.66924e-11
													regulation of G2/M transition of mitotic cell cycle	1.00885e-51			Lagging Strand Synthesis	2.2587e-11
													negative regulation of cell cycle process	5.13372e-51			DNA Replication Pre-Initiation	4.77824e-11
													metaphase plate congression	2.47785e-50			M/G1 Transition	4.77824e-11
													meiotic chromosome segregation	3.45569e-49			Polymerase switching	3.14606e-10
													regulation of transcription involved in G1/S phase of mitotic cell cycle	5.22973e-49			Polymerase switching on the C-strand of the telomere	3.14606e-10
													spindle assembly involved in mitosis	1.49997e-48			Leading Strand Synthesis	3.14606e-10
													centromere complex assembly	2.69776e-48			Gap-filling DNA repair synthesis and ligation in TC-NER	7.07567e-10
													interphase	2.35208e-46			Gap-filling DNA repair synthesis and ligation in GG-NER	7.07567e-10
													cytokinesis	3.49128e-46			Synthesis and interconversion of nucleotide di- and triphosphates	6.68136e-09
													negative regulation of cell cycle	7.21759e-46			Regulation of DNA replication	7.07059e-09
													interphase of mitotic cell cycle	1.14505e-43			Double-Strand Break Repair	7.32546e-09
													G2/M transition of mitotic cell cycle	2.28841e-42			Processive synthesis on the lagging strand	1.15474e-08
													regulation of organelle organization	4.44708e-42			Telomere Maintenance	1.4155e-08
													spindle assembly	5.66204e-42			Repair synthesis for gap-filling by DNA polymerase in TC-NER	5.1858e-08
													G2/M transition checkpoint	6.23036e-42			Repair synthesis of patch ~27-30 bases long by DNA polymerase	5.1858e-08
													DNA conformation change	1.18352e-41			Inhibition of replication initiation of damaged DNA by Rb/E2F1	6.30799e-08
													DNA packaging	1.29981e-41			Pyrimidine metabolism	1.39873e-07
													maintenance of location in cell	1.25771e-40			Fanconi Anemia pathway	7.013e-07
													centrosome cycle	1.84492e-40			Removal of the Flap Intermediate	8.24506e-07
													maintenance of protein location	3.4106e-40			Removal of licensing factors from origins	1.07971e-06
													regulation of centrosome cycle	1.07714e-39			Meiotic Recombination	4.02301e-06
													maintenance of protein location in cell	1.25028e-39			DNA Repair	4.56582e-05
													regulation of cytokinesis	6.22159e-39			Processive synthesis on the C-strand of the telomere	5.63158e-05
													centrosome organization	4.14599e-38			Metabolism of nucleotides	5.75811e-05
													mitotic anaphase	1.86889e-36			Orc1 removal from chromatin	9.18221e-05
													negative regulation of organelle organization	9.85646e-36			Switching of origins to a post-replicative state	9.18221e-05
													exit from mitosis	2.83572e-35			Interactions of Rev with host cellular proteins	0.000130988
													regulation of exit from mitosis	1.22252e-34			Meiosis	0.000197458
													establishment of spindle orientation	9.47688e-34			Apoptosis induced DNA fragmentation	0.000479247
													establishment of mitotic spindle orientation	9.47688e-34			Activation of DNA fragmentation factor	0.000479247
													microtubule organizing center organization	1.30828e-33			SHC1 events in EGFR signaling	0.000613291
													G2/M transition DNA damage checkpoint	1.46837e-32			Rev-mediated nuclear export of HIV-1 RNA	0.000706901
													regulation of cyclin-dependent protein kinase activity	2.40959e-32			Assembly of the pre-replicative complex	0.000717783
													microtubule polymerization or depolymerization	9.40332e-32			Global Genomic NER (GG-NER)	0.000955399
													meiosis	2.28529e-31			GRB2 events in EGFR signaling	0.00113586
													M phase of meiotic cell cycle	2.28529e-31			RAF/MAP kinase cascade	0.00288225
													DNA replication	3.52564e-31			SHC-mediated signalling	0.00894829
													mitotic cell cycle checkpoint	8.64324e-31			Nuclear import of Rev protein	0.0258182
													meiotic cell cycle	1.04905e-30			SHC1 events in ERBB4 signaling	0.0431636
													female meiosis	1.05263e-29			Transcription-coupled NER (TC-NER)	0.0442508
													DNA ligation	5.03947e-28
													oocyte maturation	5.21251e-28
													deoxyribonucleotide biosynthetic process	1.84673e-27
													anaphase	6.91387e-27
													maintenance of location	8.02066e-27
													anaphase-promoting complex-dependent proteasomal ubiquitin-dependent protein catabolic process	5.52004e-26
													G1/S transition of mitotic cell cycle	3.88304e-25
													establishment of organelle localization	1.38131e-24
													mitotic recombination	4.25721e-23
													protein-DNA complex assembly	1.22699e-22
													organelle assembly	1.33439e-22
													chromatin remodeling	1.35783e-22
													sister chromatid cohesion	2.826e-22
													DNA strand elongation involved in DNA replication	3.90297e-22
													protein-DNA complex subunit organization	1.5906e-21
													DNA-dependent DNA replication	3.75154e-21
													organelle localization	1.38498e-20
													regulation of centrosome duplication	6.0058e-20
													DNA strand elongation	1.00817e-19
													nucleosome assembly	1.10834e-19
													microtubule-based movement	7.23545e-19
													ventricular cardiac muscle cell development	1.27394e-18
													regulation of cytoskeleton organization	2.08718e-18
													chromatin assembly	4.42563e-18
													nucleosome organization	8.51737e-18
													DNA-dependent DNA replication initiation	1.02619e-17
													meiosis I	1.10164e-17
													histone phosphorylation	1.99946e-17
													regulation of ubiquitin-protein ligase activity involved in mitotic cell cycle	2.25825e-17
													positive regulation of cell cycle process	6.68028e-17
													chromatin assembly or disassembly	1.05212e-16
													S phase	7.65484e-16
													centrosome duplication	9.83846e-16
													regulation of microtubule polymerization or depolymerization	4.509e-15
													reciprocal meiotic recombination	5.3982e-15
													reciprocal DNA recombination	5.3982e-15
													phosphatidylinositol-mediated signaling	1.70824e-14
													inositol lipid-mediated signaling	1.70824e-14
													positive regulation of cell cycle	3.87436e-14
													cellular macromolecular complex assembly	3.94811e-14
													negative regulation of cellular component organization	1.30568e-13
													microtubule depolymerization	1.50432e-13
													recombinational repair	1.57945e-13
													regulation of ubiquitin-protein ligase activity	1.87245e-13
													DNA recombination	2.67045e-13
													regulation of ligase activity	7.41998e-13
													positive regulation of nuclear division	1.75995e-12
													positive regulation of mitosis	1.75995e-12
													S phase of mitotic cell cycle	2.11891e-12
													oocyte development	2.37371e-12
													pyrimidine nucleoside biosynthetic process	3.23902e-12
													oocyte differentiation	4.779e-12
													positive regulation of cardiac muscle cell proliferation	4.78668e-12
													double-strand break repair via homologous recombination	5.73895e-12
													negative regulation of G2/M transition of mitotic cell cycle	7.83045e-12
													DNA replication checkpoint	9.44061e-12
													telomere maintenance via recombination	1.81894e-11
													DNA repair	2.05633e-11
													telomere maintenance via semi-conservative replication	7.43185e-11
													proteasomal ubiquitin-dependent protein catabolic process	9.18355e-11
													regulation of cell division	1.37631e-10
													DNA integrity checkpoint	1.37667e-10
													cellular process involved in reproduction	1.52942e-10
													double-strand break repair	1.61336e-10
													ventricular cardiac muscle cell differentiation	2.67873e-10
													positive regulation of mitotic cell cycle	6.6034e-10
													proteasomal protein catabolic process	8.46818e-10
													positive regulation of ubiquitin-protein ligase activity involved in mitotic cell cycle	2.1981e-09
													nucleobase-containing small molecule interconversion	2.83527e-09
													protein K11-linked ubiquitination	3.77202e-09
													regulation of protein ubiquitination	6.64969e-09
													positive regulation of protein ubiquitination	3.90997e-08
													positive regulation of ubiquitin-protein ligase activity	4.28777e-08
													M/G1 transition of mitotic cell cycle	4.59447e-08
													deoxyribonucleotide metabolic process	4.62012e-08
													regulation of interphase of mitotic cell cycle	4.75189e-08
													positive regulation of ligase activity	1.27545e-07
													chromatin organization	2.30632e-07
													establishment of cell polarity	3.27632e-07
													DNA duplex unwinding	4.31051e-07
													DNA geometric change	4.31051e-07
													DNA damage checkpoint	8.30761e-07
													microtubule polymerization	1.05143e-06
													maintenance of fidelity involved in DNA-dependent DNA replication	1.9875e-06
													negative regulation of ubiquitin-protein ligase activity involved in mitotic cell cycle	2.88212e-06
													positive regulation of cell division	4.31407e-06
													pyrimidine-containing compound biosynthetic process	4.69031e-06
													nucleotide-excision repair, DNA gap filling	5.18764e-06
													regulation of cardiac muscle cell proliferation	8.84363e-06
													regulation of DNA binding	9.64056e-06
													nucleoside salvage	1.26937e-05
													centriole replication	1.30901e-05
													regulation of protein serine/threonine kinase activity	1.43268e-05
													regulation of cell aging	1.79856e-05
													inner cell mass cell proliferation	1.90398e-05
													regulation of chromosome organization	2.62298e-05
													establishment or maintenance of cell polarity	2.74588e-05
													G1 phase of mitotic cell cycle	3.33372e-05
													telomere organization	3.35776e-05
													G1 phase	3.55213e-05
													negative regulation of ligase activity	3.7139e-05
													negative regulation of ubiquitin-protein ligase activity	3.7139e-05
													ubiquitin-dependent protein catabolic process	4.01805e-05
													telomere maintenance	5.53627e-05
													positive regulation of viral genome replication	5.74074e-05
													regulation of cardiac muscle tissue growth	6.45197e-05
													oogenesis	6.55884e-05
													modification-dependent macromolecule catabolic process	7.30811e-05
													modification-dependent protein catabolic process	8.47713e-05
													chromatin modification	9.43731e-05
													telomere maintenance via telomere lengthening	0.000101329
													pyrimidine base metabolic process	0.000103456
													organ regeneration	0.000192007
													regulation of heart growth	0.000280312
													positive regulation of organelle organization	0.000349027
													regulation of S phase	0.000437326
													neuroblast proliferation	0.000444963
													negative regulation of protein modification process	0.000473874
													positive regulation of peptidyl-threonine phosphorylation	0.000504683
													neural precursor cell proliferation	0.000836147
													proteolysis involved in cellular protein catabolic process	0.000886464
													prophase	0.00135152
													regulation of DNA replication	0.00153193
													cellular protein complex assembly	0.0015555
													cardiac cell development	0.00176424
													cardiac muscle cell development	0.00176424
													chromosome organization involved in meiosis	0.00287428
													tetrapyrrole biosynthetic process	0.00334166
													porphyrin-containing compound biosynthetic process	0.00334166
													regulation of cardiac muscle tissue development	0.00336446
													cellular protein catabolic process	0.00846191
													base-excision repair	0.00850766
													cell aging	0.0146151
													negative regulation of protein ubiquitination	0.0165339
													sulfate transport	0.0177408
													cardiac muscle cell proliferation	0.0190763
													nucleus organization	0.0221327
													protein tetramerization	0.0229201
													response to insecticide	0.0238422
													pyrimidine deoxyribonucleotide metabolic process	0.0242146
													protein ubiquitination	0.0268344
													negative regulation of mitotic cell cycle	0.0295494
													blastocyst growth	0.0342948
													striated muscle cell proliferation	0.0376596
													protein depolymerization	0.0396605
													blastocyst development	0.040041
													histone H3-K9 methylation	0.0496885
rs10438593	C	C/T	0.12	1	ILMN_1699607	8.77	MMP25	miR-181d-5p	-0.25	-	165	U	neutrophil activation	1.6967e-13	Cytokine-cytokine receptor interaction	9.25021e-05	G alpha (i) signalling events	0.000131826
					ILMN_1717207	6.4						U	dendritic cell chemotaxis	8.3211e-10	Fc epsilon RI signaling pathway	0.000176235	Interleukin-2 signaling	0.000288928
													leukotriene metabolic process	2.39681e-07	Hematopoietic cell lineage	0.000336706	Class A/1 (Rhodopsin-like receptors)	0.00239441
													cellular alkene metabolic process	2.39681e-07	Chemokine signaling pathway	0.000354251	GPCR ligand binding	0.00470477
													polysaccharide catabolic process	0.00222866	Jak-STAT signaling pathway	0.00403995	Interleukin receptor SHC signaling	0.0178028
													negative regulation of alpha-beta T cell differentiation	0.00227453			Passive Transport by Aquaporins	0.0203707
													pantothenate metabolic process	0.0212112			Extrinsic Pathway for Apoptosis	0.0220425
													negative regulation of alpha-beta T cell activation	0.0238901			Death Receptor Signalling	0.0220425
													leukocyte degranulation	0.0269452			Peptide ligand-binding receptors	0.0239299
rs1057560	C	A/G	0.5	1	ILMN_1732489	14.49	SLC10A7	miR-92a-3p	-0.25	-0.31	140	C	protein N-linked glycosylation via asparagine	1.45514e-09	Protein export	7.91544e-05	Asparagine N-linked glycosylation	9.86646e-10
													peptidyl-asparagine modification	1.45514e-09	N-Glycan biosynthesis	0.000168516	N-glycan trimming in the ER and Calnexin/Calreticulin cycle	4.96812e-08
													protein N-linked glycosylation	3.39854e-09			Post-translational protein modification	1.16992e-07
													protein glycosylation	2.20507e-08			Calnexin/calreticulin cycle	1.70017e-07
													macromolecule glycosylation	2.20507e-08			Unfolded Protein Response	4.10726e-06
													glycosylation	4.72311e-08			Activation of Chaperones by IRE1alpha	2.88988e-05
													post-translational protein modification	1.35123e-07			Activation of Chaperone Genes by XBP1(S)	4.01493e-05
													ER to Golgi vesicle-mediated transport	1.17867e-06			Diabetes pathways	0.00296195
													glycoprotein biosynthetic process	3.32796e-06			Metabolism of proteins	0.0047386
													glycoprotein metabolic process	3.29012e-05			Activation of Chaperones by ATF6-alpha	0.0125373
													vesicle targeting, to, from or within Golgi	0.0001474			Biosynthesis of the N-glycan precursor (dolichol lipid-linked oligosaccharide, LLO) and transfer to a nascent protein	0.0240499
													vesicle targeting	0.000369091			Transport to the Golgi and subsequent modification	0.0315228
													Golgi vesicle transport	0.000938508			Antigen Presentation: Folding, assembly and peptide loading of class I MHC	0.0386018
													membrane budding	0.00395023
													Golgi vesicle budding	0.00422927
													COPI-coated vesicle budding	0.00643
													COPI coating of Golgi vesicle	0.00643
													Golgi transport vesicle coating	0.00643
													nucleotide-sugar metabolic process	0.00828007
													ER-associated protein catabolic process	0.00972141
													Golgi organization	0.0113643
													establishment of vesicle localization	0.0117247
													vesicle coating	0.0139
													protein localization in endoplasmic reticulum	0.0254167
