# Supplementary material for: Altered Gene Expression Associated with microRNA Binding Site Polymorphisms
Source: PLoS One. 2015 Oct 23;10(10):e0141351. doi: 10.1371/journal.pone.0141351 (PMC4619707; doi:10.1371/journal.pone.0141351)
Supplement: S5 Table — (XLSX) [file pone.0141351.s015.xlsx]

## Sheet: Leht 1
Disease/Trait	First author	Pubmed ID	SNP	GWAS P-value	MRE-SNP	Distance	Alleles	MAF	Effect	Gene	ILLUMINA probe	Targeting miRNA	Targetscan context+ score	miRSVR score	miranda score	miranda free energy	Concordance
Chronic lymphocytic leukemia	Speedy HE	24292274	rs1044873	1e-09	rs1044873	0	C/T	0.358	create	IRF8	ILMN_1666594	hsa-miR-548k	-0.13	-	145	-7.03	U-type
Immune response to smallpox vaccine (IL-6)	Ovsyannikova IG	22542470	rs12282	3e-07	rs12282	0	C/T	0.142	create	GOLGA3	ILMN_1733511	hsa-miR-128-3p	-0.118	-	145	-18.53	U-type
Breast cancer	Garcia-Closas M	23535733	rs4245739	2e-12	rs4245739	0	A/C	0.317	create	MDM4	ILMN_1746020	hsa-miR-191-5p	-0.318	-0.6105	155	-11.75	C-type
Prostate cancer	Eeles RA	23535732
Breast cancer (estrogen-receptor negative, progesterone-receptor negative, and human epidermal growth factor-receptor negative)	Purrington KS	24325915
Prostate cancer	Eeles RA	23535732	rs3771570	5e-09	rs1056801	90557	T/C	0.083	break	SEPT2	ILMN_1748546	hsa-miR-93-5p	-0.08	-1.0163	147	-10.13	C-type
												hsa-miR-17-5p	-0.101	-1.0163	146	-10.66	C-type
												hsa-miR-20a-5p	-0.112	-1.0135	149	-12.84	C-type
												hsa-miR-106b-5p	-0.101	-1.0163	142	-11.7	C-type
Response to tocilizumab in rheumatoid arthritis	Wang J	22491018	rs6500395	6e-07	rs1224	48585	G/A	0.325	create	N4BP1	ILMN_1706225	hsa-miR-330-3p	-0.15	-	151	-16.98	C-type
HDL cholesterol	Teslovich TM	20686565	rs2814944	4e-09	rs2744937	4449	C/T	0.142	create	C6orf106	ILMN_1704253	hsa-miR-22-3p	-0.135	-	152	-19.93	U-type
											ILMN_1757723						U-type
Urate levels	Kottgen A	23263486	rs4760636	6e-06	rs4760652	2252	G/A	0.225	break	SLC48A1	ILMN_1778144	hsa-miR-10a-5p	-0.001	-	140	-18.16	U-type
Esophageal cancer (squamous cell)	Wu C	22960999	rs2239815	4e-15	rs6005881	9537	A/G	0.292	break	CCDC117	ILMN_1809889	hsa-miR-409-3p	-0.012	-0.302	140	-7.95	C-type
Osteoarthritis	Kerkhof HJ	20112360	rs3815148	8e-08	rs79705824	90095	T/C	0.225	break	COG5	ILMN_1698621	hsa-miR-199b-3p	-0.225	-0.3518	154	-15.74	U-type
Type 1 diabetes	Barrett JC	19430480	rs4763879	2e-11	rs917911	4313	A/C	0.342	create	CD69	ILMN_2188333	hsa-miR-10a-5p	-0.167	-	148	-15.8	U-type
